# Supplementary material for: Candida albicans selection for human commensalism results in substantial within-host diversity without decreasing fitness for invasive disease
Source: PLoS Biol. 2023 May 19;21(5):e3001822. doi: 10.1371/journal.pbio.3001822 (PMC10234564; doi:10.1371/journal.pbio.3001822)
Supplement: S1 Table — (XLSX) [file pbio.3001822.s001.xlsx]

## Sheet: Sheet1
MEDIA	RECIPE
YPD	yeast extract (BD), peptone (BD), 2% dextrose (Fisher)
Butyrate 60 mM	YPD + 60 mM butyrate (Fisher Scientific)
Caffeine 6.25mM	YPD + 6.25 nM caffeine (Millipore Sigma)
CFW 10X	CFW 20 uM in YPD
CFW 1X	CFW 2 uM in YPD
CuSO4 10mM	10 mM CuSO4 in YPD
farnesol 30mM	30 mM farnesol in YPD
fluconazole 2ng/ml	2 ng/mL fluconazole in YPD
itaconic 100 mM	100 mM itaconic acid inYPD
LiCl 125mM	125 mM LiCl inYPD
YNB Lactate	2% lactate in YNB
YNG Dextrose Lactate	2% lactate + 2% dextrose in YNB
pH2	YPD + added HEPES (1.785 g) titrated appropriately with HCl/OH
pH4	YPD + added HEPES (1.785 g) titrated appropriately with HCl/OH
pH8	YPD + added HEPES (1.785 g) titrated appropriately with HCl/OH
Rapamycin 23nM	23nM rapamycin (cayman chemical) in YPD
Rapamycin 35nM	35nM rapamycin (cayman chemical) in YPD
RPMI	RPMI-1640 Medium, catalog #R6504-1L
Synthetic Defined (SD) media	1.71 YNB no ammonium sulfate (BD), 5g ammonium sulfate, 20 g dextrose
SD-Cu-Fe	YNB-CuSO4-FeCl3 (Sunrise science products)
SD-Cu-Fe.itaconic	100 mM itaconic acid in YNB-CuSO4-FeCl3
SD-Fe	YNB-CuSO4-FeCl3 with CuSO4
SDitaconic	100 mM itaconic acid in YNB
SDS	0.05% SDS in YPD
sorbitol	1M sorbitol in YPD
Vaginal Secretion Media (VSM)	58 mM NaCl, 18 mM KOH, 2 mM Ca(OH)2, 1.75 mM glycerol, 6.7 mM urea, 33 mM glucose in YNB buffered to pH 2
YP Acetate	2% (10 g in 50 mL of sterile water) added to 450 mL of YP broth
YP Galactose	2% (10 g in 50 mL of sterile water) added to 450 mL of YP broth
YP Glycerol	2% (20 mL of 50% glycerol added to 450 mL of YP broth)
YP Maltose	2% (10 g in 50 mL of sterile water) added to 450 mL of YP broth
YNB adenine	YNB + adenine
YNB arginine	YNB + arginine
YNB aspartic acid	YNB + aspartic acid
YNB histidine	YNB + histidine
YNB isoleucine	YNB + isoleucine
YNB leucine	YNB + leucine
YNB lysine	YNB + lysine
YNB methionine	YNB + methionine
YNB phenylalanine	YNB + phenylalanine
YNB threonine	YNB + threonine
YNB tryptophan	YNB + tryptophan
YNB tyrosine	YNB + tyrosine
YNB uridine	YNB + uridine
YNB valine	YNB + valine
synthetic complete (sc) media	YNB 6.7 g/L, all amino acids, 2% glucose
SC + 5uM CRAMP	SC media + 5uM CRAMP (Anaspec)
SC + 10uM CRAMP	SC media + 10uM CRAMP (Anaspec)
