# Supplementary material for: Candida albicans selection for human commensalism results in substantial within-host diversity without decreasing fitness for invasive disease
Source: PLoS Biol. 2023 May 19;21(5):e3001822. doi: 10.1371/journal.pbio.3001822 (PMC10234564; doi:10.1371/journal.pbio.3001822)
Supplement: S2 Table — (XLSX) [file pbio.3001822.s002.xlsx]

## Sheet: Full Collection Growth Curves
	YP Dextrose		YP Galactose		YP Glycerol
Isolate	mumax	k	mumax	k	mumax	k
806-1	0.131995	1.36	0.10486	0.271776	0.0742246	0.0045
811-1	0.131528	1.35225	0.0903881	0.785285	0.121181	0.30455
811-10	0.099874	0.862	0.106967	0.28054	0.147483	0.290782
811-11	0.135248	1.377	0.135111	0.481135	0.15426	0.101892
811-12	0.139525	1.35975	0.100878	0.788035	0.148133	0.279055
811-13	0.134888	1.326	0.0960391	0.798014	0.149729	0.285599
811-14	0.141824	1.35275	0.117977	0.62369	0.130215	0.329082
811-15	0.0943858	0.773	0.113781	0.207444	0.119932	0.327922
811-16	0.144305	1.35975	0.113528	0.650084	0.208254	0.0491579
811-17	0.0962916	0.7755	0.112686	0.304143	0.144597	0.29751
811-18	0.144855	1.36575	0.121345	0.641901	0.147827	0.0922949
811-19	0.140449	1.38	0.094479	0.804647	0.141028	0.287832
811-2	0.136312	1.35875	0.104175	0.68668	0.159525	0.262877
811-20	0.145167	1.37375	0.0997287	0.751269	0.112456	0.31631
811-21	0.130239	1.36475	0.0982026	0.767672	0.128233	0.280541
811-22	0.140103	1.3395	0.142372	0.474772	0.151097	0.28857
811-23	0.140976	1.3525	0.126945	0.607915	0.13417	0.3094
811-24	0.134421	1.36	0.119059	0.624315	0.129895	0.326419
811-25	0.14203	1.3745	0.132632	0.534383	0.144484	0.310187
811-26	0.146709	1.38	0.0899231	0.824114	0.142895	0.30227
811-27	0.138556	1.37075	0.0954568	0.807413	0.152147	0.299662
811-28	0.147411	1.36575	0.101528	0.67228	0.160718	0.283456
811-29	0.139242	1.355	0.0940554	0.784764	0.125756	0.296217
811-3	0.143046	1.3675	0.1466	0.503934	0.129238	0.299706
811-30	0.134743	1.3485	0.0920422	0.773573	0.141621	0.278999
811-31	0.141848	1.37575	0.0989316	0.675031	0.115519	0.357774
811-32	0.123655	1.0775	0.117967	0.453855	0.152098	0.31351
811-33	0.142191	1.376	0.0907651	0.80518	0.135915	0.299486
811-34	0.136317	1.36775	0.0946585	0.80308	0.139361	0.287262
811-35	0.142741	1.37475	0.114903	0.638251	0.185522	0.254903
811-36	0.1347	1.294	0.157818	0.456635	0.151757	0.272917
811-37	0.136353	1.39875	0.111501	0.614573	0.174117	0.273667
811-38	0.131782	1.36225	0.103824	0.741652	0.14002	0.290874
811-39	0.136502	1.368	0.105564	0.803882	0.1534	0.237621
811-4	0.134129	1.34775	0.113943	0.555908	0.145289	0.243015
811-40	0.132403	1.38225	0.102053	0.777546	0.156363	0.212663
811-41	0.128937	1.3585	0.107987	0.617012	0.147812	0.237577
811-42	0.135625	1.36525	0.101308	0.668226	0.152134	0.282246
811-43	0.135999	1.36525	0.154575	0.471197	0.154045	0.283784
811-44	0.131481	1.3765	0.103335	0.782398	0.15196	0.26154
811-45	0.129697	1.38325	0.109898	0.78231	0.15606	0.26288
811-46	0.131996	1.3845	0.152381	0.508223	0.160986	0.246691
811-47	0.129065	1.3765	0.108924	0.828711	0.150664	0.246636
811-48	0.128517	1.37225	0.105732	0.854504	0.151563	0.231509
811-49	0.125516	1.354	0.1388	0.536219	0.151108	0.238214
811-5	0.137027	1.33475	0.0991663	0.761562	0.147859	0.255386
811-50	0.131065	1.387	0.103789	0.777772	0.153386	0.257362
811-51	0.135819	1.354	0.095156	0.654285	0.156748	0.277956
811-52	0.143718	1.3265	0.0986879	0.716633	0.149565	0.277898
811-53	0.140042	1.36625	0.107088	0.857038	0.11826	0.337569
811-54	0.12856	1.35375	0.112128	0.795564	0.153726	0.26741
811-55	0.137698	1.379	0.108792	0.766283	0.156448	0.239261
811-56	0.52274	1.37564	0.109925	0.849759	0.142774	0.248368
811-57	0.514622	1.35251	0.104923	0.860124	0.156987	0.238656
811-58	0.542889	1.34814	0.106941	0.765651	0.151963	0.25382
811-59	0.513129	1.37341	0.101246	0.77126	0.149746	0.254872
811-6	0.142607	1.37125	0.116415	0.636634	0.150671	0.264718
811-60	0.52453	1.35552	0.136535	0.53775	0.134936	0.266135
811-62	0.558969	1.34782	0.102297	0.819312	0.151115	0.25693
811-63	0.512824	1.35076	0.0998587	0.797428	0.145692	0.245174
811-64	0.505113	1.36117	0.126064	0.603493	0.1177	0.336125
811-65	0.546011	1.38231	0.10827	0.69817	0.152884	0.246692
811-7	0.105091	0.80925	0.109315	0.322408	0.150017	0.140731
811-8	0.147572	1.3565	0.114	0.636371	0.137936	0.306597
811-9	0.142053	1.3675	0.118763	0.64354	0.145695	0.297262
813-1	0.143157	1.38225	0.118022	0.60991	0.104571	0.270789
813-10	0.13382	1.34875	0.103963	0.770396	0.118576	0.25549
813-11	0.132581	1.358	0.132809	0.547388	0.130815	0.251575
813-12	0.131793	1.363	0.101891	0.790287	0.131376	0.259326
813-13	0.131868	1.36225	0.103318	0.767391	0.148482	0.242722
813-14	0.128186	1.3595	0.142215	0.45542	0.127787	0.258046
813-15	0.128057	1.36575	0.0972149	0.807248	0.128197	0.253698
813-16	0.133574	1.37425	0.0940345	0.743998	0.123723	0.245561
813-17	0.134204	1.35275	0.0964855	0.754586	0.117287	0.264628
813-18	0.128239	1.33625	0.101214	0.757498	0.160591	0.242528
813-19	0.131568	1.35075	0.105665	0.76959	0.158655	0.250359
813-2	0.1441	1.38375	0.0998948	0.737466	0.110339	0.239083
813-20	0.131513	1.3625	0.10353	0.745378	0.126137	0.270585
813-21	0.132036	1.346	0.104681	0.769954	0.122756	0.269198
813-22	0.128026	1.35625	0.0987192	0.787802	0.11775	0.258207
813-23	0.132482	1.36375	0.0989946	0.701507	0.124777	0.256762
813-24	0.131687	1.372	0.107007	0.642194	0.120056	0.23956
813-25	0.131482	1.364	0.123112	0.538904	0.11535	0.271166
813-26	0.13279	1.331	0.103323	0.762524	0.13672	0.26126
813-27	0.132464	1.32875	0.10901	0.742128	0.164631	0.255142
813-28	0.13471	1.31775	0.100278	0.770669	0.12899	0.276157
813-29	0.134188	1.32475	0.100323	0.779798	0.127162	0.274303
813-3	0.142757	1.36775	0.0985777	0.73835	0.113008	0.247753
813-30	0.129259	1.34725	0.0995411	0.752557	0.11413	0.266081
813-31	0.130975	1.34875	0.0999721	0.786693	0.110479	0.256037
813-32	0.132318	1.37175	0.122237	0.56856	0.118896	0.247405
813-33	0.0585435	0.557	0.113159	0.460136	0.198061	0.118865
813-34	0.131709	1.30475	0.105149	0.636199	0.175051	0.203844
813-35	0.12191	1.35875	0.10645	0.786322	0.128324	0.267329
813-36	0.135971	1.32275	0.101606	0.783894	0.133794	0.26223
813-37	0.133959	1.3415	0.101162	0.794724	0.126862	0.292477
813-38	0.125418	1.3955	0.12147	0.540321	0.11069	0.263578
813-39	0.132701	1.345	0.097834	0.8316	0.10834	0.245461
813-4	0.139224	1.3615	0.0989219	0.719526	0.115765	0.24543
813-40	0.135498	1.3745	0.0970986	0.731814	0.113006	0.241565
813-41	0.0705643	0.76025	0.111089	0.42171	0.178859	0.129892
813-42	0.0352759	0.469	0.0981191	0.489917	0.21021	0.120953
813-43	0.122852	1.23825	0.107547	0.721437	0.156648	0.236258
813-49	0.131159	1.34225	0.104244	0.709012	0.127242	0.241434
813-5	0.13238	1.3675	0.101049	0.664423	0.10948	0.234346
813-50	0.131252	1.32275	0.100483	0.717806	0.123065	0.226208
813-51	0.135482	1.31775	0.0991412	0.785724	0.125418	0.264813
813-52	0.134337	1.31225	0.103264	0.722445	0.126266	0.263545
813-53	0.133252	1.24625	0.0987563	0.713442	0.130377	0.203543
813-54	0.134669	1.33125	0.102868	0.769991	0.120549	0.262487
813-55	0.133567	1.338	0.104182	0.8085	0.115385	0.247417
813-56	0.132804	1.36375	0.101001	0.771428	0.113897	0.24387
813-57	0.132363	1.35325	0.0955242	0.795236	0.121323	0.255372
813-58	0.133797	1.3065	0.0946445	0.798763	0.123477	0.229983
813-59	0.127038	1.34575	0.138237	0.521499	0.126642	0.293976
813-6	0.133497	1.369	0.0988542	0.771628	0.116966	0.238095
813-60	0.136564	1.304	0.111505	0.67333	0.126626	0.27197
813-61	0.130829	1.36925	0.102398	0.763769	0.130157	0.269091
813-62	0.124326	1.36925	0.120145	0.546764	0.128625	0.272683
813-63	0.134271	1.34	0.0969033	0.80429	0.124465	0.240129
813-64	0.13318	1.36575	0.0977234	0.767694	0.109646	0.251107
813-65	0.133064	1.32525	0.108631	0.575289	0.134809	0.253204
813-66	0.132247	1.31775	0.0942966	0.784914	0.11301	0.259251
813-67	0.13505	1.32125	0.107942	0.660372	0.12984	0.246683
813-68	0.134768	1.31	0.137977	0.421787	0.135308	0.249389
813-69	0.135884	1.306	0.104104	0.673112	0.133653	0.262794
813-7	0.133716	1.36975	0.0951101	0.798033	0.124845	0.245848
813-70	0.133568	1.304	0.109708	0.651188	0.134024	0.254088
813-71	0.135368	1.332	0.112225	0.425684	0.122617	0.240777
813-72	0.13276	1.3745	0.121256	0.503405	0.115884	0.258591
813-73	0.128929	1.321	0.0986083	0.754498	0.146824	0.252412
813-74	0.131724	1.306	0.0967124	0.792836	0.126344	0.258985
813-75	0.13391	1.32075	0.103001	0.677852	0.125638	0.247728
813-76	0.135869	1.314	0.117773	0.315926	0.129522	0.251612
813-77	0.136024	1.3325	0.120094	0.57892	0.130676	0.241272
813-78	0.132977	1.335	0.128148	0.38254	0.131451	0.244188
813-79	0.134108	1.30175	0.106492	0.712855	0.12664	0.235789
813-8	0.136154	1.3705	0.113249	0.643082	0.113644	0.258457
813-80	0.133832	1.337	0.0991712	0.767033	0.113321	0.257975
813-81	0.124561	1.34625	0.0961307	0.732514	0.120039	0.251035
813-82	0.135057	1.33	0.0957152	0.747246	0.122278	0.238666
813-83	0.133625	1.34725	0.13354	0.47911	0.120966	0.257112
813-84	0.133288	1.32225	0.0993765	0.642906	0.116259	0.249506
813-85	0.133251	1.29675	0.0948877	0.679966	0.116878	0.236437
813-86	0.130687	1.32075	0.134077	0.465128	0.107492	0.258588
813-87	0.129862	1.3195	0.098563	0.716163	0.114589	0.242893
813-88	0.129479	1.31875	0.0961731	0.782816	0.111287	0.245062
813-89	0.126805	1.351	0.109841	0.595246	0.125453	0.254072
813-9	0.139764	1.39	0.0986502	0.716227	0.110518	0.252093
813-90	0.125078	1.34875	0.094619	0.730692	0.114211	0.237334
813-91	0.128646	1.33275	0.0944405	0.712783	0.116191	0.249989
813-92	0.131369	1.3205	0.0946903	0.705777	0.126725	0.238766
813-93	0.12753	1.31925	0.102455	0.608769	0.114197	0.231828
813-94	0.127426	1.3195	0.0924859	0.74917	0.117638	0.245951
813-95	0.126959	1.3315	0.0911608	0.761836	0.122445	0.246355
813-96	0.128879	1.329	0.116897	0.56546	0.173486	0.2469
814-1	0.149784	1.28575	0.130264	0.51269	0.133568	0.286131
814-10	0.134551	1.30325	0.117267	0.501081	0.127025	0.200126
814-100	0.142074	1.3295	0.091632	0.705816	0.14415	0.242505
814-101	0.142151	1.30975	0.0930918	0.66376	0.148045	0.194256
814-102	0.140004	1.30675	0.0954311	0.665348	0.136133	0.24867
814-103	0.140175	1.30925	0.0957417	0.6494	0.139031	0.242767
814-104	0.141542	1.31625	0.119493	0.4841	0.142121	0.242087
814-105	0.137128	1.31925	0.0901575	0.671132	0.149011	0.231625
814-106	0.137866	1.33075	0.0923523	0.688176	0.137539	0.231331
814-107	0.143206	1.32975	0.13751	0.41892	0.145712	0.235706
814-108	0.142479	1.333	0.100161	0.668355	0.176379	0.245944
814-109	0.141151	1.34775	0.0977477	0.734362	0.17371	0.241425
814-11	0.136826	1.331	0.115871	0.48203	0.173806	0.24017
814-110	0.14213	1.337	0.140082	0.478957	0.163573	0.251913
814-111	0.138051	1.32175	0.0971963	0.632449	0.155297	0.222733
814-112	0.123879	1.3575	0.0848268	0.580445	0.13868	0.207312
814-113	0.130142	1.33875	0.0929115	0.724208	0.145094	0.247757
814-114	0.135044	1.322	0.0950997	0.729605	0.142402	0.249008
814-115	0.135597	1.33075	0.100382	0.673483	0.142179	0.257231
814-116	0.139266	1.34275	0.102322	0.636875	0.142677	0.239589
814-117	0.137526	1.34275	0.100121	0.666855	0.186388	0.237386
814-118	0.132998	1.3355	0.0959115	0.703262	0.20468	0.227147
814-119	0.129935	1.31875	0.0998641	0.724374	0.180259	0.237369
814-12	0.134995	1.3065	0.1276	0.513018	0.165566	0.24265
814-120	0.134388	1.33475	0.0940964	0.711551	0.141674	0.236316
814-121	0.13913	1.31275	0.1296	0.461102	0.138054	0.248987
814-13	0.136143	1.28325	0.100878	0.490743	0.157258	0.264166
814-14	0.131195	1.2575	0.108722	0.627329	0.147368	0.184573
814-145	0.142883	1.334	0.0978689	0.590035	0.132607	0.236374
814-146	0.126926	1.30775	0.0996716	0.697254	0.145146	0.251265
814-147	0.116912	1.33875	0.0990802	0.626792	0.129871	0.234755
814-148	0.126387	1.225	0.0976995	0.645133	0.190353	0.202691
814-149	0.123947	1.2735	0.0961812	0.679455	0.12985	0.267742
814-15	0.137395	1.301	0.118004	0.531827	0.152467	0.256765
814-150	0.116099	1.27125	0.0955137	0.693292	0.131519	0.230448
814-151	0.123217	1.337	0.0970232	0.636168	0.229145	0.209755
814-152	0.124664	1.34625	0.0940183	0.675687	0.238451	0.215473
814-153	0.140201	1.31925	0.0967696	0.653878	0.244816	0.232561
814-154	0.131636	1.323	0.101046	0.734028	0.264958	0.20858
814-155	0.13536	1.33025	0.135893	0.474721	0.143991	0.267685
814-156	0.128169	1.3265	0.0938409	0.680353	0.151641	0.228642
814-157	0.122296	1.317	0.0945347	0.690356	0.226972	0.226941
814-158	0.128482	1.33925	0.134878	0.411864	0.208193	0.231362
814-159	0.120154	1.36225	0.0935473	0.650966	0.13799	0.235687
814-16	0.138254	1.305	0.111847	0.502146	0.136539	0.239174
814-160	0.125519	1.35475	0.0924258	0.649801	0.243718	0.215442
814-161	0.135574	1.3535	0.117328	0.519397	0.252087	0.227516
814-162	0.137216	1.30575	0.095456	0.704607	0.297753	0.217462
814-163	0.142672	1.3425	0.0948718	0.738487	0.249719	0.226407
814-164	0.133413	1.3435	0.0966437	0.617011	0.201082	0.230426
814-165	0.130804	1.318	0.0944687	0.649085	0.222744	0.218209
814-166	0.136259	1.35525	0.094166	0.609062	0.150655	0.258991
814-167	0.12976	1.34225	0.0940519	0.622642	0.165929	0.182251
814-168	0.131435	1.30375	0.145238	0.570721	0.155131	0.232964
814-169	0.137849	1.3455	0.0931519	0.757928	0.14152	0.261
814-17	0.138094	1.32125	0.120934	0.452347	0.211128	0.225115
814-170	0.126233	1.34875	0.0890483	0.811512	0.245374	0.219157
814-171	0.133306	1.3295	0.0985223	0.786599	0.267308	0.211344
814-172	0.133038	1.32775	0.100765	0.770117	0.250484	0.211984
814-173	0.125651	1.3405	0.121254	0.554291	0.228323	0.218559
814-174	0.127396	1.32175	0.122837	0.581835	0.191626	0.204423
814-175	0.127779	1.339	0.123876	0.577852	0.161923	0.270288
814-176	0.131874	1.33175	0.125048	0.542935	0.206162	0.251528
814-177	0.131841	1.333	0.0944554	0.77979	0.146797	0.238048
814-178	0.136566	1.32725	0.089204	0.734642	0.204541	0.264133
814-179	0.137189	1.33225	0.0996654	0.757626	0.157001	0.243495
814-18	0.134258	1.28425	0.130445	0.496544	0.216065	0.260512
814-180	0.139174	1.3215	0.0996411	0.722305	0.15089	0.246707
814-181	0.139471	1.33575	0.0992992	0.737769	0.113046	0.171492
814-182	0.130803	1.31125	0.126553	0.595795	0.182027	0.271709
814-183	0.127628	1.34325	0.122501	0.539327	0.171551	0.284046
814-184	0.12643	1.35925	0.121983	0.573099	0.155408	0.291552
814-185	0.131338	1.34375	0.10017	0.670659	0.177471	0.280345
814-186	0.134474	1.344	0.0905557	0.783287	0.179389	0.291575
814-19	0.134338	1.24425	0.127938	0.491313	0.146355	0.227625
814-2	0.142702	1.3375	0.10624	0.565549	0.181584	0.286781
814-20	0.138041	1.28275	0.124696	0.525108	0.151744	0.283309
814-21	0.133345	1.229	0.119784	0.530647	0.154985	0.200966
814-22	0.130085	1.206	0.11891	0.610533	0.209778	0.260356
814-23	0.131985	1.22625	0.110756	0.594706	0.163572	0.270634
814-24	0.137237	1.28625	0.107557	0.695465	0.155888	0.172534
814-25	0.139123	1.32775	0.103963	0.484251	0.225632	0.254938
814-26	0.134714	1.31575	0.110307	0.619067	0.218893	0.260771
814-27	0.136811	1.30675	0.135082	0.530312	0.179194	0.277404
814-28	0.132253	1.32225	0.113965	0.520176	0.180058	0.271289
814-29	0.136113	1.2855	0.116663	0.538862	0.165125	0.287794
814-3	0.129956	1.3385	0.104063	0.508842	0.151124	0.332944
814-30	0.130111	1.20125	0.125391	0.541125	0.176677	0.281576
814-31	0.130389	1.22675	0.121384	0.606904	0.141947	0.235984
814-32	0.136109	1.29375	0.139634	0.480034	0.188891	0.279645
814-33	0.133948	1.3325	0.118699	0.555461	0.164707	0.278742
814-34	0.128183	1.2965	0.124062	0.544902	0.125046	0.274727
814-35	0.131769	1.316	0.134512	0.57124	0.151784	0.201412
814-36	0.134554	1.34625	0.106385	0.625282	0.141274	0.202757
814-37	0.136127	1.29875	0.109954	0.465936	0.18739	0.258693
814-38	0.122537	1.36575	0.112939	0.596248	0.21895	0.259852
814-39	0.132556	1.32325	0.112611	0.580175	0.219607	0.254796
814-4	0.132113	1.33875	0.135576	0.461583	0.215785	0.253185
814-40	0.131267	1.34125	0.108803	0.542444	0.178699	0.275796
814-41	0.135123	1.34225	0.11978	0.455038	0.176026	0.266553
814-42	0.129151	1.31575	0.121265	0.521912	0.157478	0.270077
814-43	0.131117	1.3275	0.125638	0.520237	0.163955	0.280393
814-44	0.131117	1.3045	0.124903	0.503165	0.150469	0.238649
814-45	0.127266	1.27575	0.123579	0.600999	0.123286	0.263521
814-46	0.128673	1.33075	0.12442	0.54555	0.163572	0.222925
814-47	0.130024	1.365	0.116245	0.590407	0.195252	0.264796
814-48	0.130481	1.345	0.106772	0.650844	0.140423	0.238942
814-49	0.133361	1.32925	0.105546	0.485969	0.146094	0.207158
814-5	0.129469	1.324	0.111552	0.50521	0.175865	0.263232
814-50	0.129863	1.33525	0.110373	0.596636	0.186533	0.271434
814-51	0.132066	1.34275	0.104862	0.535085	0.210719	0.256134
814-52	0.131841	1.34625	0.104659	0.558799	0.200377	0.258932
814-53	0.132273	1.355	0.11672	0.482315	0.189263	0.270532
814-54	0.128628	1.3615	0.125837	0.507494	0.182323	0.265949
814-55	0.135801	1.3775	0.126627	0.529592	0.173702	0.26117
814-56	0.134505	1.3575	0.126203	0.510219	0.134384	0.274475
814-57	0.133629	1.32525	0.129962	0.515111	0.176572	0.209556
814-58	0.127925	1.331	0.142174	0.489649	0.188111	0.261676
814-59	0.123504	1.339	0.118375	0.577103	0.150125	0.239444
814-6	0.129515	1.33625	0.105001	0.502455	0.180351	0.266929
814-60	0.132055	1.31675	0.110024	0.616727	0.134785	0.275255
814-61	0.128949	1.33725	0.105209	0.501716	0.146013	0.203002
814-62	0.129398	1.353	0.121685	0.542421	0.158469	0.274329
814-63	0.128048	1.347	0.128326	0.518924	0.168418	0.267142
814-64	0.130908	1.351	0.111492	0.517028	0.18416	0.265499
814-65	0.136792	1.29125	0.137271	0.530877	0.201141	0.247101
814-66	0.135653	1.31325	0.125888	0.491184	0.180077	0.256688
814-67	0.134995	1.3275	0.133088	0.473331	0.123792	0.296329
814-68	0.13428	1.29225	0.146591	0.474763	0.169236	0.21519
814-69	0.134782	1.30075	0.12014	0.538588	0.183229	0.25624
814-7	0.12976	1.33675	0.142379	0.493964	0.163785	0.303008
814-70	0.131028	1.3045	0.115466	0.588321	0.176144	0.260687
814-71	0.131184	1.3355	0.138287	0.508734	0.143573	0.219934
814-72	0.132278	1.345	0.12349	0.523358	0.175615	0.24829
814-73	0.136627	1.28875	0.0963045	0.563679	0.136601	0.248656
814-74	0.13537	1.26675	0.115719	0.548526	0.135384	0.187852
814-75	0.137681	1.30025	0.111713	0.573131	0.135175	0.251284
814-76	0.135745	1.302	0.106452	0.539175	0.170632	0.228395
814-77	0.133884	1.31425	0.11201	0.460303	0.150918	0.241282
814-78	0.133023	1.32525	0.122938	0.461187	0.132784	0.288119
814-79	0.132803	1.297	0.122142	0.45895	0.163891	0.20803
814-8	0.136478	1.3325	0.122589	0.473854	0.189492	0.251872
814-80	0.137818	1.307	0.107542	0.624768	0.183894	0.257738
814-81	0.133347	1.3085	0.110266	0.556221	0.187472	0.251028
814-82	0.134458	1.3105	0.120195	0.513707	0.187251	0.2541
814-83	0.135203	1.29825	0.122202	0.539448	0.182612	0.253182
814-84	0.133481	1.318	0.131949	0.514819	0.12799	0.236602
814-85	0.133486	1.2995	0.118404	0.617213	0.139561	0.213134
814-86	0.132997	1.28675	0.107098	0.526561	0.140282	0.198593
814-87	0.133036	1.312	0.10523	0.548209	0.134439	0.195402
814-88	0.136997	1.333	0.117961	0.531302	0.212645	0.195198
814-89	0.510097	1.36049	0.11052	0.470306	0.157692	0.255079
814-9	0.137009	1.33825	0.106758	0.505138	0.145686	0.199264
814-90	0.127653	1.292	0.114649	0.581026	0.194377	0.232906
814-91	0.133828	1.31275	0.134168	0.484231	0.249384	0.201034
814-92	0.131292	1.3205	0.103048	0.521485	0.177696	0.214588
814-93	0.131307	1.323	0.106025	0.521342	0.166063	0.221049
814-94	0.132668	1.3155	0.102275	0.549878	0.177652	0.214362
814-95	0.129128	1.32125	0.102551	0.559215	0.162115	0.223718
814-96	0.133979	1.33175	0.142192	0.475212	0.158184	0.228251
814-97	0.142824	1.2975	0.12084	0.519174	0.142975	0.26402
814-98	0.141962	1.309	0.096346	0.631693	0.156303	0.229591
814-99	0.140176	1.3105	0.0959797	0.683502	0.150111	0.229078
824-1	0.142607	1.31675	0.101971	0.778496	0.166505	0.261175
824-10	0.140153	1.318	0.101401	0.774759	0.173241	0.257084
824-11	0.14026	1.33275	0.128431	0.615895	0.156011	0.274477
824-12	0.138303	1.3275	0.113202	0.723104	0.138072	0.257853
824-13	0.140544	1.33675	0.105126	0.75713	0.134249	0.261329
824-14	0.139187	1.34675	0.14225	0.476247	0.131022	0.276579
824-15	0.140422	1.34475	0.101711	0.846003	0.134357	0.263918
824-16	0.144037	1.3445	0.092301	0.806388	0.135583	0.238276
824-17	0.140519	1.31775	0.0969872	0.734782	0.161609	0.255905
824-18	0.138704	1.32375	0.101172	0.740978	0.168171	0.256046
824-19	0.138008	1.32325	0.11359	0.66664	0.147223	0.265776
824-2	0.143507	1.33725	0.0932268	0.777347	0.171747	0.242136
824-20	0.136654	1.32875	0.110722	0.623192	0.12655	0.27788
824-21	0.138274	1.36025	0.115044	0.636048	0.122646	0.291882
824-22	0.139496	1.3325	0.1064	0.705396	0.131005	0.266791
824-23	0.136882	1.33225	0.104927	0.614056	0.189806	0.213235
824-24	0.141199	1.344	0.0939157	0.787439	0.150654	0.234006
824-25	0.141793	1.33275	0.126414	0.556196	0.140774	0.25897
824-26	0.137229	1.30025	0.106325	0.715645	0.157526	0.252171
824-27	0.140097	1.33675	0.108348	0.696165	0.141199	0.279015
824-28	0.13679	1.2985	0.108606	0.655518	0.123883	0.278353
824-29	0.141258	1.354	0.115773	0.612799	0.121733	0.284928
824-3	0.142653	1.331	0.0944863	0.751378	0.167807	0.232825
824-30	0.137778	1.341	0.109289	0.618069	0.128361	0.263743
824-31	0.138153	1.34475	0.10767	0.706004	0.14472	0.255769
824-32	0.139925	1.3285	0.142752	0.51588	0.151278	0.245586
824-33	0.1414	1.3355	0.0952449	0.762063	0.14035	0.253931
824-34	0.138243	1.30225	0.108159	0.645789	0.141065	0.267939
824-35	0.140308	1.32975	0.124831	0.58916	0.118611	0.305515
824-36	0.139598	1.2915	0.110317	0.629219	0.123636	0.280098
824-37	0.13987	1.32125	0.115117	0.611417	0.133985	0.276242
824-38	0.134755	1.32625	0.125827	0.600087	0.121977	0.285493
824-39	0.144522	1.35825	0.10674	0.72282	0.128651	0.272652
824-4	0.142433	1.32825	0.1031	0.653351	0.149416	0.239394
824-40	0.138801	1.354	0.0930502	0.758318	0.141654	0.2513
824-41	0.140255	1.3165	0.0974884	0.732283	0.149594	0.250054
824-42	0.137846	1.304	0.104306	0.707017	0.131341	0.281657
824-43	0.138292	1.28475	0.120501	0.557604	0.130787	0.294913
824-44	0.14204	1.30675	0.111183	0.697081	0.129876	0.276931
824-45	0.143093	1.32475	0.114972	0.710063	0.124096	0.288745
824-46	0.135694	1.313	0.112693	0.656719	0.118	0.290817
824-47	0.140498	1.34825	0.101477	0.849208	0.12785	0.275948
824-48	0.138704	1.29775	0.096522	0.682649	0.133132	0.213411
824-49	0.137487	1.314	0.100071	0.733018	0.147339	0.25455
824-5	0.142162	1.25775	0.10434	0.675341	0.124338	0.231499
824-50	0.125014	1.2465	0.103816	0.554506	0.125582	0.234174
824-51	0.142021	1.34475	0.111767	0.636774	0.126791	0.290141
824-52	0.145133	1.31625	0.115879	0.610181	0.127901	0.284304
824-53	0.144085	1.32575	0.112825	0.671477	0.124065	0.278572
824-54	0.137476	1.31625	0.111211	0.658722	0.13259	0.263563
824-55	0.136417	1.332	0.11292	0.698951	0.136965	0.265509
824-56	0.140169	1.3485	0.0901272	0.903782	0.13905	0.25101
824-57	0.145082	1.3365	0.114737	0.679364	0.13167	0.273618
824-58	0.144769	1.3215	0.113257	0.668807	0.134743	0.273266
824-59	0.138724	1.32725	0.11951	0.562907	0.137746	0.286427
824-6	0.141359	1.352	0.0956944	0.799515	0.137952	0.24028
824-60	0.134016	1.33925	0.11285	0.658866	0.146231	0.267308
824-61	0.139686	1.358	0.0868588	0.928787	0.132188	0.255737
824-7	0.144022	1.35325	0.0955571	0.786326	0.151824	0.230111
824-8	0.14371	1.30575	0.104004	0.799171	0.13761	0.232219
824-9	0.146151	1.32575	0.101746	0.750708	0.162747	0.261571
830-1	0.137314	1.3995	0.107906	0.773174	0.166501	0.241056
830-10	0.134182	1.4025	0.112653	0.829162	0.208805	0.230368
830-11	0.137702	1.39375	0.115843	0.750912	0.257565	0.252506
830-12	0.128231	1.37925	0.113885	0.736036	0.237808	0.261478
830-13	0.129117	1.373	0.108576	0.796295	0.235424	0.240449
830-14	0.143237	1.3995	0.104236	0.79464	0.209171	0.234779
830-15	0.140905	1.39825	0.107342	0.853736	0.20413	0.235813
830-16	0.141263	1.39825	0.0935779	0.75353	0.132633	0.24224
830-17	0.139317	1.38325	0.117061	0.666152	0.21401	0.234451
830-18	0.139573	1.371	0.111204	0.763909	0.250763	0.238264
830-19	0.137813	1.35575	0.128638	0.711773	0.219985	0.196676
830-2	0.134	1.38925	0.112211	0.799859	0.211759	0.241066
830-20	0.138959	1.3335	0.115141	0.829684	0.200049	0.210135
830-21	0.132724	1.367	0.115358	0.731763	0.225114	0.227084
830-22	0.13428	1.408	0.120002	0.718645	0.208578	0.236646
830-23	0.146054	1.403	0.110014	0.788603	0.182104	0.24198
830-24	0.149672	1.33975	0.119682	0.803218	0.189103	0.166316
830-25	0.138799	1.37625	0.110706	0.814712	0.201058	0.232109
830-26	0.135817	1.39875	0.115421	0.782385	0.234573	0.223395
830-27	0.143967	1.37	0.111438	0.755149	0.193139	0.229781
830-28	0.142652	1.35125	0.122749	0.777321	0.223159	0.175826
830-29	0.147594	1.37375
830-3	0.131031	1.39825	0.107593	0.70302	0.222589	0.217457
830-30	0.146037	1.3835	0.112907	0.757535	0.211096	0.234845
830-31	0.145736	1.39925	0.101663	0.781335	0.12792	0.232268
830-32	0.151001	1.40275	0.10237	0.817178	0.162524	0.237555
830-33	0.135045	1.33675	0.11246	0.786344	0.230528	0.186885
830-34	0.135715	1.376	0.128866	0.683129	0.165609	0.260795
830-35	0.137093	1.327	0.115603	0.805724	0.238198	0.210616
830-36	0.138609	1.38975	0.102582	0.85047	0.164695	0.270998
830-37	0.135984	1.38325	0.132586	0.657417	0.16419	0.277462
830-38	0.135369	1.37325	0.107919	0.825645	0.163093	0.261588
830-39	0.149477	1.38025	0.103931	0.796125	0.146601	0.253833
830-4	0.124648	1.3835	0.111032	0.756138	0.266786	0.241864
830-40	0.138933	1.30275	0.110917	0.833839	0.122562	0.212656
830-41	0.133883	1.38275	0.103922	0.823223	0.171931	0.252363
830-42	0.134879	1.3675	0.106678	0.853498	0.174756	0.255732
830-43	0.140136	1.33025	0.120071	0.806686	0.246021	0.204072
830-44	0.138776	1.377	0.106871	0.850165	0.175462	0.266174
830-45	0.136863	1.3785	0.107747	0.810076	0.178662	0.266437
830-46	0.140653	1.371	0.110802	0.767708	0.154085	0.260602
830-47	0.141314	1.3815	0.107709	0.763603	0.147237	0.24161
830-48	0.136101	1.36225	0.131624	0.6468	0.153501	0.243357
830-49	0.129833	1.3355	0.110286	0.865877	0.220205	0.209512
830-5	0.127353	1.38075	0.109891	0.755105	0.220743	0.249726
830-50	0.134829	1.35975	0.105657	0.8366	0.180178	0.264278
830-51	0.137065	1.365	0.108338	0.805544	0.179122	0.262375
830-52	0.137531	1.38675	0.106295	0.81963	0.167244	0.264492
830-53	0.137636	1.28675	0.126605	0.849113	0.305703	0.184292
830-54	0.140409	1.33725	0.104299	0.825004	0.172829	0.269299
830-55	0.138615	1.35875	0.1325	0.617132	0.147767	0.253203
830-56	0.127345	1.295	0.113458	0.756274	0.128726	0.213231
830-57	0.127861	1.3135	0.111824	0.891331	0.239205	0.215509
830-58	0.129168	1.311	0.121836	0.85968	0.248561	0.215544
830-59	0.133375	1.3505	0.109104	0.799897	0.186641	0.269446
830-6	0.133264	1.408	0.109264	0.809717	0.221107	0.249219
830-60	0.133217	1.33375	0.107829	0.794892	0.191129	0.257897
830-61	0.126957	1.38	0.130381	0.739018	0.187049	0.259078
830-62	0.143406	1.367	0.106551	0.800471	0.174029	0.25525
830-63	0.141515	1.3835	0.105839	0.780012	0.149017	0.251024
830-64	0.13636	1.37525	0.104186	0.841416	0.125925	0.233661
830-65	0.13014	1.33725	0.105982	0.828163	0.178682	0.256136
830-66	0.128165	1.3315	0.10996	0.80964	0.192674	0.260243
830-67	0.133671	1.156	0.116148	0.783204	0.198057	0.252811
830-68	0.135096	1.29075	0.114486	0.76647	0.176779	0.263279
830-69	0.131935	1.28325	0.116978	0.875966	0.20255	0.222885
830-7	0.135404	1.4	0.113881	0.720988	0.212637	0.224194
830-70	0.139358	1.264	0.116494	0.780713	0.237972	0.221277
830-71	0.14485	1.38725	0.103181	0.80247	0.161558	0.251861
830-8	0.148773	1.39175	0.132993	0.804042	0.1873	0.163204
830-9	0.136748	1.4	0.106958	0.751239	0.191468	0.247026
831-1	0.128221	1.322	0.123436	0.694194	0.215717	0.246271
831-2	0.122619	1.2945	0.0464898	0.466019	0.0737895	0.003
833-1	0.140337	1.36775	0.128403	0.555433	0.115327	0.332359
833-10	0.136189	1.34825	0.104952	0.760061	0.145157	0.287425
833-11	0.133082	1.34125	0.163426	0.483537	0.125006	0.312516
833-12	0.128698	1.3555	0.105854	0.670283	0.123154	0.294662
833-13	0.133366	1.39625	0.109893	0.637501	0.124085	0.306069
833-14	0.135955	1.3865	0.168367	0.471978	0.129081	0.288519
833-15	0.139995	1.34825	0.0986482	0.794682	0.144173	0.268205
833-16	0.142128	1.32	0.0983669	0.797185	0.120214	0.28127
833-17	0.137746	1.3175	0.104226	0.789183	0.132361	0.306971
833-18	0.142391	1.316	0.101762	0.81077	0.123946	0.304846
833-19	0.133806	1.364	0.110478	0.678558	0.138549	0.292777
833-2	0.135561	1.372	0.108955	0.676157	0.13232	0.298036
833-20	0.130816	1.327	0.120068	0.596288	0.129504	0.313055
833-21	0.135017	1.39275	0.116332	0.583002	0.136536	0.301421
833-22	0.137459	1.39	0.112312	0.663122	0.146293	0.283153
833-23	0.136817	1.3915	0.116855	0.593355	0.177621	0.260266
833-24	0.139788	1.3915	0.0970204	0.736633	0.171783	0.262746
833-25	0.125722	1.29075	0.152671	0.502778	0.150169	0.26793
833-26	0.130964	1.324	0.103128	0.784882	0.136192	0.297
833-27	0.133603	1.34625	0.117998	0.634831	0.140483	0.302659
833-28	0.129888	1.37325	0.135818	0.57216	0.147606	0.3112
833-29	0.134148	1.391	0.12942	0.561992	0.14484	0.297494
833-3	0.137011	1.37925	0.115468	0.719684	0.128046	0.294424
833-30	0.132685	1.33125	0.121422	0.608235	0.137471	0.308151
833-31	0.137494	1.339	0.111799	0.655299	0.187367	0.281021
833-32	0.13303	1.3565	0.157228	0.460163	0.194863	0.27683
833-33	0.127373	1.37275	0.107026	0.73215	0.131415	0.305291
833-34	0.126117	1.36925	0.107764	0.755211	0.145395	0.291878
833-35	0.129222	1.3965	0.12854	0.576955	0.144243	0.2963
833-36	0.129559	1.3325	0.136875	0.552592	0.143436	0.312729
833-37	0.130059	1.35025	0.126509	0.613226	0.141472	0.313291
833-4	0.13387	1.366	0.108278	0.689615	0.131645	0.281948
833-5	0.130389	1.3695	0.107272	0.683019	0.140999	0.27003
833-6	0.133232	1.3885	0.104845	0.663309	0.122394	0.285258
833-7	0.140404	1.384	0.1005	0.742159	0.122722	0.283078
833-8	0.146844	1.34575	0.121799	0.647147	0.142708	0.285894
833-9	0.133712	1.35875	0.110711	0.676331	0.16665	0.288204
838-1	0.139088	1.33575	0.117132	0.682014	0.181157	0.276094
838-2	0.137195	1.38025	0.126261	0.532665	0.214194	0.269234
838-3	0.140619	1.3715	0.11479	0.635128	0.245129	0.228703
838-4	0.139207	1.37275	0.116559	0.615468	0.20751	0.270212
838-5	0.143687	1.353
838-6	0.147387	1.3395	0.102834	0.743186	0.240639	0.249681
838-7	0.142786	1.3805	0.105029	0.592281	0.144011	0.267576
847-1	0.141554	1.39375	0.10013	0.724216	0.178978	0.217539
847-10	0.133826	1.367	0.100401	0.798158	0.188153	0.211812
847-2	0.135935	1.38225	0.10562	0.878259	0.171896	0.230642
847-3	0.132495	1.38675	0.104348	0.739471	0.172158	0.211846
847-4	0.141628	1.3845	0.0946801	0.771319	0.193288	0.201206
847-5	0.1418	1.37525	0.120733	0.582197	0.181175	0.208794
847-6	0.145127	1.36875	0.0963203	0.778101	0.185446	0.172368
847-7	0.143656	1.35775	0.0928683	0.847762	0.198608	0.190479
847-8	0.139799	1.3585	0.0960308	0.843006	0.188117	0.20581
847-9	0.13921	1.3855	0.0961441	0.817978	0.191604	0.19694
849-1	0.129784	1.32275	0.104694	0.4759	0.138789	0.238621
849-2	0.127423	1.292	0.105542	0.560612	0.150339	0.262304
849-3	0.135142	1.30075	0.117191	0.528056	0.184813	0.238373
849-4	0.134964	1.32425	0.137518	0.394489	0.124771	0.25146
851-1	0.117373	1.26275	0.105237	0.604094	0.246974	0.157767
851-2	0.127619	1.34775	0.120251	0.569125	0.200066	0.242212
851-3	0.126314	1.347	0.133825	0.457355	0.188955	0.229473
854-1	0.131061	1.30625	0.106661	0.651131	0.101077	0.106325
859-1	0.140064	1.32325	0.119053	0.585212	0.162247	0.239516
859-2	0.136806	1.321	0.0966686	0.820482	0.152371	0.225665
859-3	0.139804	1.321	0.0963448	0.840259	0.16021	0.225317
861-1	0.130992	1.339	0.0972895	0.911735	0.13556	0.27605
861-2	0.131174	1.3375	0.0947997	0.912012	0.148995	0.28587
861-3	0.126817	1.27575	0.0985523	0.839443	0.144305	0.236254
861-4	0.12761	1.32775	0.095683	0.893451	0.191095	0.251726
861-5	0.133708	1.3485	0.0972376	0.871919	0.124541	0.278663
867-1	0.134992	1.293	0.0961467	0.604175	0.118038	0.290404
867-2	0.130021	1.32525	0.10064	0.579188	0.130759	0.278651
867-3	0.131896	1.33675	0.0989993	0.597432	0.129782	0.283159
867-4	0.12994	1.32975	0.105499	0.561562	0.137268	0.288082
871-1	0.126993	1.3425	0.106495	0.658976	0.118993	0.268357
871-10	0.132934	1.28925	0.116709	0.66613	0.196535	0.29134
871-11	0.129714	1.26575	0.132155	0.616331	0.197151	0.290098
871-12	0.135413	1.336	0.123528	0.608642	0.165476	0.295684
871-13	0.133934	1.3295	0.113104	0.675211	0.179687	0.29313
871-14	0.138443	1.36925	0.10517	0.690211	0.137579	0.276753
871-2	0.127834	1.305	0.10835	0.684398	0.147351	0.297083
871-3	0.131573	1.31325	0.119935	0.669035	0.151269	0.294422
871-4	0.132551	1.20825	0.126285	0.6672	0.180526	0.287657
871-5	0.132158	1.28775	0.136231	0.638951	0.196648	0.301708
871-6	0.129823	1.28275	0.111231	0.702405	0.181652	0.296509
871-7	0.139274	1.3435	0.110437	0.645195	0.172192	0.288308
871-8	0.140492	1.376	0.102302	0.714201	0.136913	0.285733
871-9	0.132964	1.34575	0.125577	0.722456	0.178438	0.314224
872-1	0.129346	1.35025	0.142932	0.455169	0.150969	0.258655
872-10	0.139231	1.35525	0.111875	0.494073	0.22791	0.212426
872-11	0.135626	1.36025	0.125002	0.504872	0.218482	0.229237
872-12	0.140098	1.36125	0.104123	0.541169	0.199943	0.234048
872-13	0.13912	1.389	0.105785	0.537614	0.192508	0.239348
872-14	0.139468	1.3635	0.142404	0.431873	0.196658	0.228735
872-15	0.138918	1.35325	0.100544	0.569953	0.171746	0.232776
872-16	0.139337	1.35975	0.107007	0.532929	0.138175	0.242345
872-17	0.13843	1.34325	0.109911	0.523312	0.148644	0.260688
872-18	0.140563	1.365	0.112716	0.515415	0.221085	0.216749
872-19	0.142049	1.36425	0.117718	0.530056	0.215447	0.243223
872-2	0.129896	1.3505	0.114802	0.483961	0.187109	0.241596
872-20	0.139034	1.3785	0.11266	0.55824	0.242904	0.224037
872-21	0.137966	1.378	0.118582	0.556332	0.219195	0.239915
872-22	0.141133	1.35575	0.122421	0.546636	0.227396	0.247179
872-23	0.141841	1.35	0.113894	0.550138	0.214539	0.222636
872-24	0.143718	1.36325	0.108746	0.528621	0.140113	0.237547
872-25	0.137316	1.33975	0.126811	0.51233	0.146484	0.266829
872-26	0.133991	1.32925	0.121586	0.522556	0.281619	0.238753
872-27	0.133529	1.373	0.117449	0.538768	0.201419	0.266668
872-28	0.135896	1.365	0.128901	0.548335	0.227174	0.240811
872-29	0.139218	1.36725	0.126647	0.548281	0.238783	0.231679
872-3	0.130611	1.34275	0.109931	0.518039	0.164125	0.246954
872-30	0.137207	1.35725	0.129562	0.547352	0.223952	0.232591
872-31	0.137829	1.37275	0.131138	0.543691	0.213973	0.230822
872-32	0.145493	1.3575	0.142034	0.450535	0.142871	0.246573
872-33	0.136506	1.3455	0.114027	0.530575	0.150227	0.260075
872-34	0.125262	1.318	0.12294	0.518479	0.254669	0.241647
872-35	0.126739	1.3245	0.132204	0.559562	0.2762	0.224744
872-36	0.13119	1.34975	0.124232	0.561307	0.228841	0.251937
872-37	0.128988	1.33625	0.12673	0.543185	0.218464	0.251176
872-38	0.13609	1.36875	0.134946	0.46503	0.233901	0.239812
872-39	0.134896	1.36675	0.140368	0.577109	0.203609	0.226807
872-4	0.138368	1.368	0.109823	0.497175	0.161652	0.238154
872-40	0.136663	1.375	0.122045	0.544591	0.136535	0.215824
872-41	0.138778	1.3435	0.107203	0.527424	0.151449	0.260612
872-42	0.125477	1.34975	0.116925	0.540221	0.252878	0.232791
872-43	0.125631	1.2875	0.121702	0.558375	0.259427	0.247905
872-44	0.124727	1.3305	0.12327	0.550248	0.234627	0.247229
872-45	0.12876	1.35325	0.131362	0.541504	0.213984	0.24071
872-46	0.12942	1.3355	0.130027	0.541047	0.221193	0.245448
872-47	0.13602	1.3645	0.128039	0.532338	0.211568	0.224306
872-48	0.141263	1.373	0.123791	0.55143	0.148756	0.222664
872-49	0.13361	1.3505	0.147066	0.38056	0.168229	0.244318
872-5	0.130479	1.3375	0.106652	0.502867	0.166873	0.237245
872-50	0.134034	1.364	0.0988395	0.675248	0.151815	0.250028
872-51	0.137916	1.33875	0.104351	0.678366	0.202558	0.246389
872-52	0.139547	1.338	0.0985771	0.731113	0.216294	0.241614
872-53	0.140296	1.33825	0.100364	0.692797	0.225055	0.251371
872-54	0.138968	1.33025	0.105621	0.647971	0.239112	0.234675
872-55	0.135579	1.35	0.098387	0.707202	0.223853	0.231244
872-56	0.134063	1.3485	0.100386	0.705758	0.203484	0.22975
872-57	0.136687	1.355	0.0982696	0.710673	0.148722	0.247313
872-58	0.133462	1.35175	0.100694	0.649624	0.133944	0.257724
872-59	0.135798	1.34575	0.102413	0.677317	0.161071	0.257338
872-6	0.129975	1.35525	0.0992973	0.547828	0.162321	0.239016
872-60	0.135477	1.346	0.133294	0.582937	0.195225	0.230408
872-61	0.138216	1.341	0.102021	0.710814	0.214892	0.259842
872-62	0.137504	1.354	0.101782	0.684933	0.20437	0.237
872-63	0.132771	1.33875	0.135872	0.507884	0.205046	0.245109
872-64	0.13267	1.34525	0.105943	0.68416	0.190648	0.240049
872-65	0.136077	1.3505	0.0969205	0.69699	0.137876	0.25143
872-66	0.130869	1.35025	0.124749	0.507358	0.141234	0.250915
872-67	0.129466	1.3475	0.0955413	0.681883	0.138368	0.25728
872-68	0.133124	1.36325	0.0954984	0.710258	0.143812	0.259734
872-69	0.132483	1.3485	0.0968998	0.710044	0.143801	0.244372
872-7	0.130563	1.35275	0.109915	0.537223	0.165748	0.226293
872-70	0.131183	1.3455	0.100361	0.699618	0.150026	0.247481
872-71	0.131506	1.347	0.101123	0.665892	0.144493	0.243003
872-72	0.132703	1.34075	0.100114	0.70003	0.130222	0.242443
872-73	0.136718	1.3535	0.111554	0.576844	0.122892	0.24797
872-8	0.133426	1.36425	0.110276	0.515059	0.156919	0.231089
872-9	0.133228	1.35075	0.102202	0.550439	0.145763	0.25433
874-1	0.140793	1.30375	0.108806	0.778426	0.202752	0.192236
874-2	0.137981	1.25575	0.128043	0.678467	0.156648	0.192182
874-3	0.141151	1.265	0.109931	0.835413	0.193151	0.181052
874-4	0.1347	1.3525	0.112491	0.732787	0.226863	0.210158
874-5	0.140525	1.31175	0.11441	0.805216	0.172294	0.186144
874-6	0.136581	1.33775	0.116171	0.684792	0.173723	0.208027
874-7	0.142733	1.2745	0.114134	0.824389	0.173639	0.19601
874-8	0.144489	1.34725	0.103528	0.746734	0.167318	0.21338
874-9	0.143164	1.34475	0.107711	0.753118	0.102537	0.275595
880-1	0.131372	1.21425	0.119436	0.505869	0.156005	0.225471
880-2	0.127342	1.233	0.104778	0.753028	0.166708	0.179881
882-1	0.121097	1.375	0.116868	0.579574	0.12127	0.267778
882-10	0.136581	1.3185	0.106855	0.795838	0.204279	0.255225
882-100	0.129746	1.36125	0.0993788	0.723564	0.186051	0.269752
882-101	0.129958	1.35925	0.104099	0.746675	0.184168	0.270366
882-102	0.130694	1.36275	0.101376	0.786402	0.169406	0.259779
882-103	0.127122	1.358	0.106438	0.733295	0.166786	0.25996
882-104	0.12941	1.344	0.101011	0.738762	0.183991	0.266306
882-105	0.129821	1.35275	0.100692	0.734715	0.172217	0.262375
882-106	0.133753	1.336	0.10257	0.717806	0.164585	0.252971
882-107	0.131763	1.35725	0.100151	0.728808	0.143844	0.251098
882-108	0.139097	1.371	0.0983441	0.782056	0.145016	0.286129
882-109	0.137292	1.36325	0.107782	0.74819	0.145554	0.269824
882-11	0.139245	1.3685	0.0978939	0.834881	0.158468	0.265054
882-110	0.138113	1.35975	0.134749	0.545298	0.148144	0.275904
882-111	0.137462	1.3665	0.102894	0.734749	0.164866	0.254861
882-112	0.133433	1.36275	0.10245	0.704466	0.169065	0.258965
882-113	0.125911	1.3325	0.125066	0.606077	0.167822	0.277502
882-114	0.131635	1.30675	0.103678	0.6936	0.15552	0.258216
882-115	0.132921	1.35025	0.102384	0.727232	0.135844	0.249843
882-116	0.141942	1.37225	0.0986177	0.748712	0.125356	0.295606
882-117	0.133747	1.35	0.0974156	0.7772	0.134928	0.259137
882-118	0.133636	1.35875	0.103832	0.74694	0.138611	0.26501
882-119	0.139797	1.36675	0.100732	0.776252	0.137663	0.270591
882-12	0.13528	1.3385	0.101413	0.791444	0.14457	0.31751
882-120	0.133594	1.36375	0.102202	0.746002	0.149756	0.276251
882-121	0.136456	1.3395	0.099042	0.741571	0.136339	0.258863
882-122	0.133291	1.3575	0.101072	0.765601	0.128626	0.268955
882-123	0.137887	1.335	0.10493	0.785772	0.132088	0.280358
882-13	0.124188	1.35425	0.0996719	0.651082	0.195165	0.269279
882-14	0.128163	1.3715	0.120617	0.545924	0.194532	0.262411
882-15	0.132094	1.36025	0.100375	0.842928	0.174951	0.268323
882-16	0.131984	1.36	0.100513	0.799143	0.201545	0.269501
882-17	0.132763	1.3335	0.110574	0.732988	0.196588	0.269508
882-18	0.13272	1.3355	0.10085	0.826273	0.195797	0.260241
882-19	0.13929	1.41075	0.101759	0.800908	0.146188	0.270597
882-2	0.129642	1.33775	0.102479	0.829471	0.166114	0.273355
882-20	0.512109	1.38031	0.0993218	0.697464	0.144599	0.368845
882-21	0.118616	1.343	0.102299	0.652084	0.173309	0.254617
882-22	0.131903	1.3725	0.0993661	0.764507	0.156599	0.263754
882-23	0.134303	1.39825	0.102313	0.767746	0.15975	0.261037
882-24	0.135874	1.37375	0.101628	0.779769	0.162885	0.260903
882-25	0.135751	1.3585	0.100293	0.823402	0.159199	0.261501
882-26	0.134177	1.3735	0.100578	0.77019	0.149709	0.26402
882-27	0.138529	1.395	0.101661	0.752804	0.128195	0.270239
882-28	0.137786	1.362	0.130058	0.584333	0.13436	0.288551
882-29	0.141383	1.37775	0.0960919	0.780875	0.150393	0.279
882-3	0.130009	1.34525	0.106821	0.764649	0.215266	0.276899
882-30	0.146231	1.37375	0.0982644	0.775746	0.134946	0.28569
882-31	0.141548	1.3605	0.0961479	0.804706	0.125785	0.287961
882-32	0.147232	1.35875	0.100065	0.76782	0.13251	0.271681
882-33	0.140864	1.358	0.10323	0.744413	0.12284	0.279452
882-34	0.146963	1.37325	0.0995415	0.810439	0.116753	0.270953
882-35	0.149121	1.36975	0.125767	0.587425	0.115873	0.282405
882-36	0.136222	1.34275	0.0976269	0.787969	0.155914	0.271912
882-37	0.137805	1.319	0.0973298	0.785762	0.184649	0.270262
882-38	0.140243	1.32975	0.1345	0.549664	0.197951	0.267417
882-39	0.134295	1.29	0.10094	0.764513	0.161816	0.283743
882-4	0.131973	1.35875	0.105458	0.861499	0.151524	0.287162
882-40	0.133153	1.3215	0.0993634	0.800031	0.157325	0.285986
882-41	0.13074	1.3195	0.144464	0.846461	0.171887	0.259509
882-42	0.136745	1.35675	0.104024	0.796343	0.142792	0.267091
882-43	0.145876	1.36575	0.100801	0.820986	0.121329	0.266103
882-44	0.138166	1.331	0.0983124	0.757936	0.151611	0.275389
882-45	0.135159	1.31025	0.0975572	0.821595	0.190431	0.256405
882-46	0.083947	0.64775	0.116243	0.275836	0.217391	0.0758263
882-47	0.133737	1.3225	0.0986605	0.831564	0.173081	0.271609
882-48	0.132512	1.3095	0.0986024	0.796422	0.152618	0.290208
882-49	0.133885	1.3185	0.104968	0.781977	0.151	0.281216
882-5	0.126543	1.31425	0.0985188	0.815371	0.191289	0.271034
882-50	0.136235	1.345	0.103424	0.831545	0.13528	0.278527
882-51	0.142389	1.358	0.103799	0.772465	0.127983	0.263031
882-52	0.129058	1.394	0.131831	0.745116	0.170123	0.24944
882-53	0.133771	1.326	0.103814	0.784024	0.183676	0.292392
882-54	0.134519	1.313	0.10301	0.788699	0.171098	0.281398
882-55	0.0729291	0.67225	0.136291	0.229848	0.217736	0.0530917
882-56	0.131006	1.31575	0.104426	0.756976	0.166325	0.277906
882-57	0.0758658	0.6645	0.140193	0.46587	0.186021	0.150745
882-58	0.136802	1.33525	0.105631	0.755828	0.149481	0.281591
882-59	0.142703	1.35025	0.125815	0.587539	0.119695	0.274044
882-6	0.130269	1.3535	0.102338	0.934038	0.198789	0.254415
882-60	0.0953919	0.8575	0.115471	0.275692	0.0891033	0.116057
882-61	0.13354	1.346	0.102598	0.799285	0.158518	0.285402
882-62	0.133185	1.34525	0.105556	0.781307	0.169129	0.279058
882-63	0.132926	1.3475	0.105347	0.742407	0.146556	0.284131
882-64	0.0737914	0.63225	0.124793	0.261275	0.151808	0.122737
882-65	0.130853	1.357	0.144302	0.526728	0.15569	0.286143
882-66	0.13777	1.35	0.106813	0.782856	0.152857	0.287929
882-67	0.143941	1.356	0.106052	0.764222	0.151294	0.264415
882-68	0.139826	1.38075	0.104819	0.761206	0.135884	0.283975
882-69	0.137211	1.333	0.104076	0.804195	0.134256	0.284263
882-7	0.132318	1.36475	0.105084	0.801246	0.205361	0.271198
882-70	0.1343	1.341	0.105315	0.814292	0.159803	0.276531
882-71	0.0786783	0.767	0.122496	0.239219	0.154392	0.188822
882-72	0.139516	1.34025	0.107706	0.740941	0.155157	0.290961
882-73	0.134499	1.344	0.108056	0.743906	0.152827	0.283723
882-74	0.140473	1.338	0.106067	0.755774	0.149457	0.280644
882-75	0.143752	1.363	0.103354	0.777029	0.157531	0.26341
882-76	0.133487	1.36325	0.108274	0.651766	0.145853	0.26291
882-77	0.132019	1.33775	0.102124	0.740854	0.135853	0.258465
882-78	0.134244	1.35675	0.0980806	0.815431	0.152504	0.261083
882-79	0.136262	1.3495	0.107945	0.719488	0.172271	0.269491
882-8	0.130878	1.3015	0.111111	0.709918	0.209597	0.268582
882-80	0.131606	1.34725	0.10935	0.73428	0.168209	0.267922
882-81	0.129825	1.364	0.108659	0.713673	0.167204	0.265335
882-82	0.135311	1.36	0.129167	0.756816	0.179641	0.249472
882-83	0.142733	1.36525	0.109595	0.70994	0.145862	0.256836
882-84	0.134568	1.3575	0.104331	0.71491	0.14356	0.276432
882-85	0.131729	1.3515	0.104688	0.728847	0.151855	0.25955
882-86	0.122332	1.374	0.136068	0.606947	0.141188	0.302787
882-87	0.132818	1.36975	0.108576	0.715689	0.162352	0.256808
882-88	0.128824	1.354	0.109311	0.720475	0.174992	0.26987
882-89	0.130782	1.3305	0.139413	0.566037	0.154062	0.299699
882-9	0.132669	1.30775	0.107376	0.757598	0.203421	0.2729
882-90	0.128753	1.369	0.108703	0.740321	0.171711	0.266973
882-91	0.137212	1.34875	0.103266	0.769587	0.161363	0.264696
882-92	0.134701	1.356	0.130423	0.563293	0.1878	0.269156
882-93	0.124865	1.364	0.105202	0.752412	0.166665	0.270737
882-94	0.133811	1.37125	0.10652	0.711017	0.162404	0.262198
882-95	0.120787	1.37375	0.102738	0.770759	0.165286	0.258358
882-96	0.125183	1.36225	0.111338	0.705447	0.175666	0.267658
882-97	0.131979	1.36225	0.107309	0.701355	0.171826	0.260118
882-98	0.131958	1.357	0.101554	0.765138	0.162801	0.258754
882-99	0.136065	1.36325	0.137684	0.528089	0.15118	0.249998
888-1	0.119546	1.2085	0.119245	0.699786	0.220934	0.270421
902-1	0.148192	1.30175	0.088146	0.794891	0.143361	0.261751
902-2	0.149458	1.319	0.143303	0.419107	0.137307	0.277174
902-3	0.143947	1.3225	0.0891404	0.77203	0.139049	0.255428
904-1	0.152311	1.37675	0.105584	0.817428	0.133124	0.300059
904-2	0.147294	1.375	0.103417	0.8453	0.137935	0.296324
904-3	0.150516	1.36625	0.111936	0.726955	0.129042	0.302955
904-4	0.141607	1.355	0.11861	0.663849	0.132313	0.331339
904-5	0.14388	1.3545	0.12455	0.670154	0.12745	0.313991
904-6	0.146207	1.34925	0.130542	0.603301	0.137734	0.306089
904-7	0.146542	1.3625	0.105547	0.807454	0.133568	0.291389
904-8	0.146486	1.35425	0.0972843	0.853692	0.15821	0.270594
904-9	0.146735	1.385	0.102648	0.845808	0.132843	0.299184
906-1	0.151838	1.32275	0.0934902	0.952346	0.136122	0.262279
906-2	0.150052	1.32725	0.112294	0.633215	0.151119	0.262207
910-1	0.150153	1.323	0.0903517	0.76488	0.153502	0.224562
918-1	0.135985	1.3275	0.106898	0.00188214	0.0479017	0.003
935-1	0.136771	1.32125	0.052089	0.002	0.022721	0.0015
935-2	0.139088	1.28775	0.0347919	0.001	0.0717739	0.0035
935-3	0.145761	1.27125	0.124703	0.983596	0.211678	0.281234
940-1	0.146737	1.25825	0.0243299	0.002	0.0275911	0.002
940-2	0.145244	1.25225	0.11179	0.671192	0.170036	0.221482
946-1	0.144582	1.309	0.108324	0.555032	0.152546	0.255787
946-10	0.142707	1.30425	0.124077	0.425617	0.152698	0.262403
946-11	0.13942	1.2925	0.119502	0.490204	0.18969	0.268589
946-12	0.131338	1.207	0.106892	0.422273	0.189296	0.212881
946-13	0.14443	1.3055	0.122073	0.478892	0.19947	0.250511
946-14	0.14311	1.309	0.118923	0.472126	0.165283	0.242483
946-2	0.142011	1.31275	0.12155	0.452472	0.147118	0.255946
946-3	0.141614	1.303	0.127953	0.406274	0.160959	0.293044
946-4	0.138257	1.29825	0.127988	0.437092	0.165646	0.274926
946-5	0.140618	1.28775	0.124256	0.406272	0.167315	0.249269
946-6	0.146246	1.28075	0.120598	0.437827	0.152086	0.240899
946-7	0.147111	1.28825	0.104909	0.524957	0.1532	0.226855
946-8	0.150114	1.32925	0.10543	0.538237	0.155968	0.245724
946-9	0.14182	1.29525	0.118617	0.469187	0.140479	0.255122
952-1	0.141771	1.361	0.129045	0.557155	0.232537	0.227156
952-10	0.138655	1.348	0.0879331	0.906926	0.250938	0.20543
952-11	0.134859	1.33125	0.13895	0.513634	0.162941	0.228931
952-12	0.137312	1.33975	0.0930178	0.828064	0.158967	0.23273
952-13	0.143033	1.336	0.100912	0.830027	0.150986	0.227921
952-14	0.139253	1.26225	0.138616	0.554045	0.162605	0.232374
952-15	0.141797	1.3115	0.0957205	0.894487	0.17843	0.207913
952-16	0.138782	1.3215	0.0949638	0.85324	0.194035	0.2091
952-17	0.140966	1.3365	0.0989067	0.813393	0.18522	0.235061
952-18	0.134818	1.2905	0.0993545	0.841637	0.188551	0.223157
952-19	0.133456	1.3095	0.102613	0.790234	0.186177	0.223953
952-2	0.140604	1.35475	0.0960872	0.785341	0.17669	0.218591
952-20	0.130328	1.2515	0.113187	0.697957	0.176843	0.227511
952-21	0.142493	1.32225	0.124116	0.625566	0.174958	0.229625
952-22	0.141283	1.32375	0.114886	0.717414	0.175156	0.226679
952-23	0.142578	1.31775	0.112583	0.714158	0.181111	0.212048
952-24	0.136825	1.34	0.0990858	0.743487	0.210994	0.209467
952-25	0.140796	1.318	0.125166	0.643642	0.175459	0.243533
952-26	0.137386	1.253	0.0973214	0.862365	0.198347	0.184815
952-27	0.140489	1.34775	0.110727	0.70249	0.183949	0.224722
952-28	0.136354	1.34875	0.129938	0.660619	0.216809	0.224569
952-29	0.142454	1.3255	0.139655	0.56761	0.218243	0.215536
952-3	0.14071	1.30025	0.0972818	0.914595	0.201017	0.191933
952-30	0.141093	1.332	0.143035	0.539211	0.16139	0.226041
952-31	0.135327	1.3385	0.103885	0.808285	0.222216	0.210112
952-32	0.14326	1.3365	0.125464	0.60964	0.200045	0.221864
952-33	0.138942	1.323	0.0956748	0.854816	0.173374	0.244136
952-34	0.142075	1.34875	0.0958134	0.906335	0.157422	0.234997
952-35	0.136711	1.376	0.12808	0.607014	0.209986	0.235287
952-36	0.129203	1.34725	0.137906	0.582826	0.210352	0.223736
952-37	0.130405	1.295	0.141265	0.568637	0.211261	0.215143
952-38	0.13151	1.343	0.147669	0.504425	0.207294	0.225689
952-39	0.142435	1.3475	0.0998195	0.837526	0.206075	0.213981
952-4	0.141078	1.33975	0.0927393	0.867438	0.184395	0.219127
952-40	0.145855	1.33275	0.0931787	0.863317	0.181702	0.210906
952-41	0.135603	1.366	0.0966753	0.909613	0.168922	0.231354
952-42	0.135133	1.33975	0.100204	0.766379	0.216207	0.233067
952-43	0.130734	1.37275	0.130562	0.485543	0.235086	0.215431
952-44	0.136038	1.373	0.137927	0.482182	0.265172	0.205572
952-45	0.143687	1.37725	0.140851	0.455912	0.240924	0.217913
952-46	0.142509	1.35375	0.141399	0.436281	0.214615	0.222758
952-47	0.143466	1.364	0.109784	0.659239	0.198835	0.22177
952-48	0.144098	1.35825	0.094554	0.720897	0.18302	0.214122
952-49	0.142466	1.3355	0.0967807	0.764202	0.173527	0.234419
952-5	0.139554	1.3455	0.0933826	0.857736	0.179637	0.215973
952-50	0.139171	1.36375	0.109106	0.678722	0.161073	0.231848
952-51	0.143217	1.3735	0.110523	0.674797	0.203451	0.211542
952-52	0.138425	1.3635	0.134232	0.554878	0.261764	0.215367
952-53	0.142318	1.39025	0.122342	0.432982	0.248594	0.214604
952-54	0.141371	1.366	0.135345	0.51712	0.237134	0.209194
952-55	0.138969	1.3495	0.112873	0.582739	0.200057	0.202897
952-56	0.143736	1.35925	0.089274	0.836652	0.174736	0.215725
952-57	0.143858	1.3395	0.0976768	0.811959	0.170592	0.234833
952-58	0.137853	1.36125	0.0478448	0.473527	0.164804	0.23429
952-59	0.139519	1.35675	0.157885	0.507487	0.18765	0.236958
952-6	0.132623	1.35125	0.0933696	0.843692	0.178076	0.218454
952-60	0.138679	1.35575	0.0829992	0.363245	0.255721	0.214517
952-61	0.137494	1.36325	0.0694568	0.388435	0.19489	0.211972
952-62	0.135938	1.365	0.134538	0.764466	0.22348	0.206213
952-63	0.132926	1.3355	0.113004	0.656537	0.218825	0.201955
952-64	0.141384	1.35575	0.0929064	0.799023	0.181621	0.208148
952-65	0.140345	1.31675	0.169323	0.282143	0.164238	0.23593
952-66	0.134016	1.35275	0.0690754	0.451858	0.211839	0.230485
952-67	0.136245	1.3405	0.0445168	0.491115	0.236828	0.231125
952-68	0.136245	1.342	0.0455874	0.466546	0.239113	0.21365
952-69	0.132761	1.3685	0.0929589	0.907636	0.210062	0.2024
952-7	0.146124	1.354	0.0932112	0.894573	0.212673	0.223933
952-70	0.139046	1.336	0.0513686	0.382915	0.252998	0.197103
952-71	0.139581	1.32775	0.131754	0.295513	0.17223	0.215989
952-72	0.134116	1.36625	0.114429	0.265321	0.178082	0.217689
952-73	0.135893	1.283	0.147854	0.277499	0.175431	0.239972
952-74	0.143075	1.31925	0.0926813	0.983411	0.20216	0.228497
952-75	0.133876	1.3725	0.0447331	0.487046	0.21432	0.236216
952-76	0.136366	1.356	0.0926013	0.93736	0.228511	0.216809
952-77	0.139928	1.3435	0.0445458	0.459154	0.232217	0.220517
952-78	0.138451	1.29275	0.0483719	0.425616	0.245347	0.204105
952-79	0.142294	1.31875	0.157468	0.450897	0.177261	0.210263
952-8	0.14152	1.362	0.117565	0.647596	0.166456	0.227316
952-80	0.141967	1.3545	0.0758428	0.439465	0.176129	0.216345
952-81	0.141756	1.32425	0.123755	0.277074	0.166805	0.238612
952-82	0.143554	1.3195	0.17718	0.475868	0.195966	0.222504
952-83	0.139629	1.368	0.524099	0.271276	0.170018	0.227094
952-84	0.139351	1.354	0.0662444	0.473349	0.193937	0.227674
952-85	0.143623	1.335	0.0436384	0.484801	0.176987	0.215971
952-86	0.139444	1.31725	0.14357	0.578025	0.184821	0.219938
952-87	0.144882	1.28775	0.140953	0.526968	0.176789	0.202751
952-88	0.139511	1.3365	0.106521	0.418578	0.174679	0.210951
952-89	0.137182	1.35	0.166945	0.284582	0.168001	0.236108
952-9	0.136385	1.3505	0.0950857	0.809455	0.183257	0.232632
952-90	0.134475	1.338	0.167317	0.287625	0.17197	0.208982
952-91	0.135419	1.30125	0.36271	0.391663	0.162141	0.215164
952-92	0.133234	1.3465	0.120681	0.437347	0.154529	0.210791
952-93	0.134511	1.3375	0.0479804	0.396439	0.165257	0.211423
952-94	0.13191	1.32675	0.0452745	0.433403	0.171746	0.212353
952-95	0.137328	1.3535	0.114446	0.387288	0.170334	0.215965
952-96	0.136701	1.25875	0.132607	0.282277	0.168588	0.232308
967-1	0.146537	1.356	0.0924554	0.711017	0.127132	0.30599
967-2	0.135974	1.33925			0.0188692	0.0015
967-3	0.134989	1.3355	0.139301	0.553323	0.184762	0.294675
969-1	0.146042	1.32275	0.13678	0.498787	0.147744	0.286578
969-2	0.143568	1.34025	0.0956619	0.765432	0.140062	0.270997
969-3	0.146157	1.33275	0.100915	0.763922	0.139217	0.263506
969-4	0.142826	1.3475	0.0988984	0.738501	0.144213	0.268067
969-5	0.138636	1.3385	0.0986395	0.758234	0.142757	0.254382
969-6	0.140555	1.349	0.104233	0.73298	0.135626	0.292999
969-7	0.146399	1.3435	0.106016	0.717062	0.136215	0.279949
969-8	0.148686	1.33975	0.11777	0.606646	0.135598	0.280879
969-9	0.145011	1.34425	0.0961523	0.769245	0.16892	0.272442
971-1	0.537588	1.3531	0.107513	0.720139	0.160314	0.259791
971-10	0.149327	1.3285	0.107731	0.730669	0.132367	0.281947
971-11	0.14844	1.32375	0.106301	0.737324	0.135402	0.289948
971-12	0.144591	1.32225	0.111072	0.744104	0.133093	0.291772
971-13	0.145783	1.31525	0.122592	0.639973	0.134525	0.304233
971-14	0.14701	1.3265	0.132348	0.619415	0.137169	0.29716
971-2	0.149178	1.32225	0.104692	0.746084	0.139952	0.27119
971-3	0.147275	1.328	0.106412	0.761656	0.15401	0.272164
971-4	0.145063	1.323	0.107296	0.722102	0.128796	0.28879
971-5	0.144685	1.31975	0.117917	0.660841	0.129064	0.293599
971-6	0.144127	1.3155	0.116458	0.693253	0.129996	0.284124
971-7	0.150232	1.308	0.108686	0.767215	0.159262	0.261459
971-8	0.150255	1.32675	0.10438	0.71722	0.167271	0.250232
971-9	0.152081	1.3255	0.134096	0.514016	0.150172	0.264095
973-1	0.128909	1.25125	0.104831	0.820956	0.169481	0.214895
973-2	0.131422	1.23275	0.131636	0.525694	0.164895	0.225627
973-3	0.140331	1.24725	0.101926	0.818855	0.17862	0.208838
973-4	0.138727	1.24675	0.097636	0.762017	0.176811	0.195759

## Sheet: Full Collection Invasion Scores
Condition:		YPD 30C					YPD 37C					YPD 37C anaerobic					Spider 37C
Isolate	Source	median	IQR	minimum	maximum	range	median	IQR	minimum	maximum	range	median	IQR	minimum	maximum	range	median	IQR	minimum	maximum	range
872-1	Oral	1	0	1	1	0	2	0.5	1	2	1	1	1	0	1	1	5	0	4	5	1
872-2	Oral	1	0.5	1	2	1	2	0.5	1	2	1	1	1	0	1	1	5	0	4	5	1
872-3	Oral	1	1	1	3	2	2	0.5	1	2	1	1	1	0	1	1	5	0	4	5	1
872-4	Oral	1	1	1	3	2	2	0.5	1	2	1	1	1	0	1	1	5	0	4	5	1
872-5	Oral	2	0.5	1	2	1	2	0.5	1	2	1	1	1	0	1	1	5	0	4	5	1
872-6	Oral	2	0.5	1	2	1	2	0.5	1	2	1	1	1	0	1	1	5	0	4	5	1
872-7	Oral	1	0.5	1	2	1	2	0.5	1	2	1	1	1	0	1	1	5	0	4	5	1
872-8	Oral	2	0.5	1	2	1	2	0	2	2	0	1	1.5	0	2	2	5	0	4	5	1
872-9	Oral	1	0.5	1	2	1	2	0.5	1	2	1	1	1	0	1	1	5	0	4	5	1
872-10	Oral	1	0.5	1	2	1	2	0.5	1	2	1	0	0.5	0	1	1	5	0	4	5	1
872-11	Oral	1	0	1	1	0	2	0.5	1	2	1	0	0.5	0	1	1	5	0	4	5	1
872-12	Oral	1	0	1	1	0	2	0.5	1	2	1	0	0.5	0	1	1	5	0	4	5	1
872-13	Oral	1	0.5	1	2	1	1	0.5	1	2	1	0	0.5	0	1	1	5	0	4	5	1
872-14	Oral	1	0.5	1	2	1	1	0.5	1	2	1	0	0.5	0	1	1	5	0	4	5	1
872-15	Oral	1	0	1	1	0	1	0.5	1	2	1	1	1	0	1	1	5	0	4	5	1
872-16	Oral	1	0.5	1	2	1	1	0.5	1	2	1	1	1	0	1	1	5	0	4	5	1
872-17	Oral	1	0.5	1	2	1	2	0.5	1	2	1	1	1.5	0	2	2	5	0	4	5	1
872-18	Oral	1	0	1	1	0	1	0.5	1	2	1	0	0.5	0	1	1	5	0	4	5	1
872-19	Oral	1	1	1	3	2	1	0.5	1	2	1	0	0.5	0	1	1	5	0	4	5	1
872-20	Oral	1	1	1	3	2	1	0.5	1	2	1	0	0.5	0	1	1	5	0	4	5	1
872-21	Oral	1	0	1	1	0	1	0.5	1	2	1	0	0.5	0	1	1	5	0	4	5	1
872-22	Oral	1	1	1	3	2	1	0.5	1	2	1	0	0.5	0	1	1	5	0	4	5	1
872-23	Oral	5	2	1	5	4	1	0.5	1	2	1	0	0.5	0	1	1	5	0	4	5	1
872-24	Oral	1	0.5	1	2	1	1	0.5	1	2	1	0	0.5	0	1	1	5	0	4	5	1
872-25	Oral	1	0.5	1	2	1	2	0.5	1	2	1	0	0.5	0	1	1	5	0	4	5	1
872-26	Oral	1	0	1	1	0	1	0.5	1	2	1	0	0.5	0	1	1	5	0	4	5	1
872-27	Oral	1	1	1	3	2	1	0.5	1	2	1	0	0.5	0	1	1	5	0	4	5	1
872-28	Oral	1	0	1	1	0	1	0.5	1	2	1	0	0.5	0	1	1	5	0	4	5	1
872-29	Oral	3	1	1	3	2	1	0.5	1	2	1	0	0.5	0	1	1	5	0	4	5	1
872-30	Oral	1	0	1	1	0	1	0.5	1	2	1	0	0.5	0	1	1	5	0	4	5	1
872-31	Oral	1	0.5	1	2	1	1	0.5	1	2	1	0	0.5	0	1	1	5	0	4	5	1
872-32	Oral	2	0.5	1	2	1	1	0.5	1	2	1	0	0.5	0	1	1	5	0	4	5	1
872-33	Oral	2	1	1	3	2	1	0.5	1	2	1	0	0.5	0	1	1	5	0	4	5	1
872-34	Oral	1	0.5	1	2	1	1	0.5	1	2	1	0	0.5	0	1	1	5	0	4	5	1
872-35	Oral	1	1	1	3	2	1	0.5	1	2	1	0	0.5	0	1	1	5	0	4	5	1
872-36	Oral	1	0	1	1	0	1	0.5	1	2	1	0	0.5	0	1	1	5	0	4	5	1
872-37	Oral	1	0	1	1	0	1	0.5	1	2	1	0	0.5	0	1	1	5	0	4	5	1
872-38	Oral	2	1	1	3	2	1	0.5	1	2	1	0	0.5	0	1	1	5	0	4	5	1
872-39	Oral	1	0.5	1	2	1	1	0.5	1	2	1	0	0.5	0	1	1	5	0	4	5	1
872-40	Oral	2	0	2	2	0	1	0.5	1	2	1	0	0.5	0	1	1	5	0	4	5	1
872-41	Oral	2	0.5	1	2	1	1	0	1	1	0	0	0.5	0	1	1	5	0	4	5	1
872-42	Oral	1	0	1	1	0	1	0	1	1	0	0	0.5	0	1	1	5	0	4	5	1
872-43	Oral	1	1	1	3	2	1	0	1	1	0	0	0.5	0	1	1	5	0	4	5	1
872-44	Oral	1	0	1	1	0	1	0	1	1	0	0	0.5	0	1	1	5	0	4	5	1
872-45	Oral	1	1	1	3	2	1	0	1	1	0	0	0.5	0	1	1	5	0	4	5	1
872-46	Oral	1	0	1	1	0	1	0	1	1	0	0	0.5	0	1	1	5	0	4	5	1
872-47	Oral	1	0.5	1	2	1	1	0	1	1	0	0	0.5	0	1	1	5	0	4	5	1
872-48	Oral	2	0.5	1	2	1	1	0.5	1	2	1	0	0.5	0	1	1	5	0	4	5	1
830-1	Oral	2	1	0	2	2	1	0	1	1	0	0	0.5	0	1	1	2	1	2	3	1
830-2	Oral	0	0.5	0	1	1	1	0	1	1	0	0	0.5	0	1	1	2	1	2	3	1
830-3	Oral	0	0	0	0	0	1	0	1	1	0	0	0	0	0	0	2	1	2	3	1
830-4	Oral	0	0.5	0	1	1	0	0.5	0	1	1	0	0	0	0	0	3	1	2	3	1
830-5	Oral	0	0.5	0	1	1	0	0.5	0	1	1	0	0	0	0	0	2	1	2	3	1
830-6	Oral	0	0	0	0	0	0	0.5	0	1	1	0	0	0	0	0	2	1	2	3	1
830-7	Oral	0	0.5	0	1	1	0	0.5	0	1	1	0	0.5	0	1	1	2	1	2	3	1
830-8	Oral	5	0	5	5	0	1	1.5	1	4	3	0	0.5	0	1	1	4	1	4	5	1
830-9	Oral	2	1	0	2	2	1	0	1	1	0	0	0.5	0	1	1	2	1	2	3	1
830-10	Oral	0	0	0	0	0	0	0.5	0	1	1	0	0.5	0	1	1	2	1	2	3	1
830-11	Oral	0	0.5	0	1	1	1	0.5	0	1	1	0	0	0	0	0	2	1	2	3	1
830-12	Oral	0	0	0	0	0	1	0.5	0	1	1	0	0	0	0	0	3	1	2	3	1
830-13	Oral	0	0	0	0	0	1	0.5	0	1	1	0	0	0	0	0	3	1	2	4	2
830-14	Oral	0	0	0	0	0	1	0.5	0	1	1	0	0	0	0	0	2	1	2	3	1
830-15	Oral	0	0	0	0	0	1	0.5	0	1	1	0	0	0	0	0	2	1	2	3	1
830-16	Oral	2	0.5	1	2	1	1	0.5	0	1	1	0	0.5	0	1	1	3	1	2	3	1
830-17	Oral	2	1	0	2	2	1	1	0	2	2	1	1.5	0	2	2	2	1	2	3	1
830-18	Oral	0	0	0	0	0	0	0.5	0	1	1	0	0	0	0	0	2	1	2	4	2
830-19	Oral	5	1	3	5	2	1	0.5	1	2	1	0	1	0	2	2	4	1	3	5	2
830-20	Oral	5	1	3	5	2	1	0.5	1	2	1	0	1	0	2	2	4	1	3	5	2
830-21	Oral	0	0	0	0	0	1	0.5	0	1	1	0	0.5	0	1	1	2	1	2	3	1
830-22	Oral	0	0	0	0	0	0	0.5	0	1	1	0	0	0	0	0	2	1	2	3	1
830-23	Oral	0	0	0	0	0	0	0.5	0	1	1	0	0	0	0	0	2	1	2	3	1
830-24	Oral	5	1	3	5	2	1	1.5	1	4	3	0	1	0	2	2	4	1	4	5	1
838-1	Oral	0	0.5	0	1	1	2	0.5	1	2	1	1	1.5	0	2	2	3	1	3	4	1
830-25	Oral	0	0.5	0	1	1	1	0.5	0	1	1	0	0.5	0	1	1	2	1	2	3	1
830-26	Oral	1	0.5	0	1	1	1	1	0	2	2	0	0	0	0	0	2	1	2	3	1
830-27	Oral	1	0.5	0	1	1	1	0.5	0	1	1	0	0.5	0	1	1	2	1	2	3	1
830-28	Oral	3	1	3	5	2	2	0.5	1	2	1	0	0.5	0	1	1	4	1	4	5	1
830-29	Oral	0	0	0	0	0	0	0	0	0	0	0	0	0	0	0	2	2	0	2	2
830-30	Oral	0	0	0	0	0	1	0.5	0	1	1	0	1	0	2	2	3	2	2	5	3
830-31	Oral	2	1	0	2	2	1	0.5	0	1	1	0	1	0	2	2	2	1	2	3	1
874-1	Oral	5	0	5	5	0	2	1	0	2	2	1	1.5	0	2	2	5	2	2	5	3
854-1	Oral	1	0	1	1	0	1	0.5	0	1	1	1	1.5	0	2	2	2	0	2	2	0
838-2	Oral	1	0.5	0	1	1	1	0.5	1	2	1	0	1	0	2	2	3	0	2	3	1
838-3	Oral	1	0.5	0	1	1	1	0.5	1	2	1	0	1	0	2	2	3	0	2	3	1
838-4	Oral	1	0.5	0	1	1	2	1.5	1	4	3	0	1	0	2	2	3	0	2	3	1
838-5	Oral	0	0	0	0	0	0	0.5	0	1	1	0	1	0	2	2	3	3	0	3	3
838-6	Oral	1	0	1	1	0	1	0.5	1	2	1	0	1	0	2	2	3	0	2	4	2
838-7	Oral	1	0.5	0	1	1	1	0.5	1	2	1	1	1.5	0	2	2	4	1	2	5	3
874-2	Oral	3	2	1	5	4	2	1	0	2	2	1	1.5	0	2	2	5	1	2	5	3
874-3	Oral	1	1	1	3	2	1	2	0	4	4	1	1.5	0	2	2	5	0	2	5	3
874-4	Oral	0	0	0	0	0	0	0.5	0	1	1	1	1.5	0	2	2	2	0	2	3	1
874-5	Oral	1	2	1	5	4	1	2	0	4	4	1	1.5	0	2	2	5	0	2	5	3
874-6	Oral	0	0.5	0	1	1	0	0.5	0	1	1	0	1	0	2	2	2	0	2	2	0
874-7	Oral	5	2	1	5	4	1	2	0	4	4	1	1.5	0	2	2	5	0	2	5	3
874-8	Oral	0	0.5	0	1	1	1	0	1	1	0	1	1.5	0	2	2	4	1	3	5	2
874-9	Oral	0	0	0	0	0	1	1	0	2	2	1	1.5	0	2	2	1	1	1	2	1
867-1	Oral	0	0	0	0	0	2	0.5	2	3	1	0	0	0	0	0	4	1	3	5	2
867-2	Oral	0	0	0	0	0	2	1	0	2	2	0	0	0	0	0	4	1	3	5	2
867-3	Oral	0	0	0	0	0	2	1	0	2	2	0	0	0	0	0	4	1	3	5	2
867-4	Oral	0	0	0	0	0	2	1	0	2	2	0	0	0	0	0	4	1	3	5	2
830-32	Oral	0	0	0	0	0	1	0.5	1	2	1	0	0	0	0	0	3	0.5	2	3	1
830-33	Oral	5	0	5	5	0	2	0	2	2	0	0	0	0	0	0	4	0.5	4	5	1
830-34	Oral	0	0	0	0	0	0	0.5	0	1	1	0	0	0	0	0	1	1	1	3	2
830-35	Oral	5	0.5	4	5	1	2	0	2	2	0	0	0	0	0	0	4	0.5	4	5	1
830-36	Oral	0	0.5	0	1	1	1	1	0	2	2	0	0	0	0	0	2	1.5	1	4	3
830-37	Oral	0	0.5	0	1	1	2	0.5	1	2	1	0	0	0	0	0	2	1	1	3	2
830-38	Oral	0	1	0	2	2	2	0.5	1	2	1	0	0	0	0	0	3	1	2	4	2
830-39	Oral	0	1	0	2	2	2	0	2	2	0	0	0	0	0	0	2	1.5	2	5	3
830-40	Oral	2	0	2	2	0	1	0.5	1	2	1	0	0	0	0	0	3	1.5	2	5	3
830-41	Oral	0	0	0	0	0	0	0.5	0	1	1	0	0	0	0	0	1	1	1	3	2
830-42	Oral	0	0	0	0	0	0	0.5	0	1	1	0	0	0	0	0	1	1	1	3	2
830-43	Oral	5	0	5	5	0	2	0	2	2	0	0	0	0	0	0	4	0.5	4	5	1
830-44	Oral	0	0.5	0	1	1	0	0.5	0	1	1	0	0	0	0	0	1	1	1	3	2
830-45	Oral	0	0	0	0	0	0	0.5	0	1	1	0	0	0	0	0	1	1	1	3	2
830-46	Oral	0	0.5	0	1	1	3	0.5	2	3	1	0	0	0	0	0	3	1.5	2	5	3
830-47	Oral	0	0.5	0	1	1	2	0	2	2	0	0	0	0	0	0	2	0.5	2	3	1
830-48	Oral	0	0.5	0	1	1	1	1	0	2	2	0	0	0	0	0	2	1	1	3	2
830-49	Oral	5	1	3	5	2	2	1	1	3	2	0	0	0	0	0	4	0.5	4	5	1
830-50	Oral	0	0	0	0	0	0	0.5	0	1	1	0	0	0	0	0	2	1	1	3	2
830-51	Oral	0	0.5	0	1	1	0	0.5	0	1	1	0	0	0	0	0	2	1	1	3	2
830-52	Oral	0	0.5	0	1	1	0	0	0	0	0	0	0	0	0	0	2	1	1	3	2
830-53	Oral	4	0.5	4	5	1	2	0.5	2	3	1	0	0	0	0	0	5	2	1	5	4
830-54	Oral	0	0	0	0	0	0	1	0	2	2	0	0	0	0	0	1	1	1	3	2
830-55	Oral	0	0	0	0	0	2	1	1	3	2	0	0	0	0	0	2	0.5	2	3	1
830-56	Oral	5	0.5	4	5	1	2	1	1	3	2	0	0	0	0	0	4	0.5	4	5	1
830-57	Oral	5	0	5	5	0	2	1	1	3	2	0	0	0	0	0	4	0.5	4	5	1
830-58	Oral	5	0	5	5	0	2	1	1	3	2	0	0	0	0	0	4	0.5	4	5	1
830-59	Oral	0	0	0	0	0	0	0.5	0	1	1	0	0	0	0	0	3	0.5	2	3	1
830-60	Oral	0	0.5	0	1	1	0	0.5	0	1	1	0	0	0	0	0	2	0.5	2	3	1
830-61	Oral	0	0.5	0	1	1	0	0.5	0	1	1	0	0	0	0	0	2	0.5	2	3	1
830-62	Oral	0	0	0	0	0	1	1	0	2	2	0	0	0	0	0	2	0.5	2	3	1
830-63	Oral	0	0	0	0	0	2	0.5	1	2	1	0	0	0	0	0	2	0.5	2	3	1
830-64	Oral	1	0.5	0	1	1	1	1	0	2	2	0	0	0	0	0	2	0.5	2	3	1
830-65	Oral	1	0.5	0	1	1	0	0.5	0	1	1	0	0	0	0	0	2	0.5	2	3	1
830-66	Oral	0	0	0	0	0	0	0.5	0	1	1	0	0	0	0	0	2	0.5	2	3	1
830-67	Oral	0	0.5	0	1	1	0	0	0	0	0	0	0	0	0	0	2	0.5	2	3	1
830-68	Oral	0	0	0	0	0	0	0	0	0	0	0	0	0	0	0	2	0.5	2	3	1
830-69	Oral	5	0	5	5	0	2	0	2	2	0	0	0	0	0	0	4	0.5	4	5	1
830-70	Oral	5	0	5	5	0	2	0	2	2	0	0	0	0	0	0	4	0.5	4	5	1
830-71	Oral	0	0	0	0	0	2	0	2	2	0	0	0	0	0	0	3	0.5	2	3	1
871-1	Oral	1	0	1	1	0	2	0.5	1	2	1	0	0	0	0	0	3	0.5	2	3	1
871-2	Oral	1	0	1	1	0	2	0.5	1	2	1	0	0	0	0	0	2	0.5	2	3	1
871-3	Oral	1	0	1	1	0	2	0.5	1	2	1	0	0	0	0	0	2	0.5	2	3	1
871-4	Oral	1	0	1	1	0	2	0.5	1	2	1	0	0	0	0	0	2	0.5	2	3	1
871-5	Oral	1	0	1	1	0	2	0.5	1	2	1	0	0	0	0	0	2	0.5	2	3	1
871-6	Oral	1	0	1	1	0	2	0	2	2	0	0	0	0	0	0	2	0.5	2	3	1
871-7	Oral	1	0	1	1	0	2	0	2	2	0	0	0	0	0	0	2	0.5	2	3	1
871-8	Oral	1	0	1	1	0	2	0	2	2	0	0	0	0	0	0	3	0.5	2	3	1
849-1	Oral	1	0	1	1	0	2	0.5	1	2	1	0	0	0	0	0	4	0.5	4	5	1
849-2	Oral	1	0	1	1	0	1	0.5	1	2	1	0	0	0	0	0	5	0.5	4	5	1
871-9	Oral	1	0	1	1	0	2	0.5	1	2	1	0	0	0	0	0	2	0.5	2	3	1
871-10	Oral	1	0	1	1	0	2	0	2	2	0	0	0	0	0	0	2	0.5	2	3	1
871-11	Oral	1	0	1	1	0	2	0	2	2	0	0	0	0	0	0	2	0.5	2	3	1
871-12	Oral	1	0	1	1	0	2	0.5	1	2	1	0	0	0	0	0	2	0.5	2	3	1
871-13	Oral	1	0	1	1	0	2	0	2	2	0	0	0	0	0	0	2	0.5	2	3	1
871-14	Oral	1	0	1	1	0	2	0	2	2	0	0	0	0	0	0	3	0.5	2	3	1
882-1	Oral	1	0	1	1	0	2	0	2	2	0	1	1	0	1	1	3	0.5	3	4	1
882-2	Oral	1	0	1	1	0	1	0	1	1	0	0	0	0	0	0	3	0	3	3	0
882-3	Oral	1	0.5	0	1	1	1	0	1	1	0	0	0	0	0	0	3	0	3	3	0
851-1	Oral	0	0.5	0	1	1	1	0.5	1	2	1	0	0	0	0	0	3	0	3	3	0
888-1	Oral	1	0.5	0	1	1	1	1	0	2	2	0	0	0	0	0	0	0.5	0	1	1
831-1	Oral	1	0	1	1	0	2	0.5	1	2	1	0	0	0	0	0	3	0.5	2	3	1
849-3	Oral	1	0	1	1	0	2	0.5	1	2	1	0	0	0	0	0	3	0.5	3	4	1
849-4	Oral	1	0.5	1	2	1	2	0.5	1	2	1	0	0	0	0	0	5	0.5	4	5	1
882-4	Oral	1	0	1	1	0	2	0.5	1	2	1	1	1	0	1	1	3	0	3	3	0
882-5	Oral	1	0	1	1	0	1	0	1	1	0	0	0.5	0	1	1	3	0	3	3	0
882-6	Oral	1	0	1	1	0	1	0	1	1	0	0	0.5	0	1	1	3	0	3	3	0
882-7	Oral	1	0.5	0	1	1	1	0	1	1	0	0	0.5	0	1	1	3	0.5	2	3	1
882-8	Oral	1	0	1	1	0	1	0.5	1	2	1	0	0.5	0	1	1	3	0.5	3	4	1
882-9	Oral	1	0.5	0	1	1	1	0	1	1	0	0	0.5	0	1	1	3	0	3	3	0
882-10	Oral	1	0.5	0	1	1	1	0	1	1	0	0	0.5	0	1	1	3	0	3	3	0
882-11	Oral	1	0.5	0	1	1	1	0.5	1	2	1	0	0.5	0	1	1	3	0	3	3	0
882-12	Oral	1	0	1	1	0	1	0.5	1	2	1	0	0.5	0	1	1	3	0	3	3	0
882-13	Oral	1	0	1	1	0	1	0.5	1	2	1	0	0.5	0	1	1	4	0.5	3	4	1
882-14	Oral	1	0	1	1	0	1	0.5	1	2	1	0	0.5	0	1	1	3	0.5	3	4	1
882-15	Oral	1	0	1	1	0	1	0.5	1	2	1	0	0.5	0	1	1	3	0	3	3	0
882-16	Oral	1	0	1	1	0	1	0	1	1	0	0	0.5	0	1	1	3	0	3	3	0
882-17	Oral	1	0	1	1	0	1	0	1	1	0	0	0.5	0	1	1	3	0	3	3	0
882-18	Oral	1	0.5	0	1	1	1	0	1	1	0	0	0.5	0	1	1	3	0	3	3	0
882-19	Oral	1	0.5	0	1	1	1	0	1	1	0	0	0	0	0	0	3	0.5	3	4	1
882-20	Oral	1	0	1	1	0	2	0.5	1	2	1	0	0.5	0	1	1	3	0	3	3	0
882-21	Oral	1	0	1	1	0	1	0.5	1	2	1	0	0.5	0	1	1	4	0	4	4	0
882-22	Oral	1	0.5	0	1	1	1	0	1	1	0	0	0	0	0	0	3	0	3	3	0
882-23	Oral	1	0.5	0	1	1	1	0	1	1	0	0	0	0	0	0	3	0	3	3	0
882-24	Oral	1	0.5	0	1	1	1	0	1	1	0	0	0	0	0	0	3	0	3	3	0
882-25	Oral	1	0.5	0	1	1	1	0	1	1	0	0	0	0	0	0	3	0	3	3	0
882-26	Oral	1	0.5	0	1	1	1	0	1	1	0	0	0	0	0	0	3	0	3	3	0
882-27	Oral	1	0.5	0	1	1	1	0	1	1	0	0	0	0	0	0	3	0.5	3	4	1
882-28	Oral	1	0	1	1	0	2	0	2	2	0	0	0.5	0	1	1	3	0	3	3	0
882-29	Oral	1	0	1	1	0	2	0	2	2	0	0	0.5	0	1	1	3	0	3	3	0
882-30	Oral	1	0	1	1	0	2	0	2	2	0	0	0.5	0	1	1	3	0	3	3	0
882-31	Oral	1	0	1	1	0	2	0.5	1	2	1	0	0	0	0	0	3	0	3	3	0
882-32	Oral	2	0.5	1	2	1	2	0.5	1	2	1	0	0	0	0	0	3	0	3	3	0
882-33	Oral	1	0	1	1	0	2	0.5	1	2	1	0	0	0	0	0	3	0	3	3	0
882-34	Oral	1	0.5	1	2	1	2	0	2	2	0	0	0	0	0	0	3	0	3	3	0
882-35	Oral	1	0.5	1	2	1	2	0	2	2	0	0	0.5	0	1	1	3	0	3	3	0
882-36	Oral	1	0	1	1	0	2	0	2	2	0	0	0.5	0	1	1	3	0	3	3	0
882-37	Oral	1	0	1	1	0	1	0.5	1	2	1	0	0	0	0	0	3	0	3	3	0
882-38	Oral	1	0	1	1	0	1	0.5	1	2	1	0	0	0	0	0	3	0	3	3	0
882-39	Oral	1	0	1	1	0	1	0.5	1	2	1	0	0	0	0	0	3	0	3	3	0
882-40	Oral	1	0.5	1	2	1	1	0.5	1	2	1	0	0.5	0	1	1	3	0	3	3	0
882-41	Oral	5	2	1	5	4	2	2	1	5	4	0	0	0	0	0	5	0	5	5	0
882-42	Oral	1	0	1	1	0	1	1	0	2	2	0	0	0	0	0	3	0	3	3	0
882-43	Oral	1	0	1	1	0	2	0.5	1	2	1	0	0.5	0	1	1	3	0	3	3	0
882-44	Oral	1	0.5	0	1	1	1	0.5	1	2	1	0	0.5	0	1	1	3	0	3	3	0
882-45	Oral	1	0	1	1	0	1	0	1	1	0	0	0	0	0	0	3	0	3	3	0
882-46	Oral	5	0	5	5	0	2	1	2	4	2	1	0.5	1	2	1	5	0	5	5	0
882-47	Oral	1	0.5	0	1	1	1	0	1	1	0	0	0	0	0	0	3	0	3	3	0
882-48	Oral	1	0.5	0	1	1	1	0.5	0	1	1	0	0	0	0	0	3	0	3	3	0
882-49	Oral	1	0.5	0	1	1	0	0.5	0	1	1	0	0	0	0	0	3	0	3	3	0
882-50	Oral	1	1	1	3	2	1	0.5	1	2	1	0	0	0	0	0	3	0	3	3	0
882-51	Oral	1	0	1	1	0	1	0	1	1	0	0	0.5	0	1	1	3	0.5	3	4	1
882-52	Oral	5	0	5	5	0	2	2	1	5	4	0	0.5	0	1	1	5	0	5	5	0
882-53	Oral	1	0	1	1	0	1	0	1	1	0	0	0	0	0	0	3	0	3	3	0
882-54	Oral	1	0	1	1	0	1	0	1	1	0	0	0	0	0	0	3	0	3	3	0
882-55	Oral	5	0	5	5	0	2	1	2	4	2	1	0.5	1	2	1	5	0	5	5	0
882-56	Oral	1	0	1	1	0	1	0.5	0	1	1	0	0	0	0	0	3	0	3	3	0
882-57	Oral	5	0	5	5	0	2	1	2	4	2	1	0.5	1	2	1	5	0	5	5	0
882-58	Oral	1	0	1	1	0	1	0	1	1	0	0	0	0	0	0	3	0	3	3	0
882-59	Oral	1	0	1	1	0	2	1.5	1	4	3	0	0.5	0	1	1	5	1	3	5	2
882-60	Oral	5	0	5	5	0	2	1	2	4	2	2	1	1	2	1	5	0	5	5	0
882-61	Oral	1	0	1	1	0	1	0	1	1	0	0	0.5	0	1	1	3	0	3	3	0
882-62	Oral	1	0	1	1	0	1	0	1	1	0	0	0	0	0	0	3	0	3	3	0
882-63	Oral	1	0.5	0	1	1	1	0	1	1	0	0	0	0	0	0	3	0	3	3	0
882-64	Oral	5	0	5	5	0	2	1	2	4	2	1	0.5	1	2	1	5	0	5	5	0
882-65	Oral	1	0	1	1	0	1	0	1	1	0	0	0	0	0	0	3	0	3	3	0
882-66	Oral	1	0	1	1	0	1	0	1	1	0	0	0.5	0	1	1	3	0	3	3	0
882-67	Oral	1	0	1	1	0	1	0.5	1	2	1	0	0.5	0	1	1	3	0	3	3	0
882-68	Oral	1	0	1	1	0	1	0	1	1	0	0	0	0	0	0	3	0	3	3	0
882-69	Oral	1	0	1	1	0	1	0	1	1	0	0	0	0	0	0	3	0	3	3	0
882-70	Oral	1	0	1	1	0	1	0	1	1	0	0	0	0	0	0	3	0	3	3	0
882-71	Oral	5	0	5	5	0	2	1	2	4	2	1	0.5	1	2	1	5	0	5	5	0
882-72	Oral	5	0	5	5	0	1	0	1	1	0	0	0	0	0	0	3	0	3	3	0
882-73	Oral	1	0	1	1	0	1	0	1	1	0	0	0	0	0	0	3	0	3	3	0
882-74	Oral	1	0	1	1	0	1	0	1	1	0	0	0.5	0	1	1	3	0	3	3	0
882-75	Oral	1	0	1	1	0	1	0.5	1	2	1	0	0.5	0	1	1	3	0	3	3	0
882-76	Oral	1	0	1	1	0	2	0.5	1	2	1	0	0.5	0	1	1	5	1	3	5	2
882-77	Oral	1	0	1	1	0	1	0.5	1	2	1	0	0.5	0	1	1	5	1	3	5	2
882-78	Oral	1	0	1	1	0	1	0.5	1	2	1	0	0.5	0	1	1	5	1	3	5	2
882-79	Oral	1	0	1	1	0	1	0.5	1	2	1	0	0.5	0	1	1	5	1	3	5	2
882-80	Oral	1	0	1	1	0	1	0.5	1	2	1	0	0.5	0	1	1	5	1	3	5	2
882-81	Oral	1	0	1	1	0	1	0.5	1	2	1	0	0	0	0	0	5	1	3	5	2
882-82	Oral	1	0.5	1	2	1	1	0.5	1	2	1	0	0	0	0	0	5	1	3	5	2
882-83	Oral	1	0	1	1	0	2	0.5	1	2	1	0	0	0	0	0	5	1	3	5	2
882-84	Oral	1	0	1	1	0	2	0.5	1	2	1	0	0	0	0	0	5	1	3	5	2
882-85	Oral	1	0	1	1	0	1	0.5	1	2	1	0	0.5	0	1	1	5	1	3	5	2
882-86	Oral	1	0	1	1	0	1	0.5	1	2	1	0	0.5	0	1	1	5	1	3	5	2
882-87	Oral	1	0	1	1	0	1	0.5	1	2	1	0	0.5	0	1	1	5	1	3	5	2
882-88	Oral	1	0	1	1	0	1	0.5	1	2	1	0	0	0	0	0	5	1	3	5	2
882-89	Oral	1	0	1	1	0	1	0.5	1	2	1	0	0	0	0	0	5	1	3	5	2
882-90	Oral	1	0	1	1	0	1	0.5	1	2	1	0	0	0	0	0	5	1	3	5	2
882-91	Oral	1	0	1	1	0	1	0.5	1	2	1	0	0	0	0	0	5	1	3	5	2
882-92	Oral	1	0	1	1	0	2	0.5	1	2	1	0	0	0	0	0	5	1	3	5	2
882-93	Oral	1	0	1	1	0	1	0.5	1	2	1	0	0.5	0	1	1	5	1	3	5	2
882-94	Oral	1	0	1	1	0	1	0.5	1	2	1	0	0.5	0	1	1	5	1	3	5	2
882-95	Oral	1	0	1	1	0	1	0.5	1	2	1	0	0.5	0	1	1	5	1	3	5	2
882-96	Oral	1	0	1	1	0	1	0.5	1	2	1	0	0.5	0	1	1	5	1	3	5	2
882-97	Oral	1	0	1	1	0	1	0.5	1	2	1	0	0	0	0	0	5	1	3	5	2
882-98	Oral	1	0	1	1	0	1	0.5	1	2	1	0	0	0	0	0	5	1	3	5	2
882-99	Oral	1	0	1	1	0	1	0.5	1	2	1	0	0	0	0	0	5	1	3	5	2
882-100	Oral	1	0	1	1	0	2	0.5	1	2	1	0	0.5	0	1	1	5	1	3	5	2
882-101	Oral	1	0	1	1	0	1	0.5	1	2	1	0	0.5	0	1	1	5	1	3	5	2
882-102	Oral	1	0	1	1	0	1	0.5	1	2	1	0	0.5	0	1	1	5	1	3	5	2
882-103	Oral	1	0	1	1	0	1	0.5	1	2	1	0	0.5	0	1	1	5	1	3	5	2
882-104	Oral	1	0	1	1	0	1	0.5	1	2	1	0	0.5	0	1	1	5	1	3	5	2
882-105	Oral	1	0	1	1	0	2	0.5	1	2	1	0	0	0	0	0	5	1	3	5	2
882-106	Oral	1	0	1	1	0	1	0.5	1	2	1	0	0	0	0	0	5	1	3	5	2
882-107	Oral	1	1	1	3	2	3	1	1	3	2	0	0.5	0	1	1	5	1	3	5	2
882-108	Oral	1	0	1	1	0	2	0.5	1	2	1	0	0.5	0	1	1	3	0	3	3	0
882-109	Oral	1	1.5	1	4	3	1	0.5	1	2	1	0	0	0	0	0	3	1	3	5	2
882-110	Oral	1	0	1	1	0	1	0.5	1	2	1	0	0.5	0	1	1	3	0	3	3	0
882-111	Oral	1	0	1	1	0	1	1	1	3	2	0	0.5	0	1	1	5	1	3	5	2
882-112	Oral	1	0	1	1	0	1	1	1	3	2	0	0.5	0	1	1	5	0.5	4	5	1
882-113	Oral	1	0	1	1	0	1	1	1	3	2	0	0	0	0	0	5	1	3	5	2
882-114	Oral	1	0	1	1	0	1	1	1	3	2	0	0	0	0	0	5	1	3	5	2
882-115	Oral	1	0	1	1	0	1	1	1	3	2	0	0.5	0	1	1	5	0.5	4	5	1
882-116	Oral	1	0	1	1	0	2	0.5	1	2	1	0	0.5	0	1	1	4	1	3	5	2
882-117	Oral	1	0.5	1	2	1	1	0.5	1	2	1	0	0	0	0	0	3	1	3	5	2
882-118	Oral	1	1	1	3	2	2	0.5	1	2	1	0	0	0	0	0	3	0	3	3	0
882-119	Oral	1	0	1	1	0	2	0.5	1	2	1	0	0	0	0	0	3	0	3	3	0
882-120	Oral	1	0	1	1	0	1	0.5	1	2	1	0	0	0	0	0	3	0	3	3	0
882-121	Oral	1	0	1	1	0	1	0	1	1	0	0	0	0	0	0	3	0.5	3	4	1
882-122	Oral	1	0	1	1	0	1	0	1	1	0	0	0	0	0	0	3	0	3	3	0
882-123	Oral	1	0	1	1	0	1	0	1	1	0	0	0	0	0	0	3	0	3	3	0
814-1	Oral	2	1	0	2	2	2	0.5	1	2	1	0	0	0	0	0	3	1	3	5	2
814-2	Oral	1	0	0	1	1	1	0	1	1	0	0	0	0	0	0	3	1	1	3	2
814-3	Oral	1	0	1	1	0	2	0.5	1	2	1	0	0	0	0	0	3	1	1	3	2
814-4	Oral	1	0	1	1	0	2	0.5	1	2	1	0	0	0	0	0	3	1	1	3	2
814-5	Oral	2	1	1	2	1	1	0	1	1	0	0	0	0	0	0	3	1	1	3	2
814-6	Oral	2	1	1	2	1	1	0.5	1	2	1	0	0	0	0	0	3	0.5	2	3	1
814-7	Oral	2	1	1	2	1	1	0.5	1	2	1	0	0	0	0	0	3	0.5	2	3	1
814-8	Oral	2	1	1	2	1	2	0.5	1	2	1	0	0	0	0	0	4	1	2	4	2
814-9	Oral	1	0	0	2	2	1	0.5	1	2	1	0	0	0	0	0	3	1	1	3	2
814-10	Oral	1	0	1	2	1	1	0	1	1	0	0	0	0	0	0	3	1	1	3	2
814-11	Oral	1	0	1	1	0	1	0	1	1	0	0	0	0	0	0	3	1	1	3	2
814-12	Oral	1	0	1	1	0	1	0	1	1	0	0	0	0	0	0	3	1	1	3	2
814-13	Oral	1	0	1	1	0	1	0	1	1	0	0	0	0	0	0	3	1	1	3	2
814-14	Oral	1	0	1	2	1	1	0	1	1	0	0	0	0	0	0	3	1	1	3	2
814-15	Oral	1	1	1	2	1	1	0	1	1	0	0	0	0	0	0	3	0.5	2	3	1
814-16	Oral	1	0	1	2	1	2	0.5	1	2	1	0	0	0	0	0	3	0.5	2	3	1
814-17	Oral	1	0	0	2	2	1	0	1	1	0	0	0	0	0	0	3	1	1	3	2
814-18	Oral	1	0	1	2	1	1	0	1	1	0	0	0	0	0	0	3	1	1	3	2
814-19	Oral	1	0	1	2	1	1	0.5	1	2	1	0	0	0	0	0	3	1	1	3	2
814-20	Oral	1	0	1	2	1	1	0.5	1	2	1	0	0	0	0	0	3	1	1	3	2
814-21	Oral	1	0	1	2	1	1	0	1	1	0	0	0	0	0	0	3	1	1	3	2
814-22	Oral	1	0	0	1	1	1	0	1	1	0	0	0	0	0	0	3	0	3	3	0
814-23	Oral	1	0	0	2	2	1	0	1	1	0	0	0	0	0	0	3	1	1	3	2
814-24	Oral	1	1	1	2	1	2	0.5	1	2	1	0	0	0	0	0	3	0.5	2	3	1
814-25	Oral	1	0	0	2	2	1	0.5	1	2	1	0	0	0	0	0	3	1	1	3	2
814-26	Oral	1	0	1	2	1	1	0	1	1	0	0	0	0	0	0	3	1	1	3	2
814-27	Oral	1	0	1	2	1	1	0	1	1	0	0	0	0	0	0	3	1	1	3	2
814-28	Oral	1	0	1	2	1	1	0	1	1	0	0	0	0	0	0	3	1	1	3	2
814-29	Oral	1	0	1	1	0	1	0	1	1	0	0	0	0	0	0	3	1	1	3	2
814-30	Oral	1	0	1	2	1	1	0	1	1	0	0	0	0	0	0	3	1	1	3	2
814-31	Oral	1	0	0	1	1	1	0	1	1	0	0	0	0	0	0	3	1	1	3	2
814-32	Oral	1	0	1	2	1	2	0.5	1	2	1	0	0	0	0	0	3	1	1	3	2
814-33	Oral	1	0	1	2	1	1	0.5	1	2	1	0	0	0	0	0	3	1	1	3	2
814-34	Oral	2	1	1	3	2	1	0	1	1	0	0	0	0	0	0	4	1.5	1	4	3
814-35	Oral	1	0	1	1	0	1	0	1	1	0	0	0	0	0	0	3	1	1	3	2
814-36	Oral	1	1	1	2	1	1	0	1	1	0	0	0	0	0	0	4	1.5	1	4	3
814-37	Oral	1	0	1	1	0	1	0	1	1	0	0	0	0	0	0	3	1	1	3	2
814-38	Oral	1	0	1	1	0	1	0	1	1	0	0	0	0	0	0	3	1	1	3	2
814-39	Oral	1	0	0	2	2	1	0	1	1	0	0	0	0	0	0	3	1	1	3	2
814-40	Oral	2	1	1	2	1	1	0.5	1	2	1	0	0	0	0	0	3	1	1	3	2
814-41	Oral	1	0	1	2	1	1	0.5	1	2	1	0	0	0	0	0	3	1	1	3	2
814-42	Oral	1	0	1	2	1	1	0	1	1	0	0	0	0	0	0	3	1	1	3	2
814-43	Oral	1	0	1	2	1	1	0	1	1	0	0	0	0	0	0	3	1	1	3	2
814-49	Oral	1	0	1	2	1	1	0.5	1	2	1	0	0	0	0	0	3	1	1	3	2
814-50	Oral	1	0	1	2	1	1	0	1	1	0	0	0	0	0	0	3	1	1	3	2
814-51	Oral	1	0	1	1	0	1	0.5	1	2	1	0	0	0	0	0	3	1	1	3	2
814-52	Oral	1	0	1	1	0	1	0	1	1	0	0	0	0	0	0	3	1	1	3	2
814-53	Oral	1	0	1	1	0	1	0.5	1	2	1	0	0	0	0	0	3	1	1	3	2
814-54	Oral	1	0	1	1	0	1	0.5	1	2	1	0	0	0	0	0	3	1	1	3	2
814-55	Oral	1	0	1	1	0	1	0	1	1	0	0	0	0	0	0	3	0.5	2	3	1
814-56	Oral	1	1	1	2	1	1	0.5	1	2	1	0	0	0	0	0	3	1	1	3	2
814-57	Oral	1	1	1	2	1	1	0.5	1	2	1	0	0	0	0	0	3	1	1	3	2
814-58	Oral	1	0	1	1	0	1	0	1	1	0	0	0	0	0	0	3	1	1	3	2
814-59	Oral	1	0	1	1	0	1	0	1	1	0	0	0	0	0	0	3	1	1	3	2
814-60	Oral	1	0	1	1	0	1	0	1	1	0	0	0	0	0	0	3	1	1	3	2
814-61	Oral	1	0	1	1	0	1	0	1	1	0	0	0	0	0	0	3	1	1	3	2
814-62	Oral	1	0	1	1	0	1	0.5	1	2	1	0	0	0	0	0	3	1	1	3	2
814-63	Oral	1	0	1	1	0	1	0	1	1	0	0	0	0	0	0	3	1	1	3	2
814-64	Oral	1	0	1	2	1	1	0.5	1	2	1	0	0	0	0	0	3	1	1	3	2
814-65	Oral	1	0	1	2	1	1	0.5	1	2	1	0	0	0	0	0	3	1	1	3	2
814-66	Oral	1	0	1	1	0	1	0.5	1	2	1	0	0	0	0	0	3	1	1	3	2
814-67	Oral	1	0	1	1	0	1	0	1	1	0	0	0	0	0	0	3	1	1	3	2
814-68	Oral	1	0	1	1	0	1	0.5	1	2	1	0	0	0	0	0	3	2	1	5	4
814-69	Oral	1	0	1	1	0	1	0.5	1	2	1	0	0	0	0	0	3	1	1	3	2
814-70	Oral	1	0	1	1	0	1	0.5	1	2	1	0	0	0	0	0	3	1	1	3	2
814-71	Oral	1	0	1	1	0	1	0.5	1	2	1	0	0	0	0	0	3	1	1	3	2
814-72	Oral	1	0	1	2	1	1	0.5	1	2	1	0	0	0	0	0	3	1	1	3	2
814-73	Oral	1	0	0	2	2	2	0.5	1	2	1	0	0	0	0	0	3	1	1	3	2
814-74	Oral	1	0	1	1	0	1	0	1	1	0	0	0	0	0	0	3	1	1	3	2
814-75	Oral	1	0	1	1	0	1	0.5	1	2	1	0	0	0	0	0	3	2	1	5	4
814-76	Oral	1	0	1	1	0	1	0.5	1	2	1	0	0	0	0	0	3	1	1	3	2
814-77	Oral	1	0	1	1	0	1	0.5	1	2	1	0	0	0	0	0	3	1	1	3	2
814-78	Oral	1	0	1	1	0	1	0.5	1	2	1	0	0	0	0	0	3	1	1	3	2
814-79	Oral	1	0	1	1	0	1	0.5	1	2	1	0	0	0	0	0	3	1	1	3	2
814-80	Oral	1	0	1	1	0	2	0.5	1	2	1	0	0	0	0	0	3	1	1	3	2
814-81	Oral	2	1	1	2	1	2	0	2	2	0	0	0	0	0	0	3	1	1	3	2
814-82	Oral	1	0	1	2	1	1	0.5	1	2	1	0	0	0	0	0	3	1	1	3	2
814-83	Oral	1	0	1	1	0	1	0.5	1	2	1	0	0	0	0	0	3	1	1	3	2
814-84	Oral	1	0	1	1	0	2	0.5	1	2	1	0	0	0	0	0	3	1	1	3	2
814-85	Oral	2	1	1	3	2	2	1	1	3	2	0	0	0	0	0	3	1.5	1	4	3
814-86	Oral	1	0	1	1	0	1	0	1	1	0	0	0	0	0	0	3	1	1	3	2
814-87	Oral	1	0	1	2	1	1	0	1	1	0	0	0	0	0	0	3	1	1	3	2
814-88	Oral	1	0	1	1	0	2	0.5	1	2	1	0	0	0	0	0	3	1	1	3	2
814-89	Oral	1	0	1	2	1	2	0	2	2	0	0	0	0	0	0	3	0	3	3	0
814-90	Oral	1	1	1	2	1	2	0.5	2	3	1	0	0	0	0	0	3	0.5	2	3	1
814-91	Oral	1	0	1	2	1	2	0	2	2	0	0	0	0	0	0	3	1	1	3	2
814-92	Oral	1	0	1	2	1	2	0	2	2	0	0	0	0	0	0	3	1	1	3	2
814-93	Oral	1	1	1	2	1	2	0	2	2	0	0	0	0	0	0	3	0.5	2	3	1
814-94	Oral	1	0	1	1	0	2	0	2	2	0	0	0	0	0	0	3	0	3	3	0
814-95	Oral	1	0	1	2	1	2	0	2	2	0	0	0	0	0	0	3	1	1	3	2
814-96	Oral	1	0	1	1	0	2	0	2	2	0	0	0	0	0	0	3	0	3	3	0
824-1	Oral	5	1	4	5	1	2	1	2	4	2	1	1.5	0	2	2	5	0	5	5	0
824-2	Oral	4	1	3	5	2	2	1	2	4	2	1	1.5	0	2	2	5	0	5	5	0
824-3	Oral	2	1	1	3	2	2	0.5	2	3	1	1	1.5	0	2	2	4	0.5	4	5	1
824-4	Oral	4	1	4	5	1	2	1	2	4	2	1	1	0	1	1	5	0	5	5	0
824-5	Oral	3	0	2	3	1	2	0	2	2	0	1	1	0	1	1	5	0.5	4	5	1
824-6	Oral	2	0	2	3	1	2	0.5	2	3	1	1	1	0	1	1	4	0	4	4	0
824-7	Oral	2	0	2	2	0	2	0.5	2	3	1	1	1	0	1	1	3	0	3	3	0
824-8	Oral	4	1	4	5	1	2	1	2	4	2	1	1	0	1	1	5	0	5	5	0
824-9	Oral	4	1	4	5	1	2	0.5	2	3	1	1	1.5	0	2	2	5	0	5	5	0
824-10	Oral	4	1	4	5	1	2	0	2	2	0	0	1	0	2	2	5	0	5	5	0
824-11	Oral	4	1	4	5	1	2	0	2	2	0	1	1	0	1	1	5	0	5	5	0
824-12	Oral	4	1	4	5	1	2	0	2	2	0	1	1	0	1	1	5	0	5	5	0
824-13	Oral	4	1	4	5	1	2	0	2	2	0	1	1	0	1	1	5	0	5	5	0
824-14	Oral	2	0	1	3	2	1	0.5	1	2	1	1	1	0	1	1	3	0.5	3	4	1
824-15	Oral	2	0	2	3	1	2	0.5	2	3	1	1	1	0	1	1	4	0.5	3	4	1
824-16	Oral	2	0	2	3	1	2	0	2	2	0	1	1	0	1	1	4	0.5	3	4	1
824-17	Oral	2	0	1	3	2	2	0	2	2	0	1	1	0	1	1	4	0.5	3	4	1
824-18	Oral	1	1	1	2	1	1	0.5	0	1	1	0	0.5	0	1	1	3	1	3	5	2
824-19	Oral	2	1	1	2	1	1	0.5	1	2	1	0	0.5	0	1	1	3	0	3	3	0
824-20	Oral	1	0	1	2	1	1	0.5	1	2	1	1	1	0	1	1	3	0	3	3	0
824-21	Oral	1	1	1	2	1	1	0.5	0	1	1	0	0.5	0	1	1	3	0	3	3	0
824-22	Oral	4	1	4	5	1	2	0.5	1	2	1	1	1	0	1	1	5	0	5	5	0
824-23	Oral	2	0	2	2	0	1	0.5	0	1	1	1	1	0	1	1	3	0	3	3	0
824-24	Oral	2	0	1	2	1	2	1.5	0	3	3	0	0.5	0	1	1	3	0	3	3	0
824-25	Oral	1	0	1	2	1	2	0	2	2	0	1	1	0	1	1	3	0.5	3	4	1
824-26	Oral	4	1	3	5	2	2	0	2	2	0	0	0.5	0	1	1	5	0	5	5	0
824-27	Oral	4	1	3	5	2	2	0.5	1	2	1	0	0.5	0	1	1	5	0	5	5	0
824-28	Oral	1	1	1	2	1	0	0.5	0	1	1	0	0	0	0	0	3	0	3	3	0
824-29	Oral	1	0	1	2	1	0	0.5	0	1	1	0	0	0	0	0	3	0	3	3	0
824-30	Oral	4	1	3	5	2	2	0.5	1	2	1	0	0	0	0	0	5	0	5	5	0
824-31	Oral	1	0	1	2	1	0	0	0	0	0	0	0	0	0	0	3	0.5	2	3	1
824-32	Oral	4	1	4	5	1	2	1	2	4	2	0	0.5	0	1	1	5	0	5	5	0
824-33	Oral	1	1	1	2	1	1	1	0	2	2	1	1	0	1	1	3	0.5	3	4	1
824-34	Oral	1	1	0	2	2	0	0.5	0	1	1	0	0	0	0	0	3	0	3	3	0
824-35	Oral	2	1	1	2	1	1	1	0	2	2	0	0	0	0	0	3	0.5	3	4	1
824-36	Oral	4	1	3	5	2	2	0.5	1	2	1	0	0	0	0	0	5	0	5	5	0
824-37	Oral	1	0	1	1	0	0	0	0	0	0	0	0	0	0	0	3	0	3	3	0
824-38	Oral	4	1	3	5	2	2	0	2	2	0	0	0	0	0	0	5	0	5	5	0
824-39	Oral	1	0	1	1	0	0	0	0	0	0	0	0	0	0	0	3	0	3	3	0
824-40	Oral	1	0	1	2	1	0	0.5	0	1	1	0	0	0	0	0	4	0.5	3	4	1
824-41	Oral	2	1	1	3	2	2	1	0	2	2	0	0.5	0	1	1	3	0.5	3	4	1
824-42	Oral	1	0	1	2	1	1	1	0	2	2	0	0	0	0	0	3	0.5	3	4	1
824-43	Oral	1	2	1	4	3	1	1	1	3	2	0	0	0	0	0	5	0	5	5	0
824-44	Oral	4	0	3	5	2	2	1	2	4	2	0	0	0	0	0	5	0	5	5	0
824-45	Oral	4	0	3	5	2	2	1	2	4	2	0	0	0	0	0	5	0	5	5	0
824-46	Oral	1	0	1	1	0	0	1	0	2	2	0	0	0	0	0	3	0	3	3	0
824-47	Oral	4	1	3	5	2	2	1	2	4	2	0	0	0	0	0	5	0	5	5	0
824-48	Oral	1	0	1	2	1	0	0	0	0	0	0	0	0	0	0	2	0.5	2	3	1
824-49	Oral	1	1	1	2	1	2	0.5	2	3	1	0	0.5	0	1	1	3	0	3	3	0
824-50	Oral	2	1	2	3	1	1	0.5	1	2	1	0	0	0	0	0	2	1	1	3	2
824-51	Oral	1	0	1	1	0	0	1	0	2	2	0	0	0	0	0	3	0	3	3	0
824-52	Oral	4	1	3	5	2	2	0.5	2	3	1	0	0	0	0	0	5	0.5	4	5	1
824-53	Oral	1	0	1	1	0	0	0.5	0	1	1	0	0	0	0	0	3	0	3	3	0
824-54	Oral	4	2	3	5	2	2	0.5	2	3	1	0	0	0	0	0	5	0.5	4	5	1
824-55	Oral	4	1	4	5	1	2	0.5	2	3	1	0	0	0	0	0	5	0.5	4	5	1
824-56	Oral	2	1	1	3	2	1	1	0	2	2	0	0	0	0	0	5	1	3	5	2
811-1	Oral	1	1	0	2	2	2	0	2	2	0	0	0	0	0	0	3	0	3	3	0
811-2	Oral	0	1	0	2	2	1	0	1	1	0	0	0	0	0	0	3	0	3	3	0
811-3	Oral	0	1	0	2	2	1	0	1	1	0	0	0	0	0	0	3	0	3	3	0
824-57	Oral	4	0	3	5	2	2	0.5	2	3	1	0	0	0	0	0	5	0.5	4	5	1
824-58	Oral	4	0	3	5	2	2	0	2	2	0	0	0	0	0	0	5	0.5	4	5	1
824-59	Oral	1	0	1	1	0	0	0.5	0	1	1	0	0	0	0	0	3	0.5	3	4	1
824-60	Oral	1	0	1	1	0	0	0.5	0	1	1	0	0	0	0	0	3	0	3	3	0
824-61	Oral	1	0	1	1	0	1	0.5	0	1	1	0	0	0	0	0	3	0	3	3	0
811-4	Oral	1	1	0	2	2	2	0.5	1	2	1	0	0	0	0	0	3	0	3	3	0
811-5	Oral	1	1	0	2	2	1	0.5	1	2	1	0	0	0	0	0	3	0	3	3	0
811-6	Oral	1	0	0	2	2	1	0	1	1	0	0	0	0	0	0	3	0	3	3	0
811-7	Oral	5	1	4	5	1	2	0	2	2	0	1	0	1	1	0	4	0.5	4	5	1
811-8	Oral	0	1	0	1	1	1	0	1	1	0	0	0	0	0	0	3	0	3	3	0
811-9	Oral	0	1	0	1	1	1	0	1	1	0	0	0	0	0	0	3	0.5	2	3	1
811-10	Oral	5	1	4	5	1	2	0.5	2	3	1	1	0	1	1	0	4	0.5	4	5	1
811-11	Oral	0	1	0	1	1	1	0	1	1	0	0	0	0	0	0	3	0.5	3	4	1
811-12	Oral	2	0	1	2	1	2	0.5	1	2	1	0	0	0	0	0	3	0	3	3	0
811-13	Oral	1	1	0	3	3	2	0.5	1	2	1	0	0	0	0	0	3	0	3	3	0
811-14	Oral	1	0	0	2	2	2	0.5	1	2	1	0	0	0	0	0	3	0	3	3	0
811-15	Oral	5	1	4	5	1	2	0	2	2	0	1	0	1	1	0	4	0.5	4	5	1
811-16	Oral	0	1	0	1	1	1	0.5	1	2	1	0	0	0	0	0	3	0	3	3	0
811-17	Oral	5	1	1	5	4	2	0	2	2	0	1	0	1	1	0	4	0.5	4	5	1
811-18	Oral	1	1	0	4	4	1	0	1	1	0	0	0	0	0	0	3	0	3	3	0
811-19	Oral	1	1	0	2	2	1	0.5	1	2	1	0	0	0	0	0	3	0	3	3	0
811-20	Oral	2	0	2	2	0	2	0.5	1	2	1	0	0	0	0	0	3	0	3	3	0
811-21	Oral	1	0	1	2	1	2	0.5	1	2	1	0	0	0	0	0	3	0	3	3	0
811-22	Oral	1	0	1	2	1	2	0.5	1	2	1	0	0	0	0	0	3	0.5	3	4	1
811-23	Oral	1	1	0	2	2	2	0.5	1	2	1	0	0	0	0	0	3	0	3	3	0
811-24	Oral	1	2	0	3	3	2	0.5	1	2	1	0	0	0	0	0	3	1	3	5	2
811-25	Oral	1	1	0	2	2	2	0.5	1	2	1	0	0	0	0	0	3	0	3	3	0
811-26	Oral	0	1	0	2	2	1	0.5	1	2	1	0	0	0	0	0	3	1	3	5	2
811-27	Oral	0	1	0	2	2	1	0.5	1	2	1	0	0	0	0	0	3	0	3	3	0
811-28	Oral	2	0	2	2	0	2	0	2	2	0	0	0	0	0	0	3	0	3	3	0
811-29	Oral	1	1	0	2	2	2	0	2	2	0	0	0	0	0	0	3	0	3	3	0
811-30	Oral	1	1	0	2	2	2	0	2	2	0	0	0	0	0	0	3	0	3	3	0
811-31	Oral	0	1	0	2	2	2	0	2	2	0	0	0	0	0	0	3	0	3	3	0
811-32	Oral	5	1	4	5	1	3	0.5	2	3	1	1	1	0	1	1	5	0.5	4	5	1
811-33	Oral	1	0	0	1	1	2	0.5	1	2	1	0	0	0	0	0	3	0	3	3	0
811-34	Oral	0	1	0	1	1	2	0.5	1	2	1	0	0	0	0	0	3	0	3	3	0
811-35	Oral	0	1	0	2	2	2	0.5	1	2	1	0	0	0	0	0	3	0	3	3	0
813-1	Oral	1	0	1	2	1	2	0	2	2	0	1	1	0	1	1	4	1	3	5	2
813-2	Oral	1	0	0	1	1	2	0	2	2	0	1	1	0	1	1	4	1	3	5	2
813-3	Oral	1	1	0	2	2	2	0	2	2	0	1	1	0	1	1	4	1	3	5	2
813-4	Oral	1	1	0	2	2	2	0	2	2	0	1	1	0	1	1	4	1	3	5	2
813-5	Oral	1	1	0	2	2	2	0	2	2	0	1	1	0	1	1	4	1	3	5	2
813-6	Oral	1	1	0	2	2	2	0	2	2	0	1	1	0	1	1	4	1	3	5	2
813-7	Oral	1	1	0	2	2	2	0	2	2	0	1	1	0	1	1	4	1	3	5	2
813-8	Oral	2	1	1	2	1	2	0	2	2	0	1	1	0	1	1	4	1	3	5	2
813-9	Oral	1	1	0	2	2	2	0	2	2	0	1	1	0	1	1	4	1	3	5	2
813-10	Oral	1	0	0	1	1	2	0	2	2	0	0	0.5	0	1	1	4	1	3	5	2
813-11	Oral	1	0	0	1	1	2	0	2	2	0	0	0.5	0	1	1	4	1	3	5	2
813-12	Oral	1	0	0	1	1	2	0	2	2	0	0	0.5	0	1	1	3	1	3	5	2
813-13	Oral	1	0	1	1	0	2	0	2	2	0	1	1	0	1	1	3	1	3	5	2
813-14	Oral	1	0	0	1	1	2	0	2	2	0	1	1	0	1	1	3	1	3	5	2
813-15	Oral	1	0	0	3	3	2	0	2	2	0	1	1	0	1	1	3	1	3	5	2
813-16	Oral	1	1	1	2	1	2	0	2	2	0	1	1	0	1	1	3	1	3	5	2
813-17	Oral	1	1	0	2	2	2	0	2	2	0	1	1	0	1	1	3	1	3	5	2
813-18	Oral	1	0	0	1	1	2	0	2	2	0	0	0	0	0	0	3	1	3	5	2
813-19	Oral	1	0	0	1	1	2	0	2	2	0	0	0.5	0	1	1	3	1	3	5	2
813-20	Oral	1	0	0	1	1	2	0	2	2	0	0	0.5	0	1	1	3	1	3	5	2
813-21	Oral	1	0	0	1	1	2	0	2	2	0	0	0.5	0	1	1	3	1	3	5	2
813-22	Oral	1	0	0	1	1	2	0	2	2	0	1	1	0	1	1	3	1	3	5	2
813-23	Oral	1	0	0	2	2	2	0	2	2	0	1	1	0	1	1	3	1	3	5	2
813-24	Oral	2	1	1	2	1	2	0	2	2	0	1	1	0	1	1	4	1	3	5	2
813-25	Oral	3	1	1	4	3	2	1.5	2	5	3	1	1	0	1	1	5	1	3	5	2
813-26	Oral	1	0	0	1	1	2	0	2	2	0	0	0	0	0	0	3	1	3	5	2
813-27	Oral	1	0	1	1	0	2	0	2	2	0	0	0	0	0	0	3	1	3	5	2
813-28	Oral	1	0	1	1	0	2	0	2	2	0	0	0	0	0	0	3	1	3	5	2
813-29	Oral	1	0	1	1	0	2	0	2	2	0	0	0	0	0	0	3	1	3	5	2
813-30	Oral	1	0	1	2	1	2	0	2	2	0	0	0	0	0	0	3	1	3	5	2
813-31	Oral	1	0	1	1	0	2	0.5	1	2	1	0	0.5	0	1	1	4	1	3	5	2
813-32	Oral	1	1	1	2	1	2	0	2	2	0	0	0.5	0	1	1	4	1	3	5	2
813-33	Oral	3	1	1	3	2	2	1	1	3	2	0	0	0	0	0	3	0.5	2	3	1
813-34	Oral	2	2	1	3	2	2	0	2	2	0	0	0	0	0	0	3	1	3	5	2
813-35	Oral	1	0	1	1	0	2	0	2	2	0	0	0	0	0	0	3	1	3	5	2
813-36	Oral	1	0	1	2	1	2	0	2	2	0	0	0	0	0	0	3	1	3	5	2
813-37	Oral	1	1	1	2	1	2	0	2	2	0	0	0	0	0	0	3	1	3	5	2
813-38	Oral	1	1	1	2	1	1	0.5	1	2	1	0	0	0	0	0	3	1	3	5	2
813-39	Oral	1	0	1	1	0	2	0	2	2	0	0	0	0	0	0	4	1	3	5	2
813-40	Oral	1	1	1	2	1	2	0	2	2	0	0	0.5	0	1	1	4	1	3	5	2
813-41	Oral	3	2	1	3	2	2	0.5	2	3	1	0	0	0	0	0	3	0.5	2	3	1
813-42	Oral	3	2	1	3	2	1	1	1	3	2	0	0	0	0	0	3	0.5	2	3	1
813-43	Oral	2	1	1	3	2	2	0	2	2	0	0	0	0	0	0	3	1	3	5	2
813-49	Oral	2	0	1	2	1	2	0	2	2	0	1	1	0	1	1	3	1	3	5	2
813-50	Oral	1	1	1	2	1	2	0	2	2	0	0	0	0	0	0	3	1	3	5	2
813-51	Oral	1	1	1	2	1	2	0	2	2	0	0	0	0	0	0	3	1	3	5	2
813-52	Oral	1	1	1	2	1	2	0	2	2	0	0	0	0	0	0	4	1	3	5	2
813-53	Oral	1	0	1	1	0	1	1	0	2	2	0	0	0	0	0	2	0.5	2	3	1
813-54	Oral	1	0	1	2	1	2	0	2	2	0	0	0	0	0	0	4	1	3	5	2
813-55	Oral	1	0	1	1	0	2	0	2	2	0	0	0	0	0	0	4	1	3	5	2
813-56	Oral	1	0	1	2	1	2	0	2	2	0	0	0	0	0	0	4	1	3	5	2
813-57	Oral	2	1	1	2	1	2	0	2	2	0	1	1	0	1	1	3	1	3	5	2
813-58	Oral	1	0	1	2	1	2	0	2	2	0	0	0	0	0	0	3	1	3	5	2
813-59	Oral	1	0	1	3	2	2	0	2	2	0	0	0	0	0	0	3	1	3	5	2
813-60	Oral	1	0	1	2	1	2	0	2	2	0	0	0	0	0	0	3	1	3	5	2
813-61	Oral	1	0	1	1	0	2	0	2	2	0	0	0	0	0	0	5	1	3	5	2
813-62	Oral	1	0	1	2	1	2	0	2	2	0	0	0	0	0	0	3	1	3	5	2
813-63	Oral	1	0	1	2	1	2	0	2	2	0	0	0	0	0	0	4	1	3	5	2
813-64	Oral	1	1	1	2	1	2	0	2	2	0	0	0	0	0	0	4	1	3	5	2
813-65	Oral	2	0	1	2	1	2	0	2	2	0	1	1	0	1	1	3	1	3	5	2
813-66	Oral	2	1	1	2	1	2	0	2	2	0	0	0	0	0	0	3	1	3	5	2
813-67	Oral	1	1	1	2	1	2	0	2	2	0	0	0	0	0	0	3	1	3	5	2
813-68	Oral	1	1	1	2	1	2	0	2	2	0	0	0	0	0	0	3	1	3	5	2
813-69	Oral	1	0	1	2	1	2	0	2	2	0	0	0	0	0	0	3	1	3	5	2
813-70	Oral	1	0	1	2	1	2	0	2	2	0	0	0	0	0	0	3	1	3	5	2
813-71	Oral	1	0	1	1	0	2	0	2	2	0	0	0	0	0	0	3	1	3	5	2
813-72	Oral	1	1	1	2	1	2	0	2	2	0	0	0.5	0	1	1	3	1	3	5	2
813-73	Oral	2	0	2	2	0	2	0	2	2	0	1	1	0	1	1	3	1	3	5	2
813-74	Oral	2	0	1	2	1	2	0	2	2	0	0	0.5	0	1	1	3	1	3	5	2
813-75	Oral	1	1	1	2	1	2	0	2	2	0	0	0.5	0	1	1	3	1	3	5	2
813-76	Oral	1	0	1	1	0	2	0	2	2	0	0	0.5	0	1	1	4	1	3	5	2
813-77	Oral	1	0	1	2	1	2	0	2	2	0	0	0.5	0	1	1	3	1	3	5	2
813-78	Oral	1	0	1	1	0	2	0	2	2	0	0	0.5	0	1	1	3	1	3	5	2
813-79	Oral	2	2	1	3	2	2	0	2	2	0	1	1	0	1	1	5	0.5	4	5	1
813-80	Oral	1	1	1	2	1	2	0	2	2	0	1	1	0	1	1	3	1	3	5	2
813-81	Oral	2	0	2	2	0	3	0.5	2	3	1	1	1	0	1	1	4	1	3	5	2
813-82	Oral	2	0	1	2	1	2	0	2	2	0	1	1	0	1	1	3	1	3	5	2
813-83	Oral	1	1	1	2	1	2	0	2	2	0	1	1	0	1	1	3	1	3	5	2
813-84	Oral	1	0	1	2	1	2	0	2	2	0	1	1	0	1	1	3	1	3	5	2
813-85	Oral	1	0	1	1	0	2	0	2	2	0	1	1	0	1	1	3	1	3	5	2
813-86	Oral	1	0	1	1	0	2	0	2	2	0	1	1	0	1	1	3	1	3	5	2
813-87	Oral	1	0	1	2	1	2	0	2	2	0	1	1	0	1	1	3	1	3	5	2
813-88	Oral	2	1	1	2	1	2	0	2	2	0	1	1	0	1	1	4	1	3	5	2
813-89	Oral	2	0	2	2	0	2	0.5	2	3	1	1	1	0	1	1	4	0.5	4	5	1
813-90	Oral	2	1	1	2	1	2	0	2	2	0	1	1	0	1	1	3	1	3	5	2
813-91	Oral	2	1	1	2	1	2	0	2	2	0	1	1	0	1	1	3	1	3	5	2
813-92	Oral	1	1	1	2	1	2	0	2	2	0	1	1	0	1	1	3	1	3	5	2
813-93	Oral	1	0	1	1	0	2	0	2	2	0	1	1	0	1	1	3	1	3	5	2
813-94	Oral	1	0	1	1	0	2	0	2	2	0	1	1	0	1	1	3	1	3	5	2
813-95	Oral	1	1	1	3	2	2	0	2	2	0	1	1	0	1	1	3	1	3	5	2
813-96	Oral	2	1	1	2	1	2	0.5	2	3	1	1	1.5	0	2	2	4	1	3	5	2
814-97	Oral	1	0	1	1	0	2	0.5	1	2	1	1	0	1	1	0	3	0.5	3	4	1
814-98	Oral	1	0	1	1	0	2	1	0	2	2	1	1	0	1	1	3	0.5	3	4	1
814-99	Oral	1	0	1	1	0	2	1	0	2	2	1	1	0	1	1	3	0.5	3	4	1
814-100	Oral	1	0	1	1	0	2	0	2	2	0	1	1	0	1	1	3	0.5	3	4	1
814-101	Oral	4	1	3	5	2	2	0.5	1	2	1	1	1	0	1	1	4	1	3	5	2
814-102	Oral	1	0	1	1	0	1	0.5	1	2	1	1	1	0	1	1	3	0.5	3	4	1
814-103	Oral	1	0.5	1	2	1	1	0.5	1	2	1	1	1	0	1	1	3	0.5	3	4	1
814-104	Oral	1	0.5	1	2	1	1	0.5	1	2	1	1	0	1	1	0	3	0.5	3	4	1
814-105	Oral	1	0	1	1	0	2	0.5	1	2	1	1	0	1	1	0	3	0.5	3	4	1
814-106	Oral	1	0	1	1	0	1	0.5	1	2	1	1	1	0	1	1	4	1	3	5	2
814-107	Oral	1	2	1	5	4	1	0.5	1	2	1	1	1	0	1	1	3	0.5	3	4	1
814-108	Oral	1	0	1	1	0	1	0	1	1	0	1	1	0	1	1	3	0.5	3	4	1
814-109	Oral	1	0	1	1	0	1	0	1	1	0	1	1	0	1	1	3	0.5	3	4	1
814-110	Oral	1	0	1	1	0	1	0.5	1	2	1	0	0.5	0	1	1	3	0.5	3	4	1
814-111	Oral	1	0	1	1	0	1	0.5	1	2	1	0	0.5	0	1	1	4	0.5	4	5	1
814-112	Oral	1	0	1	1	0	1	0.5	1	2	1	0	0.5	0	1	1	3	0.5	3	4	1
814-113	Oral	2	0	2	2	0	2	0	2	2	0	1	0	1	1	0	3	0.5	3	4	1
814-114	Oral	2	0	2	2	0	1	0.5	1	2	1	0	0.5	0	1	1	3	0.5	3	4	1
814-115	Oral	2	0	2	2	0	1	0.5	1	2	1	0	0.5	0	1	1	4	1	3	5	2
814-116	Oral	2	0	2	2	0	1	0.5	1	2	1	0	0.5	0	1	1	3	0.5	3	4	1
814-117	Oral	2	0	2	2	0	1	0.5	1	2	1	0	0	0	0	0	3	0.5	3	4	1
814-118	Oral	2	0	2	2	0	1	0.5	1	2	1	0	0	0	0	0	3	0.5	3	4	1
814-119	Oral	2	0	2	2	0	2	0.5	1	2	1	0	0	0	0	0	4	0.5	3	4	1
814-120	Oral	2	0	2	2	0	2	0.5	1	2	1	0	0	0	0	0	4	0.5	3	4	1
814-121	Oral	2	0	2	2	0	2	0.5	1	2	1	1	1	0	1	1	3	0.5	3	4	1
814-145	Oral	2	0	2	2	0	2	0	2	2	0	1	1	0	1	1	3	0.5	3	4	1
814-146	Oral	2	0	2	2	0	1	0.5	1	2	1	0	0	0	0	0	3	0.5	3	4	1
814-147	Oral	2	0	2	2	0	1	0.5	1	2	1	0	0	0	0	0	3	0.5	3	4	1
814-148	Oral	2	0	2	2	0	1	0.5	1	2	1	0	0	0	0	0	3	0.5	3	4	1
814-149	Oral	2	0	2	2	0	1	0.5	1	2	1	0	0	0	0	0	3	0.5	3	4	1
814-150	Oral	2	0	2	2	0	1	0.5	1	2	1	0	0	0	0	0	3	0.5	3	4	1
814-151	Oral	2	0	2	2	0	1	0.5	1	2	1	0	0	0	0	0	3	0.5	3	4	1
814-152	Oral	2	0	2	2	0	1	0.5	1	2	1	0	0	0	0	0	3	0.5	3	4	1
814-153	Oral	1	0	1	1	0	2	0.5	1	2	1	1	1	0	1	1	3	0.5	3	4	1
814-154	Oral	1	0	1	1	0	1	0.5	1	2	1	0	0	0	0	0	3	0.5	3	4	1
814-155	Oral	1	0	1	1	0	1	0	1	1	0	0	0	0	0	0	3	0.5	3	4	1
814-156	Oral	1	0	1	1	0	1	0.5	1	2	1	0	0	0	0	0	3	0.5	3	4	1
814-157	Oral	1	0	1	1	0	1	0.5	1	2	1	0	0	0	0	0	3	0.5	3	4	1
814-158	Oral	1	0	1	1	0	1	0.5	1	2	1	0	0	0	0	0	3	0.5	3	4	1
814-159	Oral	1	0	1	1	0	1	0.5	1	2	1	0	0	0	0	0	3	0.5	3	4	1
814-160	Oral	1	0	1	1	0	1	0.5	1	2	1	0	0	0	0	0	3	0.5	3	4	1
814-161	Oral	2	0	2	2	0	2	0	2	2	0	1	0	1	1	0	4	0.5	4	5	1
814-162	Oral	1	0	1	1	0	1	0.5	1	2	1	0	0.5	0	1	1	3	0.5	3	4	1
814-163	Oral	1	0	1	1	0	1	0	1	1	0	0	0.5	0	1	1	3	0.5	3	4	1
814-164	Oral	1	0	1	1	0	1	0	1	1	0	0	0.5	0	1	1	3	0.5	3	4	1
814-165	Oral	1	0	1	1	0	1	0	1	1	0	0	0	0	0	0	3	0.5	3	4	1
814-166	Oral	1	0	1	1	0	1	0	1	1	0	0	0	0	0	0	3	0.5	3	4	1
814-167	Oral	1	0	1	1	0	1	0	1	1	0	0	0	0	0	0	3	0.5	3	4	1
872-49	Oral	1	0	1	1	0	1	0	1	1	0	0	0.5	0	1	1	3	0.5	3	4	1
872-50	Oral	2	1.5	1	4	3	2	0	2	2	0	1	0	1	1	0	4	0.5	4	5	1
872-51	Oral	2	0.5	1	2	1	2	0	2	2	0	1	0	1	1	0	4	0.5	4	5	1
872-52	Oral	2	0.5	1	2	1	2	0	2	2	0	1	0	1	1	0	4	0.5	4	5	1
872-53	Oral	2	0.5	1	2	1	2	0	2	2	0	1	0	1	1	0	4	0.5	4	5	1
872-54	Oral	2	0.5	1	2	1	2	0	2	2	0	1	1	0	1	1	4	0.5	4	5	1
872-55	Oral	2	0.5	1	2	1	2	0	2	2	0	1	1	0	1	1	4	0.5	4	5	1
872-56	Oral	2	1.5	1	4	3	2	0	2	2	0	1	1	0	1	1	4	0.5	4	5	1
872-57	Oral	2	0.5	1	2	1	2	0	2	2	0	1	0	1	1	0	4	0.5	4	5	1
872-58	Oral	2	0.5	1	2	1	2	0	2	2	0	1	0	1	1	0	4	0.5	4	5	1
872-59	Oral	2	0.5	1	2	1	2	0	2	2	0	1	0	1	1	0	4	0.5	4	5	1
872-60	Oral	4	1	3	5	2	2	0.5	2	3	1	1	0	1	1	0	5	0	5	5	0
872-61	Oral	2	0	2	2	0	2	0	2	2	0	1	0	1	1	0	4	0.5	4	5	1
872-62	Oral	2	0	2	2	0	2	0	2	2	0	1	0	1	1	0	4	0.5	4	5	1
872-63	Oral	2	0	2	2	0	2	0	2	2	0	1	0	1	1	0	4	0.5	4	5	1
872-64	Oral	2	0	2	2	0	2	0	2	2	0	1	0	1	1	0	4	0.5	4	5	1
872-65	Oral	2	0	2	2	0	2	0	2	2	0	1	0	1	1	0	4	0.5	4	5	1
872-66	Oral	2	0	2	2	0	2	0	2	2	0	1	0	1	1	0	5	0.5	4	5	1
872-67	Oral	2	0	2	2	0	2	0	2	2	0	1	0	1	1	0	5	0.5	4	5	1
872-68	Oral	2	0	2	2	0	2	0	2	2	0	1	0	1	1	0	5	0.5	4	5	1
872-69	Oral	2	0	2	2	0	2	0	2	2	0	1	0	1	1	0	4	0.5	4	5	1
872-70	Oral	2	0	2	2	0	2	0	2	2	0	1	0	1	1	0	5	0.5	4	5	1
872-71	Oral	2	0	2	2	0	2	0	2	2	0	1	0	1	1	0	4	0.5	4	5	1
872-72	Oral	2	1	2	4	2	2	0	2	2	0	1	0	1	1	0	4	0.5	4	5	1
872-73	Oral	2	0	2	2	0	2	0	2	2	0	1	0	1	1	0	5	0.5	4	5	1
811-36	Oral	1	0.5	0	1	1	2	1	0	2	2	0	0	0	0	0	3	1.5	1	4	3
811-37	Oral	0	0	0	0	0	2	0.5	1	2	1	0	0	0	0	0	3	1.5	1	4	3
811-38	Oral	0	0	0	0	0	2	0.5	1	2	1	0	0	0	0	0	3	1.5	1	4	3
811-39	Oral	0	0	0	0	0	2	0.5	1	2	1	0	0	0	0	0	3	1.5	1	4	3
811-40	Oral	0	0.5	0	1	1	1	0	1	1	0	0	0	0	0	0	3	1.5	1	4	3
811-41	Oral	1	0	1	1	0	2	0	2	2	0	0	0	0	0	0	3	1.5	1	4	3
811-42	Oral	0	0.5	0	1	1	2	0.5	1	2	1	0	0	0	0	0	3	1.5	1	4	3
811-43	Oral	2	0.5	1	2	1	2	0	2	2	0	0	0	0	0	0	3	1.5	1	4	3
811-44	Oral	0	0.5	0	1	1	2	0.5	1	2	1	0	0	0	0	0	3	1.5	1	4	3
811-45	Oral	1	0.5	0	1	1	1	0	1	1	0	0	0	0	0	0	3	1.5	1	4	3
811-46	Oral	0	0	0	0	0	1	0	1	1	0	0	0	0	0	0	3	1.5	1	4	3
811-47	Oral	0	0	0	0	0	1	0	1	1	0	0	0	0	0	0	3	1.5	1	4	3
811-48	Oral	0	0	0	0	0	1	0	1	1	0	0	0	0	0	0	3	1.5	1	4	3
811-49	Oral	1	0	1	1	0	1	0	1	1	0	0	0	0	0	0	5	2	1	5	4
811-50	Oral	1	0	1	1	0	1	0.5	1	2	1	0	0	0	0	0	5	2	1	5	4
811-51	Oral	1	0.5	1	2	1	2	0.5	2	3	1	0	0	0	0	0	5	0.5	4	5	1
811-52	Oral	1	1	0	2	2	2	0	2	2	0	0	0	0	0	0	4	1.5	1	4	3
811-53	Oral	0	0.5	0	1	1	1	0	1	1	0	0	0	0	0	0	3	1.5	1	4	3
811-54	Oral	0	0	0	0	0	1	0	1	1	0	0	0	0	0	0	3	1.5	1	4	3
811-55	Oral	0	0	0	0	0	1	0	1	1	0	0	0	0	0	0	3	1.5	1	4	3
811-56	Oral	0	0.5	0	1	1	1	0	1	1	0	0	0	0	0	0	3	1.5	1	4	3
811-57	Oral	0	1.5	0	3	3	1	0	1	1	0	0	0	0	0	0	3	1.5	1	4	3
811-58	Oral	1	0.5	1	2	1	1	0	1	1	0	0	0	0	0	0	3	2	1	5	4
811-59	Oral	0	0	0	0	0	1	0.5	1	2	1	0	0	0	0	0	3	1.5	1	4	3
811-60	Oral	0	0	0	0	0	1	0	1	1	0	0	0	0	0	0	4	1.5	1	4	3
969-1	Oral	1	1	1	3	2	2	0	2	2	0	1	1	0	1	1	3	0.5	2	3	1
969-2	Oral	1	0.5	0	1	1	2	0.5	1	2	1	1	1	0	1	1	3	0.5	2	3	1
969-3	Oral	2	1	0	2	2	2	0.5	2	3	1	1	0	1	1	0	4	0.5	3	4	1
969-4	Oral	1	0.5	0	1	1	1	0.5	1	2	1	1	1	0	1	1	3	0.5	2	3	1
969-5	Oral	2	1	1	3	2	2	1	1	3	2	1	1	0	1	1	3	0	3	3	0
969-6	Oral	1	0.5	0	1	1	2	0.5	1	2	1	1	1	0	1	1	3	0.5	2	3	1
969-7	Oral	1	0.5	0	1	1	2	0.5	1	2	1	1	0	1	1	0	3	0.5	2	3	1
969-8	Oral	1	0.5	1	2	1	3	0.5	2	3	1	1	0	1	1	0	3	1	3	5	2
969-9	Oral	1	1	0	2	2	2	0.5	1	2	1	1	0	1	1	0	3	0.5	2	3	1
902-1	Oral	3	1.5	0	3	3	2	0.5	1	2	1	1	1	0	1	1	5	1	3	5	2
902-2	Oral	3	1.5	0	3	3	1	0.5	1	2	1	1	1	0	1	1	3	0.5	3	4	1
902-3	Oral	3	1.5	0	3	3	1	1	1	3	2	1	1	0	1	1	3	0.5	3	4	1
973-1	Oral	1	0.5	0	1	1	1	0.5	1	2	1	1	1	0	1	1	3	0.5	2	3	1
973-2	Oral	1	0.5	0	1	1	2	1	1	3	2	0	0.5	0	1	1	3	0.5	2	3	1
973-3	Oral	1	0.5	0	1	1	2	1	1	3	2	0	0.5	0	1	1	3	0.5	2	3	1
973-4	Oral	1	0.5	0	1	1	2	0.5	1	2	1	1	1	0	1	1	3	0.5	2	3	1
971-1	Oral	1	0.5	0	1	1	2	0.5	1	2	1	1	0	1	1	0	3	1.5	2	5	3
971-2	Oral	1	0.5	0	1	1	1	0.5	1	2	1	1	1	0	1	1	3	1.5	2	5	3
971-3	Oral	1	0.5	0	1	1	1	0.5	1	2	1	1	1	0	1	1	3	1.5	2	5	3
971-4	Oral	1	0.5	0	1	1	1	0.5	1	2	1	0	0.5	0	1	1	3	1.5	2	5	3
971-5	Oral	1	0.5	0	1	1	1	0.5	1	2	1	0	0.5	0	1	1	3	1	3	5	2
971-6	Oral	1	0.5	0	1	1	1	0.5	1	2	1	0	0.5	0	1	1	3	1	3	5	2
971-7	Oral	1	0.5	0	1	1	2	0.5	1	2	1	1	1	0	1	1	3	1.5	2	5	3
971-8	Oral	1	0.5	0	1	1	2	0.5	1	2	1	1	1	0	1	1	3	1.5	2	5	3
971-9	Oral	1	0.5	0	1	1	1	0.5	1	2	1	1	1	0	1	1	3	1.5	2	5	3
971-10	Oral	1	0.5	0	1	1	2	0.5	1	2	1	0	0.5	0	1	1	3	1.5	2	5	3
971-11	Oral	1	0.5	0	1	1	1	0.5	1	2	1	0	0.5	0	1	1	3	1.5	2	5	3
971-12	Oral	1	0.5	0	1	1	1	0.5	1	2	1	0	0.5	0	1	1	3	1	3	5	2
971-13	Oral	1	1	0	2	2	1	0.5	1	2	1	1	1	0	1	1	3	1.5	2	5	3
971-14	Oral	1	0.5	0	1	1	1	0.5	1	2	1	0	0.5	0	1	1	3	1.5	2	5	3
906-1	Oral	0	0.5	0	1	1	1	0.5	0	1	1	0	0	0	0	0	3	0.5	2	3	1
906-2	Oral	0	0.5	0	1	1	1	0.5	1	2	1	0	0.5	0	1	1	3	0.5	2	3	1
904-1	Oral	1	1.5	0	3	3	1	0	1	1	0	0	0	0	0	0	4	1	3	5	2
904-2	Oral	1	1	0	2	2	1	0	1	1	0	0	0	0	0	0	4	1	3	5	2
904-3	Oral	2	1	0	2	2	1	0	1	1	0	0	0.5	0	1	1	4	1	3	5	2
904-4	Oral	1	1	0	2	2	1	0	1	1	0	0	0.5	0	1	1	4	1.5	2	5	3
904-5	Oral	1	0.5	0	1	1	1	0.5	1	2	1	0	0.5	0	1	1	4	1.5	2	5	3
904-6	Oral	1	1	0	2	2	1	0	1	1	0	0	0	0	0	0	5	1.5	2	5	3
904-7	Oral	1	0.5	0	1	1	1	0	1	1	0	0	0	0	0	0	4	1.5	2	5	3
904-8	Oral	0	0.5	0	1	1	1	0.5	1	2	1	0	0.5	0	1	1	4	1.5	2	5	3
904-9	Oral	1	0.5	0	1	1	1	0	1	1	0	0	0	0	0	0	4	1.5	2	5	3
946-1	Oral	4	1.5	1	4	3	3	1.5	2	5	3	0	0.5	0	1	1	5	0	5	5	0
946-2	Oral	4	1.5	1	4	3	3	1.5	2	5	3	0	0.5	0	1	1	5	0	5	5	0
946-3	Oral	4	1.5	1	4	3	3	1	3	5	2	0	0.5	0	1	1	5	0	5	5	0
946-4	Oral	4	1.5	1	4	3	3	1.5	2	5	3	0	0.5	0	1	1	5	0	5	5	0
946-5	Oral	4	1.5	1	4	3	3	1	3	5	2	0	0.5	0	1	1	5	0	5	5	0
946-6	Oral	4	1.5	1	4	3	2	1.5	2	5	3	0	0.5	0	1	1	5	0	5	5	0
946-7	Oral	4	1.5	2	5	3	2	1.5	2	5	3	0	0.5	0	1	1	5	0	5	5	0
946-8	Oral	4	1	2	4	2	3	1	3	5	2	0	0.5	0	1	1	5	0	5	5	0
946-9	Oral	4	1	2	4	2	3	1	3	5	2	0	0.5	0	1	1	5	0	5	5	0
946-10	Oral	4	1	2	4	2	3	1	3	5	2	0	0.5	0	1	1	5	0	5	5	0
946-11	Oral	4	1	2	4	2	3	1	3	5	2	0	0.5	0	1	1	5	0	5	5	0
946-12	Oral	2	1.5	1	4	3	2	1	1	3	2	0	0.5	0	1	1	5	1	3	5	2
946-13	Oral	4	1.5	2	5	3	3	1	3	5	2	0	0.5	0	1	1	5	0	5	5	0
946-14	Oral	4	1.5	2	5	3	3	1.5	2	5	3	0	0.5	0	1	1	5	0	5	5	0
910-1	Oral	1	0.5	0	1	1	1	0	1	1	0	0	0	0	0	0	4	1.5	2	5	3
967-1	Oral	1	1	1	3	2	3	0	3	3	0	0	0.5	0	1	1	5	1	3	5	2
967-2	Oral	1	1	1	3	2	3	0	3	3	0	0	0	0	0	0	5	1	3	5	2
967-3	Oral	5	2	1	5	4	3	1	3	5	2	0	0.5	0	1	1	5	1	3	5	2
935-1	Oral	0	0	0	0	0	1	0.5	0	1	1	0	0	0	0	0	4	1.5	2	5	3
935-2	Oral	0	0	0	0	0	2	1	0	2	2	0	0	0	0	0	5	0	5	5	0
935-3	Oral	5	2	1	5	4	2	1.5	2	5	3	0	0	0	0	0	5	0	5	5	0
940-1	Oral	0	0	0	0	0	1	0.5	0	1	1	0	0	0	0	0	4	1.5	2	5	3
940-2	Oral	1	0.5	0	1	1	1	0	1	1	0	0	0	0	0	0	4	1	3	5	2
918-1	Oral	0	0.5	0	1	1	5	1	3	5	2	0	0	0	0	0	5	0	5	5	0
952-1	Oral	1	1	0	2	2	2	0.5	1	2	1	1	0	1	1	0	4	0.5	4	5	1
952-2	Oral	1	0	1	1	0	1	0.5	1	2	1	1	1	0	1	1	4	0	4	4	0
952-3	Oral	1	0	1	1	0	1	0.5	1	2	1	1	1	0	1	1	5	0.5	4	5	1
952-4	Oral	0	0.5	0	1	1	1	0.5	1	2	1	1	1	0	1	1	4	0.5	3	4	1
952-5	Oral	1	0.5	0	1	1	2	0.5	1	2	1	0	0.5	0	1	1	4	0.5	3	4	1
952-6	Oral	1	0	1	1	0	1	0.5	1	2	1	0	0.5	0	1	1	4	0.5	4	5	1
952-7	Oral	1	0	1	1	0	1	0.5	1	2	1	0	0.5	0	1	1	4	0	4	4	0
952-8	Oral	2	0	2	2	0	2	0.5	1	2	1	1	0.5	1	2	1	4	0	4	4	0
952-9	Oral	1	0	1	1	0	1	0.5	1	2	1	1	0.5	1	2	1	4	1	3	5	2
952-10	Oral	1	0	1	1	0	1	0	1	1	0	1	0	1	1	0	4	1	3	5	2
952-11	Oral	1	0	1	1	0	1	0	1	1	0	0	0.5	0	1	1	4	0	4	4	0
952-12	Oral	1	0	1	1	0	1	0	1	1	0	0	0.5	0	1	1	4	0.5	3	4	1
952-13	Oral	1	0.5	0	1	1	1	0	1	1	0	0	0.5	0	1	1	4	0.5	3	4	1
952-14	Oral	1	0	1	1	0	1	0	1	1	0	0	0	0	0	0	4	0	4	4	0
952-15	Oral	1	0	1	1	0	1	0	1	1	0	0	0	0	0	0	3	0.5	3	4	1
952-16	Oral	1	0.5	1	2	1	2	0.5	1	2	1	1	1	0	1	1	4	0.5	3	4	1
952-17	Oral	1	0	1	1	0	1	0	1	1	0	1	0	1	1	0	4	0	4	4	0
952-18	Oral	1	0	1	1	0	1	0	1	1	0	0	0.5	0	1	1	5	1	3	5	2
952-19	Oral	1	0	1	1	0	1	0	1	1	0	0	0	0	0	0	3	0.5	3	4	1
952-20	Oral	1	0	1	1	0	1	0	1	1	0	0	0	0	0	0	4	0.5	4	5	1
952-21	Oral	1	0	1	1	0	1	0.5	0	1	1	0	0	0	0	0	3	0.5	3	4	1
952-22	Oral	1	0	1	1	0	1	0.5	0	1	1	0	0	0	0	0	3	0.5	3	4	1
952-23	Oral	1	0.5	0	1	1	1	0.5	0	1	1	0	0	0	0	0	3	0.5	3	4	1
952-24	Oral	1	0.5	1	2	1	1	0.5	1	2	1	1	1	0	1	1	5	0	5	5	0
952-25	Oral	1	0	1	1	0	1	2	1	5	4	0	0	0	0	0	3	0.5	3	4	1
952-26	Oral	0	0.5	0	1	1	1	0.5	0	1	1	0	0	0	0	0	3	0	3	3	0
952-27	Oral	1	0	1	1	0	1	0	1	1	0	0	0	0	0	0	3	0	3	3	0
952-28	Oral	1	0	1	1	0	1	0	1	1	0	0	0	0	0	0	3	0.5	3	4	1
952-29	Oral	1	0.5	0	1	1	1	0.5	0	1	1	0	0	0	0	0	3	0	3	3	0
952-30	Oral	1	0.5	0	1	1	1	0.5	0	1	1	0	0	0	0	0	3	0	3	3	0
952-31	Oral	1	0.5	0	1	1	1	0.5	0	1	1	0	0	0	0	0	3	0.5	3	4	1
952-32	Oral	1	0.5	1	2	1	1	0	1	1	0	0	0	0	0	0	4	0.5	3	4	1
952-33	Oral	1	0	1	1	0	1	0.5	1	2	1	0	0	0	0	0	4	0.5	3	4	1
952-34	Oral	1	0	1	1	0	1	0.5	0	1	1	0	0	0	0	0	4	0.5	3	4	1
952-35	Oral	1	0	1	1	0	1	0	1	1	0	0	0	0	0	0	3	0.5	3	4	1
952-36	Oral	1	0	1	1	0	1	0.5	1	2	1	0	0	0	0	0	3	1	3	5	2
952-37	Oral	1	0.5	0	1	1	1	1	1	3	2	0	0	0	0	0	3	0	3	3	0
952-38	Oral	1	0	1	1	0	1	0	1	1	0	0	0	0	0	0	3	0	3	3	0
952-39	Oral	1	0	1	1	0	1	1	0	2	2	0	0	0	0	0	4	0.5	3	4	1
952-40	Oral	1	0.5	1	2	1	1	0.5	1	2	1	0	0	0	0	0	4	0.5	3	4	1
952-41	Oral	1	0	1	1	0	1	0.5	0	1	1	0	0.5	0	1	1	3	0.5	3	4	1
952-42	Oral	0	0.5	0	1	1	1	0	1	1	0	0	0	0	0	0	4	1	3	5	2
952-43	Oral	1	0.5	1	2	1	1	0	1	1	0	0	0	0	0	0	3	0	3	3	0
952-44	Oral	1	0	1	1	0	1	0.5	0	1	1	0	0	0	0	0	3	0	3	3	0
952-45	Oral	1	0	1	1	0	1	0	1	1	0	0	0	0	0	0	3	0	3	3	0
952-46	Oral	1	0	1	1	0	1	0.5	0	1	1	0	0	0	0	0	3	0.5	3	4	1
952-47	Oral	1	0	1	1	0	1	0.5	0	1	1	0	0	0	0	0	3	0	3	3	0
952-48	Oral	1	0.5	1	2	1	1	0.5	0	1	1	0	0	0	0	0	4	0.5	3	4	1
952-49	Oral	1	0	1	1	0	1	0	1	1	0	0	0	0	0	0	3	0.5	3	4	1
952-50	Oral	1	0.5	0	1	1	1	0	1	1	0	0	0	0	0	0	3	0	3	3	0
952-51	Oral	1	0.5	0	1	1	1	0	1	1	0	0	0	0	0	0	3	0	3	3	0
952-52	Oral	0	0.5	0	1	1	1	0	1	1	0	0	0	0	0	0	3	1	3	5	2
952-53	Oral	1	0	1	1	0	1	0	1	1	0	0	0	0	0	0	3	0	3	3	0
952-54	Oral	1	0.5	0	1	1	1	0	1	1	0	0	0	0	0	0	3	0	3	3	0
952-55	Oral	1	0	1	1	0	1	0.5	1	2	1	0	0	0	0	0	4	0	4	4	0
952-56	Oral	1	0	1	1	0	1	0	1	1	0	0	0	0	0	0	4	1	3	5	2
952-57	Oral	1	0.5	0	1	1	1	0	1	1	0	0	0	0	0	0	3	0.5	3	4	1
952-58	Oral	1	0	1	1	0	1	0	1	1	0	0	0	0	0	0	3	0	3	3	0
952-59	Oral	1	0	1	1	0	2	1	1	3	2	0	0	0	0	0	4	0	4	4	0
952-60	Oral	0	0.5	0	1	1	1	0	1	1	0	0	0	0	0	0	3	0	3	3	0
952-61	Oral	1	0.5	0	1	1	1	0	1	1	0	0	0	0	0	0	3	0.5	3	4	1
952-62	Oral	1	0	1	1	0	1	0	1	1	0	0	0	0	0	0	3	0	3	3	0
952-63	Oral	1	0.5	0	1	1	1	0	1	1	0	0	0	0	0	0	3	0	3	3	0
952-64	Oral	1	0	1	1	0	1	0	1	1	0	0	0	0	0	0	3	0.5	3	4	1
952-65	Oral	1	0.5	0	1	1	1	0.5	1	2	1	0	0	0	0	0	3	0.5	3	4	1
952-66	Oral	1	0	1	1	0	1	0	1	1	0	0	0	0	0	0	3	0.5	3	4	1
952-67	Oral	1	0	1	1	0	1	0	1	1	0	0	0	0	0	0	3	0	3	3	0
952-68	Oral	1	0.5	0	1	1	1	0	1	1	0	0	0	0	0	0	3	0	3	3	0
952-69	Oral	1	0.5	0	1	1	1	0.5	1	2	1	0	0	0	0	0	3	0.5	3	4	1
952-70	Oral	1	0	1	1	0	1	0	1	1	0	0	0	0	0	0	3	0.5	3	4	1
952-71	Oral	1	0	1	1	0	1	0	1	1	0	0	0	0	0	0	3	0	3	3	0
952-72	Oral	1	0.5	1	2	1	1	0	1	1	0	0	0.5	0	1	1	3	0	3	3	0
952-73	Oral	1	0.5	0	1	1	1	0.5	1	2	1	0	0.5	0	1	1	3	0.5	3	4	1
952-74	Oral	1	0	1	1	0	1	1	1	3	2	0	0.5	0	1	1	3	0.5	3	4	1
952-75	Oral	1	0.5	0	1	1	1	0	1	1	0	0	0	0	0	0	4	0.5	3	4	1
952-76	Oral	1	0.5	0	1	1	1	0	1	1	0	0	0	0	0	0	4	0.5	3	4	1
952-77	Oral	1	0	1	1	0	1	0	1	1	0	0	0	0	0	0	4	0.5	3	4	1
952-78	Oral	1	0	1	1	0	1	0.5	1	2	1	0	0	0	0	0	3	0	3	3	0
952-79	Oral	1	0	1	1	0	1	0	1	1	0	0	0	0	0	0	4	0.5	3	4	1
952-80	Oral	1	0.5	1	2	1	1	0.5	1	2	1	1	0	1	1	0	4	1	3	5	2
952-81	Oral	1	0	1	1	0	1	0.5	1	2	1	1	1	0	1	1	3	0.5	3	4	1
952-82	Oral	1	1	1	3	2	1	0.5	1	2	1	1	1	0	1	1	3	0	3	3	0
952-83	Oral	1	0	1	1	0	1	0.5	1	2	1	1	1	0	1	1	3	0	3	3	0
952-84	Oral	1	0	1	1	0	1	0.5	1	2	1	1	1	0	1	1	3	0	3	3	0
952-85	Oral	1	0	1	1	0	1	0.5	1	2	1	0	0.5	0	1	1	3	0	3	3	0
952-86	Oral	1	0	1	1	0	2	0.5	1	2	1	0	0.5	0	1	1	3	0	3	3	0
952-87	Oral	1	0.5	1	2	1	1	0.5	1	2	1	0	0	0	0	0	4	0.5	4	5	1
952-88	Oral	1	0	1	1	0	2	1	1	3	2	1	1	0	1	1	3	0	3	3	0
952-89	Oral	1	0.5	1	2	1	2	1	1	3	2	1	0.5	1	2	1	4	0.5	4	5	1
952-90	Oral	1	0.5	1	2	1	2	0.5	1	2	1	1	1	0	1	1	4	0	4	4	0
952-91	Oral	1	0	1	1	0	1	0.5	1	2	1	1	1	0	1	1	4	0	4	4	0
952-92	Oral	1	0.5	1	2	1	1	0.5	1	2	1	1	1	0	1	1	4	0.5	3	4	1
952-93	Oral	1	0	1	1	0	2	1	1	3	2	1	0	1	1	0	4	0	4	4	0
952-94	Oral	1	0	1	1	0	1	0.5	1	2	1	1	1	0	1	1	4	0.5	3	4	1
952-95	Oral	1	0	1	1	0	1	0.5	1	2	1	0	0.5	0	1	1	4	0	4	4	0
952-96	Oral	5	1	3	5	2	3	2	1	5	4	1	0.5	1	2	1	5	0	5	5	0
833-1	Fecal	2	0	2	2	0	2	0	2	2	0	0	0.5	0	1	1	2	1.5	2	5	3
833-2	Fecal	1	0	1	1	0	2	0	2	2	0	0	0	0	0	0	3	0.5	2	3	1
833-3	Fecal	1	0	1	1	0	2	0.5	1	2	1	0	0.5	0	1	1	2	1	2	4	2
833-4	Fecal	1	0.5	1	2	1	2	1	2	4	2	0	0.5	0	1	1	3	0.5	2	3	1
833-5	Fecal	2	0	2	2	0	2	1	2	4	2	0	0.5	0	1	1	3	0	3	3	0
833-6	Fecal	2	0	2	2	0	2	1.5	1	4	3	0	0.5	0	1	1	3	0	3	3	0
833-7	Fecal	1	0	1	1	0	2	0.5	1	2	1	0	0.5	0	1	1	3	0	3	3	0
833-8	Fecal	2	0.5	1	2	1	2	0	2	2	0	0	0.5	0	1	1	3	0.5	2	3	1
833-9	Fecal	1	0	1	1	0	2	0.5	1	2	1	0	0.5	0	1	1	2	0.5	2	3	1
833-10	Fecal	1	0	1	1	0	2	0	2	2	0	0	0	0	0	0	2	1	1	3	2
833-11	Fecal	1	0	1	1	0	2	0.5	1	2	1	0	0	0	0	0	3	1	2	4	2
833-12	Fecal	1	0.5	1	2	1	2	0	2	2	0	0	0	0	0	0	2	0.5	2	3	1
833-13	Fecal	1	0	1	1	0	1	0.5	1	2	1	0	0	0	0	0	2	0.5	2	3	1
833-14	Fecal	1	0	1	1	0	1	0.5	1	2	1	0	0.5	0	1	1	3	1	1	3	2
833-15	Fecal	1	0	1	1	0	1	0.5	1	2	1	0	0.5	0	1	1	2	1	2	4	2
833-16	Fecal	2	0.5	1	2	1	2	0.5	1	2	1	0	0.5	0	1	1	2	1	2	4	2
833-17	Fecal	1	0	1	1	0	2	0	2	2	0	0	0.5	0	1	1	3	1	2	4	2
833-18	Fecal	2	0	2	2	0	2	0.5	1	2	1	0	0	0	0	0	3	1	2	4	2
833-19	Fecal	1	0	1	1	0	1	0.5	1	2	1	0	0	0	0	0	2	1	1	3	2
833-20	Fecal	1	0	1	1	0	1	0.5	1	2	1	0	0	0	0	0	2	1	2	4	2
833-21	Fecal	1	0.5	1	2	1	1	0	1	1	0	0	0	0	0	0	2	1	1	3	2
833-22	Fecal	2	0	2	2	0	2	0.5	1	2	1	0	0	0	0	0	3	0.5	2	3	1
833-23	Fecal	1	0	1	1	0	1	0.5	1	2	1	0	0	0	0	0	1	1	1	3	2
833-24	Fecal	1	0.5	0	1	1	2	0.5	1	2	1	0	0	0	0	0	3	1	2	4	2
833-25	Fecal	1	0.5	0	1	1	1	0.5	1	2	1	0	0.5	0	1	1	2	1	1	3	2
833-26	Fecal	1	0.5	0	1	1	1	0	1	1	0	0	0	0	0	0	1	1	1	3	2
833-27	Fecal	1	0	1	1	0	1	0.5	1	2	1	0	0	0	0	0	2	1.5	1	4	3
833-28	Fecal	1	0	1	1	0	1	0	1	1	0	0	0	0	0	0	2	1	1	3	2
833-29	Fecal	1	0.5	0	1	1	1	0	1	1	0	0	0	0	0	0	2	1	1	3	2
833-30	Fecal	1	0	1	1	0	1	0.5	1	2	1	0	0	0	0	0	2	1.5	1	4	3
833-31	Fecal	1	0	1	1	0	1	0.5	1	2	1	0	0	0	0	0	2	1.5	1	4	3
833-32	Fecal	0	0.5	0	1	1	1	0.5	1	2	1	0	0	0	0	0	3	1.5	2	5	3
833-33	Fecal	1	0	1	1	0	1	0.5	1	2	1	0	0.5	0	1	1	2	1	1	3	2
833-34	Fecal	1	0	1	1	0	1	0	1	1	0	0	0	0	0	0	1	1	1	3	2
833-35	Fecal	1	0	1	1	0	1	0.5	1	2	1	0	0	0	0	0	3	1	1	3	2
833-36	Fecal	1	0	1	1	0	1	0.5	1	2	1	0	0	0	0	0	2	1.5	1	4	3
833-37	Fecal	1	0	1	1	0	1	0.5	1	2	1	0	0	0	0	0	2	1.5	1	4	3
814-168	Fecal	1	0.5	1	2	1	2	1.5	1	4	3	0	0	0	0	0	5	0	5	5	0
814-169	Fecal	0	0.5	0	1	1	1	0.5	0	1	1	0	0	0	0	0	2	0.5	2	3	1
814-170	Fecal	0	0.5	0	1	1	2	0.5	1	2	1	0	0	0	0	0	3	1	2	4	2
814-171	Fecal	1	0.5	0	1	1	2	0.5	1	2	1	0	0.5	0	1	1	2	1	1	3	2
814-172	Fecal	1	0.5	0	1	1	1	0	1	1	0	0	0	0	0	0	2	1	2	4	2
814-173	Fecal	1	0.5	0	1	1	1	0	1	1	0	0	0	0	0	0	2	1	1	3	2
814-174	Fecal	1	0	1	1	0	1	0	1	1	0	0	0	0	0	0	2	1	1	3	2
814-175	Fecal	1	0	1	1	0	1	0	1	1	0	0	0	0	0	0	1	1	1	3	2
814-176	Fecal	0	0.5	0	1	1	1	0	1	1	0	0	0.5	0	1	1	1	1	1	3	2
814-177	Fecal	1	0	1	1	0	1	0	1	1	0	0	0	0	0	0	1	1	1	3	2
814-178	Fecal	0	0	0	0	0	1	1	0	2	2	0	0	0	0	0	2	0.5	2	3	1
814-179	Fecal	0	0.5	0	1	1	1	0.5	1	2	1	0	0.5	0	1	1	2	1	1	3	2
814-180	Fecal	1	0.5	0	1	1	1	0	1	1	0	0	0	0	0	0	2	1	1	3	2
814-181	Fecal	1	0	1	1	0	1	0	1	1	0	0	0	0	0	0	2	1	1	3	2
814-182	Fecal	1	0	1	1	0	1	0	1	1	0	0	0	0	0	0	1	1	1	3	2
814-183	Fecal	1	0	1	1	0	1	0	1	1	0	0	0	0	0	0	2	0.5	1	2	1
814-184	Fecal	0	0.5	0	1	1	1	0.5	0	1	1	0	0	0	0	0	2	1	1	3	2
814-185	Fecal	1	0.5	0	1	1	1	0.5	0	1	1	0	0	0	0	0	2	0.5	2	3	1
814-186	Fecal	0	0	0	0	0	1	1	0	2	2	0	0	0	0	0	2	1	2	4	2
811-62	Fecal	0	0.5	0	1	1	2	0	2	2	0	0	0.5	0	1	1	2	1	1	3	2
811-63	Fecal	1	0	1	1	0	2	0	2	2	0	0	0	0	0	0	2	1	1	3	2
811-64	Fecal	1	0	1	1	0	2	0.5	1	2	1	0	0	0	0	0	2	1	1	3	2
811-65	Fecal	1	0	1	1	0	1	0	1	1	0	0	0	0	0	0	2	1	1	3	2
847-1	Fecal	0	0.5	0	1	1	1	0.5	0	1	1	0	0	0	0	0	2	0.5	2	3	1
847-2	Fecal	0	0	0	0	0	1	0.5	0	1	1	0	0	0	0	0	2	0.5	2	3	1
847-3	Fecal	0	0.5	0	1	1	1	0.5	0	1	1	0	0	0	0	0	2	0.5	2	3	1
847-4	Fecal	0	0.5	0	1	1	1	0.5	0	1	1	0	0	0	0	0	3	0.5	2	3	1
847-5	Fecal	1	1.5	0	3	3	1	0.5	1	2	1	0	0.5	0	1	1	2	1	2	4	2
847-6	Fecal	0	0.5	0	1	1	1	0.5	1	2	1	0	0	0	0	0	2	1	2	4	2
847-7	Fecal	0	0.5	0	1	1	1	0.5	1	2	1	0	0	0	0	0	2	1	2	4	2
847-8	Fecal	0	0.5	0	1	1	1	0.5	1	2	1	0	0	0	0	0	2	1	2	4	2
847-9	Fecal	1	0.5	0	1	1	1	0.5	1	2	1	0	0	0	0	0	2	1.5	1	4	3
847-10	Fecal	0	0	0	0	0	1	0	1	1	0	0	0	0	0	0	2	1.5	1	4	3
851-2	Fecal	1	1	1	3	2	2	0.5	1	2	1	0	0	0	0	0	4	0.5	3	4	1
851-3	Fecal	1	0.5	0	1	1	2	0.5	1	2	1	0	0	0	0	0	4	0.5	3	4	1
859-1	Fecal	1	0.5	1	2	1	2	0.5	1	2	1	0	0.5	0	1	1	2	1	0	2	2
859-2	Fecal	1	1	1	3	2	2	0.5	1	2	1	0	0	0	0	0	2	0.5	1	2	1
859-3	Fecal	1	1	1	3	2	1	0.5	1	2	1	0	0	0	0	0	2	0.5	1	2	1
861-1	Fecal	1	0	1	1	0	2	0.5	1	2	1	0	0	0	0	0	2	1.5	1	4	3
861-2	Fecal	1	0	1	1	0	2	0.5	1	2	1	0	0	0	0	0	3	1	2	4	2
861-3	Fecal	0	0	0	0	0	1	0	1	1	0	0	0.5	0	1	1	1	0	1	1	0
861-4	Fecal	1	0.5	0	1	1	2	0.5	1	2	1	0	0	0	0	0	4	1	2	4	2
861-5	Fecal	1	0.5	0	1	1	2	0	2	2	0	0	1	0	2	2	4	0	4	4	0
880-1	Fecal	2	0.5	1	2	1	2	0	2	2	0	0	0.5	0	1	1	1	0.5	1	2	1
880-2	Fecal	2	0.5	2	3	1	2	0	2	2	0	0	0	0	0	0	1	1	0	2	2
806-1	Fecal	0	0	0	0	0	2	1	0	2	2	0	0	0	0	0	3	1.5	0	3	3
831-2	Fecal	0	0	0	0	0	3	1.5	0	3	3	0	1	0	2	2	4	2.5	0	5	5
