# Supplementary material for: Candida albicans selection for human commensalism results in substantial within-host diversity without decreasing fitness for invasive disease
Source: PLoS Biol. 2023 May 19;21(5):e3001822. doi: 10.1371/journal.pbio.3001822 (PMC10234564; doi:10.1371/journal.pbio.3001822)
Supplement: S4 Table — (XLSX) [file pbio.3001822.s004.xlsx]

## Sheet: calb_junctions
		Contig #	Query A end coordinate	Query B begin coordinate	Ref A chr	Ref A end coordinate	Ref B chr	Ref B begin coordinate	Junction	Length between alignments	gap	left flank	right flank
1719-TO-50	222180	contig_0	17788	17959	chr7	11157	chr1	3179721	gap	171	GACGGAANNNNNNNNNNNNNNNNNNNNNNNNNNNNNNNNNNNNNNNNNNNNNNNNNNNNNNNNNNNNNNNNNNNNNNNNNNNNNNNNNNNNNNNNNNNNNNNNNNNNGTGTTAGAAGCATTCACTCAGATGTGAAATCTGATAAAACGAAATCGGACATAACGCCCAGGGT	ACTGTAGATGTAAAGACAATGCCAGACTCATTGGTTATAACCTTGTCTGTAGTAATTGGACCAGTAATTGATGCAGCATCGGATTTTGTAGAAGTAGATGGTTGTGCAATGGTAGAGTTTCCGTAGCTTGATGGTGCAACACTTTCAGAAATAGCACTAGATGAGTTGTTAGATGGAGCAGCTGAAGCAGATGAATTGTTGGCTGATTGTGATGGAACAACTGAAGCACCAGATGAATTGTTAGATGGCGCAGCTGGAACACCAGATGAGTTGCTAGATGGAGCAGCTGAAACAGACGAGTTAGATGGAGCAGCAGAAGCAACTGAGTTGTTGGCTGATTGTGATGAAGCAGCAGAAGTTTCTTGTGGAACTTGAGATGCGGATTCGGAAGCAGAAGCA…	AATCAAACGTTATATAGTTTAGATGAAAAAGATCAATACCGGTAAATCTACAAGGTCTTTTTTTGTTATTGGTTTCCAAGGCAAAAAAATTCCAAAGAGGGAAAGAGTGTTTATGAAAGGTATATATTTAACGTTGGCGCTGACAAAGACATTTTGTGATAGCTGCAGAGGAGTTGGTCATAGCAGATGGAATTGCAAGTCGGTAAAATATTGTCACAGATGCAAATCTACTAACCACCCAACAGGAAAACACAACCAATTCATAAAACAACAACAACAAAAGACAACGTAGGGATAATCCACCAAGTACACGTGTCGGAAGAGGATTCATTTTGGAAAATTCATCAACCATTGAACCAACACCAAGAACATATGAACAAGAACTTGATAGTTTTGTTC…
1719-TO-51	431797	contig_0	884928	885435	chr7	11157	chr1	3179534	gap	507	TTGGGGGTATTGTTGATGATTGGCGTGTTGAGCCATTGGACAGTGGTGATGCCAGAGAAAACAGCTGTCATCATCACCCAGTCTAACACGTACATTTACTATGTGGAATATCTTTTGTTGGTGGTGTTTATTGTTGCGGTGGTTGCACTAGTGGTTCCGGCAAAAACCCAGCCAGTTGAGTTTGCAGAGGAGAAGAGTTATAATACTATTGTGATGGATACGAGTTCAGATATATTGAGGATAACGACCAACCCGAAGACATCGAGTATTGTTACGACGTTGTTGGATCATCGAGTGTTGTACTGGACCCCGCAAGGCAATTCTGAACCAATACCCATACCGTGTCGGATGTGGCCGGTCAACCATGTGGGGCTCAATGATGATGGGAGTATGGTTGTG…	TAGTGAGTGTGGGACTATGCTGTTTAGCGTCGGTGAGTTTAGTTGCAAAAGTTCAGGGTGCAGCAATGTGGAACCTAGTGTTTGAGCCACTGACGACGTTTACGAAGGCTGCTTATTTTTTGGTTGTGGTTATTCTTGCGTCAAGGAATATAGGAATTGATAGAAGTGATATGGTGGGGTACTATACGGGGTGGCACGGACTACCGAGGGTGGTCAAGATACTTTTGGTGAATTTGGCGGTGGTGGCTTCAGTTGTAGTATGTTGTTTGGTGTTGGTTCTTGTGTTTACGAGAGAGCTACAACGGTACTTGGCCCACCGGTTGATTAACATGTTCTGGGTTGTGAGTCTAGCGTTGGTGATGGAGGTGTTTATGGAGTTGACCTATTTTATGGGGGTGG…	CATAACGCCCAGGGTAATCAAACTGATACATTCAGTTCTGAATTAGATAGGATTTCTTACCCTTTGAAAAAGGGGGAGGAAATCAAACGTTATATAGTTTAGATGAAAAAGATCAATACCGGTAAATCTACAAGGTCTTTTTTTGTTATTGGTTTCCAAGGCAAAAAAATTCCAAAGAGAAAGAGTGTTTATGAAAGGTATATATTTAACGTTGGCGCTGACAAAGACATTTTGTGATAGCTGCAGAGGAGTTGGTCATAGCAGATGGGATTGCAAGTCGGTAAAATATTGTCACAGATGCAAATCTACTAACCACCCAACAGGAAAACACAACCAATTCATAAAACAACAAACCAAAAAACAACAACAACAACAACAACAAAACTCAAAACCCTCAAA…
1719-TO-51	928472	contig_0	3082270	3083151	chr1	1020265	chr2	932935	seq	881	TTAGATGATTTTGGGGTTGATTATATTGAATTGACTTCACCAGTGGCATCTGAACAATCAAGAAGAGATTGTGAAGCCATTTGTAAATTGGGTTTAAAAGCCAAAATATTGACACATATTAGATGTCATATGGATGATGCCCGTGTTGCCGTTGAAACTGGGGTTGATGGGGTTGATGTGGTTATTGGAACTTCACAATTTTTAAGACAATATTCTCATGGTAAAGATATGAATTATATTGCTCAAAGTGCTATTGAAGTCATTGAATTTGTTAAATCTAAAGGTATTGAAATTCGTTTTAGTTCTGAAGATTCTTTTAGATCAGATATTGTTGATTTATTAAACATTTATCGTACTGTTGATAAAATCGGAGTGAATAGAGTTGGTATTGCCGATACT…	GTTGAATTGGGTTTCATAAAGTATTGCACTATGATCCAGCCTCATACTTGTAAACTTCTTCTTCCTGATAAGCGCTTCCATTGCATTTCCATTGATTGTAACATTCACACGACTCTGTTTTAGTGTCTCATCAAAACACATCTTTCGCTTTTTTTTGCTCTCATTTTCAATCAATCCAATGAAAATTATTTTTTATTTGATTACCAACTGTTATAGCTTCAACTAATTAATTCCTTATTATCTCAATAATAGTCAAAATAATGGTTGACGGATATAAAGAAGTATCAGAATCATTTGATCGTTCCAAAATCCAACATAACCCTTATGGTCCTAATCCAGGTGATTTTCTTTCGAATGTTGGCAATTTTCAATTGATTGAATCAACTTTGAGAGAAGGTG…	CAGATATATTCACTTTGCTAATAGATTGACTGGTTGGAATGCCATTAAATCAAGAGTTGATCAATTGAATTTACATTTGACTGATGATCAAGTTAAAGAAGTTACAAATAAAATTAAAAAATTGGGTGATGTTAGACAATTGAACATTGATGATGTCGATTCAATTATTAAAGATTTCCATGCTGAACAAAGCACTACCAATACTCCTCTTTTAAAACCAGTAGAGGATGATGAAGGTCCAGAAATTAAAAAACAAAAAGTATAGAATAGAATAGAATAAGATATATTCTATATATGTATAGGTAAATTCCATCGGAATAGATAATGATTACATTGCAACCGAAAAGTAAATCAACTTTGGTAAATTATTATTATAAATAATTTAAATACAAACTGGTC…
1719-TO-52	662215	contig_1	538788	538987	chr7	11164	chr1	3181208	gap	199	TTGGGGGTATTGTTGATGATTGGCGTGTTGAGCCATTGGACAGTGGTGATGCCAGACCAAACCAGTGTGGTTGTTTCCCAGTCTAACACGTACATTTACNNNNNNNNNNNNNNNNNNNNNNNNNNNNNNNNNNNNNNNNNNNNNNNNNNNNNNNNNNNNNNNNNNNNNNNNNNNNNNNNNNNNNNNNNNNNNNNNNNNN	TAGTGAGTGTGGGGTTGTGCTGTTTAGCGTCGGTGAATTTAGTTGCCAAAGTTCAGGGTGCTGCAATGTGGAACCTAGTGTTTGAGCCACTGACGACGTTTACGAAAGCTGCTTATTTTTTGGTTGTGGTTATTCTTGCGTCAAGGAATATAGGAATTGATAGAAGTGATATGGTGGGGTACTATACGGGGTGGCACGGACTACCGAGGGTGGTCAAGATACTTTTGGTGAATTTGGCGGTGGTGGCTTCAGTTGTAGTATGTTGTTTGGTGTTGGTTCTTGTGTTTACGAGAGAGCTACAACAGTACTTGGCCCACCGGTTGATTAACATGTTCTGGGTTGTAAGTCTAGCGTTGGTGATGGAGGTGTTTATGGAGTTGACCTATTTTATGGGGGTGG…	CATAACGCCCAGGGTAATCAAACTGATACATTCGGTTCTGAATTAGATAGGATTTCTTACCCTTTGAAAAAGGGGGAGGAAATCAAACGTTATATAGTTTAGATGAAAAAGATCAATACCGGTAAATCTACAAGGTCTTTTTTTGTTATTGGTTTCCAAGGCAAAAAAATTCCAAAGAGGGAAAGAGTGTTTATGAAAGGTATATATTTAACGTTGGCGCTGACAAAGACATTTTGTGATAGCTGCAGAGGAGTTGGTCATAGCAGATGGAATTGCAAGTCGGTAAGATATTGTCACAGATGCAAATCTACTAACTCCCAACAGGAAAACACAACCAATTCATAAAACAACAAACCAAAAAACAACAACAACAACAACAACAAAACTCAAAACCCTCAA…
1719-TO-52	652505	contig_1	3765115	3769596	chr1	42134	chr3	1129484	gap	4481	NNNNNNNNNNNNNNNNNNNNNNNNNNNNNNNNNNNNNNNNNNNNNNNNNNNNNNNNNNNNNNNNNNNNNNNNNNNNNNNNNNNNNNNNNNNNNNNNNNNNAACGATCAAATCTTTACATGGAGGTCCTATTACCGAACCATACTTTAGGACGACCACAATTTCCAGTTTTAAGAGTAGCACGCTCCAGTGCGTTAGCTTTCCTTGTATGGGCCATTACTACTTTAGTGTGGACCCCACAAAATTGGTTGTGGATCTTAAAGGCCACTCCATTGGGTCTTAACTTACGTTTTCTCCAGTGGCTCAGCGAAATTTACTTTCATTCTACTGTTACACAGTTTCATCAGTCCACTAGTCCATTCCTGCCTAACGGTGTCTACTCTATTAAGTCCCCAGTTTGT…	AGTTTTGATTGCATCCAACAACTCTGTCAAACGTTGTTGGTGCTGGGTGCGTTGGGGATACATGGACATTGCTGGTGGGGATGGAAGAAGTTGTGTTGTTTTTTCGTTGGTTTTTTTGAACAGGGGGTGCGCTTTTTTCAAATGGCAGATTTTTTACGAATTGGAATAGTCGTGTGGAGCACAATTTCTTGCGAACTCTAATCAGGAGTGTAGTTAGACACACAACTGTCATGGGGTATATTCGAGTGATCTATTATACAGGCCCCCTCTTTGTTTTTATTTACTCTACATATAGTTTTTGCATAGTAACTTGCAATCTAATTAATAAGAATGTAGTGACAATGTTTAGAAGAGGGGTTTTGACTGTTAGCTACACCAAGAGTAGTAAAGCTGTCACTG…	ACAAAACTTAGTTTGAATAAACAAGATAAAACATTATAACATTAATTTATAAACACATCGCCAATTTCTAAAGAATTGACTCGCTATTTATACATTGTCAGTAACGATTAAACCAGGTTTACTCGGTTTACAATCCAATAATACCAGAGTAAACCTTGGAATCGGTTAGTTGGAAAAATCACGAAGAAATAATCTATAAATAAAAATAAAACAGGCACATTTACAAATTCATTCCACAATCCCAAGCAGTACATGTTGGCTATACCAATCGCTAATGAATAAGGCAAGTACATGTTTATACATGTTTTCAATTTTTAAACATCTTTACATTTAGTGCATGCGAAACTTGTGACATTTTTAAAATTACTGTTCAAACAAGATTTCTTTACCACCACATTT…
1719-TO-53	901568	contig_0	3162603	3163110	chr1	3185892	chr7	48(non-exact)	gap	507	NNNNNNNNNNNNNNNNNNNNNNNNNNNNNNNNNNNNNNNNNNNNNNNNNNNNNNNNNNNNNNNNNNNNNNNNNNNNNNNNNNNNNNNNNNNNNNNNNNNNCTCACCAACACAACCATACTCCCATCATCATTGAGCCCCACATGGTTGACCGGCCACATCCGACACGGTATGGGTATTGGTTCAGAATTGCCTTGTGGTGTCCAGTACAACACTCGATGATCCAACAACGTCGTAACAATACTCGATGTCTTCGGGTTGGTCGTTATCCTCAATATATCTGAACTCGTATCCATCACAATAGTATTATAACTCTTCTCCTCTGCAAACTCAACTGGCTGGGTTTTTGCCGGAACCACTAGTGCAACCACCGCAACAATAAACACCACCAACAAAAGATA…	TCTTCATGCTGTTATTGACGATGTTCACCACAATAATATCCAACTCCTTCGTCTGCACAACAATTCTATCCATCACCCTTGGTGTTCTTATCTTTATTGCACAGACCAACTGCTGCTTCACATCATAACTCTGTACTTTCCCATCATTACACGACACAACAAGTATCTCCCCACTATCCATGACCATCACAAACTCTTCCCTACTAGTCCTCTCACGCTGTTTCTGTCCAAACGACTTCATCTGTATTGGTGGCGGAAAGTTCGCATTGATCAGCGAATTTACCGACGACATCGACGCATCACTGCCCCTCCTCTTTCTAATCATTTTACGTGCTAAAAACCCCGGCACAGTTCTCCGCCTGAAAAACGACTCCAACACTTTACCTCGAAAGTGCACCG…	CGGAATCACCAAGTTACTGTTGCTTCTCACTCTCAATAGTTTGTACTTCCACCACAGTATCGCAGTTGCTCCATCTAAATCCACCTTCCTATCGATCGTGACCACCCCCATAAAATAGGTCAACTCCATAAACACCTCCATCACCAACGCTAGACTCACAACCCAGAACATGTTAATCAACCGGTGGGCCAAGTACCGTTGTAGCTCTCTCGTAAACACAAGAACCAACACCAAACAACATACTACAACTGAAGCCACCACCGCCAAATTCACCAAAAGTATCTTGACCACCCTCGGTAGTCCGTGCCACCCCGTATAGTACCCCACCATATCACTTCTATCAATTCCTATATTCCTTGACGCAAGAATAACCACAACCAAAAAATAAGCAGCCTTCGT…
1719-TO-54	830275	contig_2	907048	907555	chr7	11426	chr1	3179534	gap	507	TTGGGGGTATTGTTGATGATTGGCGTGTTGAGCCATTGGACAGTGGTGATGCCAGAGAAAACAGCTGTCATCATCACCCAGTCTAACACGTACATTTACTATGTGGAATATCTTTTGTTGGTGGTGTTTATTGTTGCGGTGGTTGCACTAGTGGTTCCGGCAAAAACCCAGCCAGTTGAGTTTGCAGAGGAGAAGAGTTATAATACTATTGTGATGGATACGAGTTCAGATATATTGAGGATCACTACCAACCCGAAGACATCGAGTATTGTTACGACGTTGTTGGATCATCGAGTGTTGTACTGGACACCACAAGGCAATTCTGAACCAATACCCATACCGTGTCGGATGTGGCCGGTCAACCATGTGGGGCTCAATGATGATGGGAGTATGGTTGTG…	TAGTGAGTGTGGGACTATGCTGTTTAGCGTCGGTGAGTTTAGTTGCAAAAGTTCAGGGTGCAGCAATGTGGAATCTAGTGTTTGAGCCACTGACGACGTTTACGAAGGCTGCTTATTTTTTGGTTGTGGTTATTCTTGCGTCAAGGAATATAGGAATTGATAGAAGTGATATGGTGGGGTACTATACGGGGTGGCACGGACTACCGAGGGTGGTCAAGATACTTTTGGTGAATTTGGCGGTGGTGGCTTCAGTTGTAGTATGTTGTTTGGTGTTGGTTCTTGTGTTTACGAGAGAGCTACAACGGTACTTGGCCCACCGGTTGATTAACATGTTCTGGGTTGTGAGTCTAGCGTTGGTGATGGAGGTGTTTATGGAGTTGACCTATTTTATGGGGGTGG…	CCATGTGGGGCTCAATGATGATGGGAGTATGGTTGTGTTGGTGAGTACTAGACAGGGTGTCATACAGGGTTATGACAAGCGGGAGTTGAAGTGGACACTGTCGGTGCACTTTCGAGGTAAAGTGTTGGAGTCGTTTTTCAGGCGGAGAACTGTGCCGGGGTTTTTAGCACGTAAAATGATTAGAAAGAGGAGGGGCAGTGATGCGTCAATGTCGTCGGTAAATTCGCTGATCAATGCGAACTTTCCGCCACCAATACAGATGAAGTCGTTTGGACAGAAACAGCGTGAGAGGACTAGTAGGGAAGAGTTTGTGATGGTCATGGATAGTGGGGAGATACTTGTTGTGTCGTGTAATGATGGGAAAGTACAGAGTTATGATGTGAAGCAGCAGTTGGTCTG…
1719-TO-54	747353	contig_2	3095067	3095948	chr1	1020323	chr2	932935	seq	881	TTAGATGATTTTGGGGTTGATTATATTGAATTGACTTCACCAGTGGCATCTGAACAATCAAGAAGAGATTGTGAAGCCATTTGTAAATTGGGTTTAAAAGCCAAAATATTGACACATATTAGATGTCATATGGATGATGCCCGTGTTGCCGTTGAAACTGGGGTTGATGGGGTTGATGTGGTTATTGGAACTTCACAATTTTTAAGACAATATTCTCATGGTAAAGATATGAATTATATTGCTCAAAGTGCTATTGAAGTCATTGAATTTGTTAAATCTAAAGGTATTGAAATTCGTTTTAGTTCTGAAGATTCTTTTAGATCAGATATTGTTGATTTATTAAACATTTATCGTACTGTTGATAAAATCGGAGTGAATAGAGTTGGTATTGCCGATACT…	GTTGAATTGGGTTTCATAAAGTATTGCACTATGATCCAGCCTCATACTTGTAAACTTCTTCTTCCTGATAAGCGCTTCCATTGCATTTCCATTGATTGTAACATTCACACGACTCTGTTTTAGTGTCTCATCAAAACACATCTTTCACTTTTTTTTGCTCTCATTTTCAATCAATCCAATGAAAATTATTTTTTATTTGATTACCAACTGTTATAGCTTCAACTAATTAATTCCTTATTATCTCAATAATAGTCAAAATAATGGTTGACGGATATAAAGAAGTATCAGAATCATTTGATCGTTCCAAAATCCAACATAACCCTTATGGTCCTAATCCAGGTGATTTTCTTTCGAATGTTGGCAATTTTCAATTGATTGAATCAACTTTGAGAGAAGGTG…	CAGATATATTCACTTTGCTAATAGATTGACTGGTTGGAATGCCATTAAATCAAGAGTTGATCAATTGAATTTACATTTGACTGATGATCAAGTTAAAGAAGTTACGAATAAAATTAAAAAATTGGGTGATGTTAGACAATTGAACATTGATGATGTCGATTCAATTATTAAAGATTTCCATGCTGAACAAAGCACTACCAATACTCCTCTTTTAAAACCAGTAGAGGATGATGAAGGTCCAGAAATTAAAAAACAAAAAGTATAGAATAGAATAGAATAAGATATATTCTATATATGTATAGGTAAATTCCATCGGAATAGATAATGATTACATTGCAACCGAAAAGTAAATCAACTTTGGTAAATTATTATTATAAATAATTTAAATACAAACTGGTC…
1719-TO-54	81242	contig_11	41846	46071	chr7	560091	chr8	12337	gap	4225	NNNNNNNNNNNNNNNNNNNNNNNNNNNNNNNNNNNNNNNNNNNNNNNNNNNNNNNNNNNNNNNNNNNNNNNNNNNNNNNNNNNNNNNNNNNNNNNNNNNNCACAATGTGAATAAAGTCGACCTTGTTGTAAACAGAATAAGGTTGCAGTTTTTTATTGTGATCTTATTCAATCTTATTTCATTCGTGTTAAGGTGGAAATCTAATTGATTATGTTGTTTCTCGTTTTCAATGGGTCATTTCCAGTTTGAATTTCTGATTAGAATGTTATAGGTAACCTTGTATCCTACTTCTTGTTTCCATCCAGTGACCTGAAGGATTCTATTTGTGCAAGACAGCAAAACCTTTCTAGGACTATCTCATCCTAATGCAGATACTAGTGATGACTTTCCTATTGAAAT…	ATCAATCTGAACCTATCAAAAATGGACTGTAAACACATTTGTAAACACCAACCAGTAAAATAAATACCTTCTACCTTTTTAACCTTGAATTTATCTTTAGGATTATAGTCAAGCAAAAATTCCAAAACCTCGGGGTAAGCAACGTGGAAATATTTAAATTCTTCATTCCATTTATCCACGCTTTTCTGATTACCGACGGCCAACTTAGGTAAGTCATTAAATTTTATGAAAAGCATATTGAATCTAGCCTTGATACGTTCATCCACCTTACTAATAGCATTAGCTTGATCAACACTTTCCATGACTTTTCCTTCGTTATCATCATTCTTTGCGGAACTCATCTTGTGAAATTCTGTACCTTCAAACTTCGAAACTATCAATCAATAATACAAATCTGAG…	ATAGATTATAATAATTCTTACCTATAACCTTAACCCGTGGGGAACGAGGGAGAGGAGGAGGCACCTAGTGGACTTACACCCGGAGATCATAGATCTCCGGGTGGTGTATTACAGAGAATAATTCCTTAAATCTACACTGCGTATAATAATAAGAATGAGATCATTAAACAGAATAATCCACAAGCCTCACTTAAAGCGAAACCTAAGATAGCCTGAGGGAATAATGTACTACGTAATGATGGGTTACGTGATGTACCATTGATTAAGGCTACGAAAACTAAAGCGATACCGATAGCGGCACCTCCTAATCCTAATGTGGCGATACTAGCACCAATGTATTTAGCAGCTAAAGCTAATTGCATATTAAATAGATATATATTGATTATATTAAAAGCCATA…
1719-TO-55	916820	contig_0	1556919	1557426	chr1	3185892	chr7	48(non-exact)	gap	507	NNNNNNNNNNNNNNNNNNNNNNNNNNNNNNNNNNNNNNNNNNNNNNNNNNNNNNNNNNNNNNNNNNNNNNNNNNNNNNNNNNNNNNNNNNNNNNNNNNNNCTCACCAACACAACCATACTCCCATCATCATTGAGCCCCACATGGTTGACCGGCCACATCCGACACGGTATGGGTATTGGTTCAGAATTGCCTTGTGGTGTCCAGTACAACACTCGATGATCCAACAACGTCGTAACAATACTCGATGTCTTCGGGTTGGTAGTGATCCTCAATATATCTGAACTCGTATCCATCACAATAGTATTATAACTCTTCTCCTCTGCAAACTCAACTGGCTGGGTTTTTGCCGGAACCACTAGTGCAACCACCGCAACAATAAACACCACCAACAAAAGATA…	TCTTCATGCTGTTGTTGACAATGTTCACCACAATAATATCCAACTCCTTCGTCTGCACAACAATTCTATCCATCACCCTTGGTGTTCTTATCTTTATTGCACAGACCAACTGCTGCTTCACATCATAACTCTGTACTTTCCCATCATTACACGACACAACAAGTATCTCCCCACTATCCATGACCATCACAAACTCTTCCCTACTAGTCCTCTCACGCTGTTTCTGTCCAAACGACTTCATCTGTATTGGTGGCGGAAAGTTCGCATTGATCAGCGAATTTACCGACGACATTGACGCATCACTGCCCCTCCTCTTTCTAATCATTTTACGTGCTAAAAACCCCGGCACAGTTCTCCGCCTGAAAAACGACTCCAACACTTTACCTCGAAAGTGCACCG…	CGGAATCACCAAGTTACTGTTGCTTCTCACTCTCAATAGTTTGTACTTCCACCACAGTATCGCAGTTGCTCCATCTAAATCCACCTTCCTATCGATCGTGACCACCCCCATAAAATAGGTCAACTCCATAAACACCTCCATCACCAACGCTAGACTCACAACCCAGAACATGTTAATCAACCGGTGGGCCAAGTACCGTTGTAGCTCTCTCGTAAACACAAGAACCAACACCAAACAACATACTACAACTGAAGCCACCACCGCCAAATTCACCAAAAGTATCTTGACCACCCTCGGTAGTCCGTGCCACCCCGTATAGTACCCCACCATATCACTTCTATCAATTCCTATATTCCTTGACGCAAGAATAACCACAACCAAAAAATAAGCAGCCTTCGT…
1719-TO-56	594877	contig_0	925679	926560	chr2	937367	chr1	983591	seq	881	ATGGCATTCCAACCAGTCAATCTATTAGCAAAGTGAATATATCTGGTTAAACCGAAATCATTTGGATTCAAGATTTCATATGTTGATGGATTGGCCAAGATGGCTTTAGCATGAATACCAGCTTTATGAGTAAAAGCACAGAATCCAGTAATTGGATTATTGAATGGAATATTAATTTGTACGGCATCAGCAACCAAATTTTCTAAATCTCTCAATTTGTGTAATTTATATTTAGATAACACATAATCACGATCAGCAGTAATCATTCTTGCCATTAATGCCCCCAATGGAGTAATACCATTCCTTTCACCAATACCCAACACAGAAACATCAATTAATTTAGCACCGGCTTCCAAGGCAGTATAAGCATTAGCAATGGCACAACCAGTATCGTTATGG…	CTTAGATACTACTGTTTTTCATCAACGACGACTAAGAACTTGACGGAGAGATTAATTATGTTTTCGAATTACCCCAGACATACCAAGCTAGACTATCCATTGACCAGTTTGTATTTAAATTATTTATAATAATAATTTACCAAAGTTGATTTACTTTTCGGTTGCAATGTAATCATTATCTATTCCGATGGAATTTACCTATACATATATAGAATATATCTTATTCTATTCTATTCTATACTTTTTGTTTTTTAATTTCTGGACCTTCATCATCCTCTACTGGTTTTAAAAGAGGAGTATTGGTAGTGCTTTGTTCAGCATGGAAATCTTTAATAATTGAATCGACATCATCAATGTTCAATTGTCTAACATCACCCAATTTTTTAATTTTATTTGTAA…	CACTGGTGAAGTCAATTCAATATAATCAACCCCAAAATCATCTAAGGCTTTAGCAATTTCAATTTTGGTTTCGGTGCTGAAAAATGCATTGGCAAACTGTTCACCTTCTCTCAAAGTTGATTCAATCAATTGAAAATTGCCAACATTCGAAAGAAAATCACCTGGATTAGGACCATAAGGGTTATGTTGGATTTTGGAACGATCAAATGATTCTGATACTTCTTTATATCCGTCAACCATTATTTTGACTATTATTGAGATAATAAGGAATTAATTAGTTGAAGCTATAACAGTTGGTAATCAAATAAAAAATAATTTTCATTGGATTGATTGAAAATGAGAGCAAAAAAAAGTGAAAGATGTGTTTTGATGAGACACTAAAACAGAGTCGTGTGAATG…
1719-TO-56	848121	contig_0	3114815	3115322	chr1	3185892	chr7	48	gap	507	NNNNNNNNNNNNNNNNNNNNNNNNNNNNNNNNNNNNNNNNNNNNNNNNNNNNNNNNNNNNNNNNNNNNNNNNNNNNNNNNNNNNNNNNNNNNNNNNNNNNCTCACCAACACAACCATACTCCCATCATCATTGAGCCCCACATGGTTGACCGGCCACATCCGACACGGTATGGGTATTGGTTCAGAATTGCCTTGCGGGGTCCAGTACAACACTCGATGATCCAACAACGTCGTAACAATACTCGATGTCTTCGGGTTGGTCGTTATCCTCAATATATCTGAACTCGTATCCATCACAATAGTATTATAACTCTTCTCCTCTGCAAACTCAACTGGCTGGGTTTTTGCCGGAACCACTAGTGCAACCACCGCAACAATAAACACCACCAACAAAAGATA…	TCTTCATGCTGTTATTGACGATGTTCACCACAATAATATCCAACTCCTTCGTCTGCACAACAATTCTATCCATCACCCTTGGTGTTCTTATCTTTATTGCACAGACCAACTGCTGCTTCACATCATAACTCTGTACTTTCCCATCATTACACGACACAACAAGTATCTCCCCACTATCCATGACCATCACAAACTCTTCCCTACTAGTCCTCTCACGCTGTTTCTGTCCAAACGACTTCATCTGTATTGGTGGCGGAAAGTTCGCATTGATCAGCGAATTTACCGACGACATCGACGCATCACTGCCCCTCCTCTTTCTAATCATTTTACGTGCTAAAAACCCCGGCACAGTTCTCCGCCTGAAAAACGACTCCAACACTTTACCTCGAAAGTGCACCG…	CGGAATCACCAAGTTACTGTTGCTTCTCACTCTCAATAGTTTGTACTTCCACCACAGTATCGCAGTTGCTCCATCTAAATCCACCTTCCTATCGATCGTGACCACCCCCATAAAATAGGTCAACTCCATAAACACCTCCATCACCAACGCTAGACTCACAACCCAGAACATGTTAATCAACCGGTGGGCCAAGTACCGTTGTAGCTCTCTCGTAAACACAAGAACCAACACCAAACAACATACTACAACTGAAGCCACCACCGCCAAATTCACCAAAAGTATCTTGACCACCCTCGGTAGTCCGTGCCACCCCGTATAGTACCCCACCATATCACTTCTATCAATTCCTATATTCCTTGACGCAAGAATAACCACAACCAAAAAATAAGCAGCCTTCGT…
1719-TO-57	1574843	contig_2	885458	885937	chr7	11426	chr1	3179506	gap	479	TTGGGGGTATTGTTGATGATTGGCGTGTTGAGCCATTGGACAGTGGTGATGCCAGAGAAAACAGCTGTCATCATCACCCAGTCTAACACGTACATTTACTATGTGGAATATCTTTTGTTGGTGGTGTTTATTGTTGCGGTGGTTGCACTAGTGGTTCCGGCAAAAACCCAGCCAGTTGAGTTTGCAGAGGAGAAGAGTTATAATACTATTGTGATGGATACGAGTTCAGATATATTGAGGATAACGACCAACCCGAAGACATCGAGTATTGTTACGACGTTGTTGGATCATCGAGTGTTGTACTGGACACCACAAGGCAATTCTGAACCAATACCCATACCGTGTCGGATGTGGCCGGTCAACCATGTGGGGCTCAATGNNNNNNNNNNNNNNNNNNNN…	TAGTGAGTGTGGGACTATGCTGTTTAGCGTCGGTGAGTTTAGTTGCAAAAGTTCAGGGTGCAGCAATGTGGAATCTAGTGTTTGAGCCACTGACGACGTTTACGAAGGCTGCTTATTTTTTGGTTGTGGTTATTCTTGCGTCAAGGAATATAGGAATTGATAGAAGTGATATGGTGGGGTACTATACGGGGTGGCACGGACTACCGAGGGTGGTCAAGATACTTTTGGTGAATTTGGCGGTGGTGGCTTCAGTTGTAGTATGTTGTTTGGTGTTGGTTCTTGTGTTTACGAGAGAGCTACAACGGTACTTGGCCCACCGGTTGATTAACATGTTCTGGGTTGTGAGTCTAGCGTTGGTGATGGAGGTGTTTATGGAGTTGACCTATTTTATGGGGGTGG…	CTTACATAGTGTTAGAAGCATTCACTCAGATGTGAAATCTGATAAAACGAAATCGGACATAACGCCCAGGGTAATCAAACTGATACATTCGGTTCTGAATTAGATAGGATTTCTTACCCTTTGAAAAAGGGGGAGGAAATCAAACGTTATATAGTTTAGATGAAAAAGATCAATACCGGTAAATCTACAAGGTCTTTTTTTGTTATTGGTTTCCAAGGCAAAAAAATTCCAAAGAGAAAGAGTGTTTATGAAAGGTATATATTTAACGTTGGCGCTGACAAAGACATTTTGTGATAGCTGCAGAGGAGTTGGTCATAGCAGATGGGATTGCAAGTCGGTAAAATATTGTCACAGATGCAAATCTACTAACCACCCAACAGGAAAACACAACCAATTCAT…
1719-TO-58	227868	contig_1	3180206	3180713	chr1	3185892	chr7	48(non-exact)	gap	507	NNNNNNNNNNNNNNNNNNNNNNNNNNNNNNNNNNNNNNNNNNNNNNNNNNNNNNNNNNNNNNNNNNNNNNNNNNNNNNNNNNNNNNNNNNNNNNNNNNNNCTCACCAACACAACCATACTCCCATCATCATTGAGCCCCACATGGTTGACCGGCCACATCCGACACGGTATGGGTATTGGTTCAGAATTGCCTTGTGGTGTCCAGTACAACACTCGATGATCCAACAACGTCGTAACAATACTCGATGTCTTCGGGTTGGTAGTGATCCTCAATATATCTGAACTCGTATCCATCACAATAGTATTATAACTCTTCTCCTCTGCAAACTCAACTGGCTGGGTTTTTGCCGGAACCACTAGTGCAACCACCGCAACAATAAACACCACCAACAAAAGATA…	AATTTTCCAAAATGAATCCTCTTCCGACACGTGTACTTTGTGGATTATCCCTACGTTGTCTTTTGTTGTTTTTGGTTTTGGTGCTTTTGGTGGTGTTGTTGTTTGAGGGTTTTGAGTTTTGTTGTTGTTGTTGTTGTTGTTTTTTGGTTTGTTGTTTTATGAATTGGTTGTGTTTTCCTGTTGGGTGGTTAGTAGATTTGCATCTGTGACAATATTTTACCGACTTGCAATCCCATCTGCTATGACCAACTCCTCTGCAGCTATCACAAAATGTCTTTGTCAGCGCCAACGTTAAATATATACCTTTCATAAACACTCTTTCTCTTTGGAATTTTTTTGCCTTGGAAACCAATAACAAAAAAAGACCTTGTAGATTTACCGGTATTGATCTTTTTCATC…	CGGAATCACCAAGTTACTGTTGCTTCTCACTCTCAATAGTTTGTACTTCCACCACAGTATCGCAGTTGCTCCATCTAAATCCACCTTCCTATCGATCGTGACCACCCCCATAAAATAGGTCAACTCCATAAACACCTCCATCACCAACGCTAGACTCACAACCCAGAACATGTTAATCAACCGGTGGGCCAAGTACCGTTGTAGCTCTCTCGTAAACACAAGAACCAACACCAAACAACATACTACAACTGAAGCCACCACCGCCAAATTCACCAAAAGTATCTTGACCACCCTCGGTAGTCCGTGCCACCCCGTATAGTACCCCACCATATCACTTCTATCAATTCCTATATTCCTTGACGCAAGAATAACCACAACCAAAAAATAAGCAGCCTTCGT…
1719-TO-58	75513	contig_9	43281	51741	chr9	1887022	chr8	12337	gap	8460	GGAACCCACCTTGGTAGCACTCGGTCACTTGACACTTGGCTACCGTAATAGGCAACTGAGCCGCAGGCCACCCAGGCAGCTTTACCCGGTGACCCACTTGGGCAAACCAACTACAACCAAATCTGGTTGCAACAGGTTAACTTCGGCCCAGGCCTATGCTAAACAGACCCACCCTTCGGGCAGGTCTTCTTAGACAAATCAGACAACAAGAGCTTAATCTCAGCAGATCGTAACAACAAGGCTACTCTACTGCTTACAATACTCCGTTGTACATCTAAGTCGTATGCAAAGGATTTATCCCCGCGCATGTTGACATTGCTATCCGCCGGCAAGCGCACAAAGCCTTTCCGCTAAGCGCACCGTTGCCAGCCTGCTATGGTCCAGCGACTAAAAAGTCTT…	CAAAGTCAGGGGCGCGCAGCGCCCCTACCCCCCCGACACCATATATATAACTTCCACTTTCTAATAATAATCGATTGCCTCGTGTAGCGTAGTCGCTATTGCTTTTTTTTTACACACCAAAGATTCCTGAGTTCGAATCCGCCAACACTTCTGTTATTTCCATACAAATTACTTGGCAAAATTTTTTTCACCCACATTGGTAGCACTACTACCATATGTGTTGCCACCCATATTTGGTAGCCCTGCTTGCAACACACTTCCTAAATCGGTAACTGGAACCCAGCTCTGGTAGCTCTACTAGCTTCCCGAATTGGTAACTGGAACCTAGCTCTGGTAGCCCTACTAGCTTCCCGAATTGGTAACTCATTGCGTAACAATGTGTACTGTACCCAACTCTCC…	ATAGATTATAATAATTCTTACCTATAACCTTAACCCGTGGGGAACGAGGGAGAGGAGGAGGCACCTAGTGGACTTACACCCGGAGATCATAGATCTCCGGGTGGTGTATTACAGAGAATAATTCCTTAAATCTACACTGCGTATAATAATAAGAATGAGATCATTAAACAGAATAATCCACAAGCCTCACTTAAAGCGAAACCTAAGATAGCCTGAGGGAATAATGTACTACGTAATGATGGGTTACGTGATGTACCATTGATTAAGGCTACGAAAACTAAAGCGATACCGATAGCGGCACCTCCTAATCCTAATGTGGCGATACTAGCACCAATGTATTTAGCAGCTAAAGCTAATTGCATATTAAATAGATATATATTGATTATATTAAAAGCCATA…
1719-TO-59	885401	contig_0	3231277	3231756	chr1	3185949	chr7	48(non-exact)	gap	479	NNNNNNNNNNNNNNNNNNNNNNNNNNNNNNNNNNNNNNNNNNNNNNNNNNNNNNNNNNNNNNNNNNNNNNNNNNNNNNNNNNNNNNNNNNNNNNNNNNNNCATTGAGCCCCACATGGTTGACCGGCCACATCCGACACGGTATGGGTATTGGTTCAGAATTGCCTTGTGGTGTCCAGTACAACACTCGATGATCCAACAACGTCGTAACAATACTCGATGTCTTCGGGTTGGTAGTGATCCTCAATATATCTGAACTCGTATCCATCACAATAGTATTATAACTCTTCTCCTCTGCAAACTCAACTGGCTGGGTTTTTGCCGGAACCACTAGTGCAACCACCGCAACAATAAACACCACCAACAAAAGATATTCCACATAGTAAATGTACGTGTTAGAC…	CACAATAATATCCAACTCCTTCGTCTGCACAACAATTCTATCCATCACCCTTGGTGTTCTTATCTTTATTGCACAGACCAACTGCTGCTTCACATCATAACTCTGTACTTTCCCATCATTACACGACACAACAAGTATCTCCCCACTATCCATGACCATCACAAACTCTTCCCTACTAGTCCTCTCACGTTGTTTCTGTCCAAACGATTTCATCTGTATTGGTGGCGGAAAGTTCGCATTGATCAGCGAATTTACCGACGACATCGACGCATCACTGCCCCTCCTCTTTCTAATCATTTTACGTGCTAAAAACCCCGGCACAGTTCTCCGCCTTAAAAACGACTCCAACACTTTACCTCGAAAGTGCACCGACAGTGTCCACTTCAACTCCCGCTTGTC…	CGGAATCACCAAGTTACTGTTGCTTCTCACTCTCAATAGTTTGTACTTCCACCACAGTATCGCAGTTGCTCCATCTAAATCCACCTTCCTATCGATCGTGACCACCCCCATAAAATAGGTCAACTCCATAAACACCTCCATCACCAACGCTAGACTCACAACCCAGAACATGTTAATCAACCGGTGGGCCAAGTACCGTTGTAGCTCTCTCGTAAACACAAGAACCAACACCAAACAACATACTACAACTGAAGCCACCACCGCCAAATTCACCAAAAGTATCTTGACCACCCTCGGTAGTCCGTGCCACCCCGTATAGTACCCCACCATATCACTTCTATCAATTCCTATATTCCTTGACGCAAGAATAACCACAACCAAAAAATAAGCAGCCTTCGT…
1719-TO-60	224294	contig_0	3160233	3160712	chr1	3185949	chr7	48	gap	479	NNNNNNNNNNNNNNNNNNNNNNNNNNNNNNNNNNNNNNNNNNNNNNNNNNNNNNNNNNNNNNNNNNNNNNNNNNNNNNNNNNNNNNNNNNNNNNNNNNNNCATTGAGCCCCACATGGTTGACCGGCCACATCCGACACGGTATGGGTATTGGTTCAGAATTGCCTTGCGGGGTCCAGTACAACACTCGATGATCCAACAACGTCGTAACAATACTCGATGTCTTCGGGTTGGTAGTGATCCTCAATATATCTGAACTCGTATCCATCACAATAGTATTATAACTCTTCTCCTCTGCAAACTCAACTGGCTGGGTTTTTGCCGGAACCACTAGTGCAACCACCGCAACAATAAACACCACCAACAAAAGATATTCCACATAGTAAATGTACGTGTTAGAC…	GTCTTTTGTTGTTTTTGGTTTTGGTGCTTTTGGTGGTGTTGTTGTTTGAGGGTTTTGAGTTTTGTTGTTGTTGTTGTTGTTGTTTTTTGGTTTGTTGTTTTATGAATTGGTTGTGTTTTCCTGTTGGGTGGTTAGTAGATTTGCATCTGTGACAATATTTTACCGACTGGCAATCCCATCTGCTATGACCAACTCCTCTGCAGCTATCACAAAATGTCTTTGTCAGCGCCAACGTTAAATATATACCTTTCATAAACACTCTTTCTCTTTGGAATTTTTTTGCCTTGGAAACCAATAACAAAAAAAGACCTTGTAGATTTACCGGTATTGATCTTTTTCATCTAAACTATATAACGTTTGATTTCCTCCCCCTTTTTCAAAGGGTAAGAAATCCTATCT…	CGGAATCACCAAGTTACTGTTGCTTCTCACTCTCAATAGTTTGTACTTCCACCACAGTATCGCAGTTGCTCCATCTAAATCCACCTTCCTATCGATCGTGACCACCCCCATAAAATAGGTCAACTCCATAAACACCTCCATCACCAACGCTAGACTCACAACCCAGAACATGTTAATCAACCGGTGGGCCAAGTACCGTTGTAGCTCTCTCGTAAACACAAGAACCAACACCAAACAACATACTACAACTGAAGCCACCACCGCCAAATTCACCAAAAGTATCTTGACCACCCTCGGTAGTCCGTGCCACCCCGTATAGTACCCCACCATATCACTTCTATCAATTCCTATATTCCTTGACGCAAGAATAACCACAACCAAAAAATAAGCAGCCTTCGT…
1719-TO-61	916120	contig_1	927658	928539	chr2	937367	chr1	983591	seq	881	ATGGCATTCCAACCAGTCAATCTATTAGCAAAGTGAATATATCTGGTTAAACCGAAATCATTTGGATTCAAGATTTCATATGTTGATGGATTGGCCAAGATGGCTTTAGCATGAATACCAGCTTTATGAGTAAAAGCACAGAATCCAGTAATTGGATTATTGAATGGAATATTAATTTGTACGGCATCAGCAACCAAATTTTCTAAATCTCTCAATTTGTGTAATTTATATTTAGATAACACATAATCACGATCAGCAGTAATCATTCTTGCCATTAATGCCCCCAATGGAGTAATACCATTCCTTTCACCAATACCCAACACAGAAACATCAATTAATTTAGCACCGGCTTCCAAGGCAGTATAAGCATTAGCAATGGCACAACCAGTATCGTTATGG…	CTTAGATACTACTGTTTTTCATCAACGACGACTAAGAACTTGACGGAGAGATTAATTATGTTTTCGAATTACCCCAGACATACCAAGCTAGACTATCCATTGACCAGTTTGTATTTAAATTATTTATAATAATAATTTACCAAAGTTGATTTACTTTTCGGTTGCAATGTAATCATTATCTATTCCGATGGAATTTACCTATACATATATAGAATATATCTTATTCTATTCTATTCTATACTTTTTGTTTTTTAATTTCTGGACCTTCATCATCCTCTACTGGTTTTAAAAGAGGAGTATTAGTAGTGCTTTGTTCAGCATGGAAATCTTTAATAATTGAATCGACATCATCAATGTTCAATTGTCTAACATCACCCAATTTTTTAATTTTATTCGTAA…	CACTGGTGAAGTCAATTCAATATAATCAACCCCAAAATCATCTAAGGCTTTAGCAATTTCAATTTTGGTTTCGGTGCTGAAAAATGCATTGGCAAACTGTTCACCTTCTCTCAAAGTTGATTCAATCAATTGAAAATTGCCAACATTCGAAAGAAAATCACCTGGATTAGGACCATAAGGGTTATGTTGGATTTTGGAACGATCAAATGATTCTGATACTTCTTTATATCCGTCAACCATTATTTTGACTATTATTGAGATAATAAGGAATTAATTAGTTGAAGCTATAACAGTTGGTAATCAAATAAAAAATAATTTTCATTGGATTGATTGAAAATGAGAGCAAAAAAAAGTGAAAGATGTGTTTTGATGAGACACTAAAACAGAGTCGTGTGAATG…
1719-TO-61	213629	contig_1	3173599	3184746	chr1	3186875	chr7	12699(non-exact)	seq	11147	GCAACAATAAACACCACCAACAAAAGATATTCCACATAGTAAATGTACGTGTTAGACTGGGAAACAACCACACTGGTTTGGTCGACTCAGCACGCTATTCATCAACAATACCCCCAACAGAATCACCAAGTTATTTGTCAGCCTCAGTTTGTACTTCCACCACTGACCCCACCACCGCATAGTTCACCAAAAGGGTCTTGCATAATCCACGTCCCACCATATCACTTCAACTCCCATATTCCTCGATGCAAGAATAACCACAATAATCGGCCTTCGTAAACGTCGTCAGTGGCTCAAACACATTGCTGCACCTTGAGCTCTAGAACAACCCCACACTCACTAGCCATCGCCACACCAACAACCAAATTGCTGATCCAGAAAAAATACCACCCCCGTAGT…	ACAACAAGTATCTCCCCACTATCCATGACCATCACAAACTCTTCCCTACTAGTCCTCTCACGCTGTTTCTGTCCAAACGACTTCATCTGTATTGGTGGCGGAAAGTTCGCATTGATCAGCGAATTTACCGACGACATTGACGCATCACTGCCCCTCCTCTTTCTAATCATTTTACGTGCTAAAAACCCCGGCACAGTTCTCCGCCTGAAAAACGACTCCAACACTTTACCTCGAAAGTGCACCGACAGTGTCCACTTCAACTCCCGCTTGTCATAACCCTGTATGACACCCTGTCTAGTACTCACCAACACAACCATACTCCCATCATCATTGAGCCCCACATGGCATCTGACAGGGTATGGCTAGTGGTTCAGGGTCGTAACAGTACTCGACATCTTG…	CGGTTGTTGTTGGTGCTTCTGTAATAGATGATTCTGCACTCACAAAGGATGCTAAAACGATTGAAATAACAATGGATGGAAGCATTGTTGAGTATATCCCTGAGTGTTTCACAACCAACTACATTTTCAAATTCTGGGGACCAGGGCTCTATAAGTAGTAACCCAAATAAACCGTTGTCGAACTATACGGGACTTAGTGCTATCCAATCATTGTATTATCCCTTCTAAAATCCACAAACCAACATTTAAATTATCGTAAGTTTTCGATATTTCCAGACATTGTAACAAACCCGAGAACACCTATGACATTGATTGGACAATCGGAAAATAAGTTGTTCTTTGTTGTGGTAATTAATTTACGCGATAAATCGCCTAATGCATTGTTTTTAAATTGTGCAA…
1719-TO-62	434810	contig_1	893985	894492	chr7	11157	chr1	3179534	gap	507	TTGGGGGTATTGTTGATGATTGGCGTGTTGAGCCATTGGACAGTGGTGATGCCAGAGAAAACAGCTGTCATCATCACCCAGTCTAACACGTACATTTACTATGTGGAATATCTTTTGTTGGTGGTGTTTATTGTTGCGGTGGTTGCACTAGTGGTTCCGGCAAAAACCCAGCCAGTTGAGTTTGCAGAGGAGAAGAGTTATAATACTATTGTGATGGATACGAGTTCAGATATATTGAGGATAACGACCAACCCGAAGACATCGAGTATTGTTACGACGTTGTTGGATCATCGAGTGTTGTACTGGACACCACAAGGCAATTCTGAACCAATACCCATACCGTGTCGGATGTGGCCGGTCAACCATGTGGGGCTCAATGATGATGGGAGTATGGTTGTG…	TAGTGAGTGTGGGACTATGCTGTTTAGCGTCGGTGAGTTTAGTTGCAAAAGTTCAGGGTGCAGCAATGTGGAATCTAGTGTTTGAGCCACTGACGACGTTTACGAAGGCTGCTTATTTTTTGGTTGTGGTTATTCTTGCGTCAAGGAATATAGGAATTGATAGAAGTGATATGGTGGGGTACTATACGGGGTGGCACGGACTACCGAGGGTGGTCAAGATACTTTTGGTGAATTTGGCGGTGGTGGCTTCAGTTGTAGTATGTTGTTTGGTGTTGGTTCTTGTGTTTACGAGAGAGCTACAACGGTACTTGGCCCACCGGTTGATTAACATGTTCTGGGTTGTGAGTCTAGCGTTGGTGATGGAGGTGTTTATGGAGTTGACCTATTTTATGGGGGTGG…	CCATGTGGGGCTCAATGATGATGGGAGTATGGTTGTGTTGGTGAGTACTAGACAGGGTGTCATACAGGGTTATGACAAGCGGGAGTTGAAGTGGACACTGTCGGTGCACTTTCGAGGTAAAGTGTTGGAGTCGTTTTTCAGGCGGAGAACTGTGCCGGGGTTTTTAGCACGTAAAATGATTAGAAAGAGGAGGGGCAGTGATGCGTCGATGTCGTCGGTAAATTCGCTGATCAATGCGAACTTTCCGCCACCAATACAGATGAAATCGTTTGGACAGAAACAACGTGAGAGGACTAGTAGGGAAGAGTTTGTGATGGTCATGGATAGTGGGGAGATACTTGTTGTGTCGTGTAATGATGGGAAAGTACAGAGTTATGATGTGAAGCAGCAGTTGGTCTG…
1719-TO-62	252526	contig_1	3091053	3091934	chr1	1020323	chr2	932935	seq	881	TTAGATGATTTTGGGGTTGATTATATTGAATTGACTTCACCAGTGGCATCTGAACAATCAAGAAGAGATTGTGAAGCCATTTGTAAATTGGGTTTAAAAGCCAAAATATTGACACATATTAGATGTCATATGGATGATGCCCGTGTTGCCGTTGAAACTGGGGTTGATGGGGTTGATGTGGTTATTGGAACTTCACAATTTTTAAGACAATATTCTCATGGTAAAGATATGAATTATATTGCTCAAAGTGCTATTGAAGTCATTGAATTTGTTAAATCTAAAGGTATTGAAATTCGTTTTAGTTCTGAAGATTCTTTTAGATCAGATATTGTTGATTTATTAAACATTTATCGTACTGTTGATAAAATCGGAGTGAATAGAGTTGGTATTGCCGATACT…	GTTGAATTGGGTTTCATAAAGTATTGCACTATGATCCAGCCTCATACTTGTAAACTTCTTCTTCCTGATAAGCGCTTCCATTGCATTTCCATTGATTGTAACATTCACACGACTCTGTTTTAGTGTCTCATCAAAACACATCTTTCACTTTTTTTTGCTCTCATTTTCAATCAATCCAATGAAAATTATTTTTTATTTGATTACCAACTGTTATAGCTTCAACTAATTAATTCCTTATTATCTCAATAATAGTCAAAATAATGGTTGACGGATATAAAGAAGTATCAGAATCATTTGATCGTTCCAAAATCCAACATAACCCTTATGGTCCTAATCCAGGTGATTTTCTTTCGAATGTTGGCAATTTTCAATTGATTGAATCAACTTTGAGAGAAGGTG…	CAGATATATTCACTTTGCTAATAGATTGACTGGTTGGAATGCCATTAAATCAAGAGTTGATCAATTGAATTTACATTTGACTGATGATCAAGTTAAAGAAGTTACGAATAAAATTAAAAAATTGGGTGATGTTAGACAATTGAACATTGATGATGTCGATTCAATTATTAAAGATTTCCATGCTGAACAAAGCACTACCAATACTCCTCTTTTAAAACCAGTAGAGGATGATGAAGGTCCAGAAATTAAAAAACAAAAAGTATAGAATAGAATAGAATAAGATATATTCTATATATGTATAGGTAAATTCCATCGGAATAGATAATGATTACATTGCAACCGAAAAGTAAATCAACTTTGGTAAATTATTATTATAAATAATTTAAATACAAACTGGTC…
1719-TO-63	336642	contig_0	897758	898265	chr7	11426	chr1	3181257	gap	507	TTGGGGGTATTGTTGATGATTGGCGTGTTGAGCCATTGGACAGTGGTGATGCCAGAGAAAACAGCTGTCATCATCACCCAGTCTAACACGTACATTTACTATGTGGAATATCTTTTGTTGGTGGTGTTTATTGTTGCGGTGGTTGCACTAGTGGTTCTGGCAAAAACCCAGCCAGTTGAGTTTGCAGAAGAAAAGAGTTATAATACTATTGTGATGGATACGAGTTCAGATATATTGAGGATAACGACCAACCCCAAGACGTCGAGTATTGTTACGACGTTGTTGGATCATCGAGTGTTGTACTGGACACCACAAGGCAATTCTGAACCAATACCCATACCATGTCGGATGTGGCCGGTCAACCATGTGGGGCTCAATGATGATGGGAGTATGGTTGTG…	TAGTGAGTGTGGGACTATGCTGTTTAGCGTCGGTGAGTTTAGTTGCAAAAGTTCAGGGTGCAGCAATGTGGAACCTAGTGTTTGAGCCACTGACGACGTTTACGAAGGCTGCTTATTTTTTGGTTGTGGTTATTCTTGCGTCAAGGAATATAGGAATTGATAGAAGTGATATGGTGGGGTACTATACGGGGTGGCACGGACTACCGAGGGTGGTCAAGATACTTTTGGTGAATTTGGCGGTGGTGGCTTCAGTTGTAGTATGTTGTTTGGTGTTGGTTCTTGTGTTTACGAGAGAGCTACAACGGTACTTGGCCCACCGGTTGATTAACATGTTCTGGGTTGTGAGTCTAGCGTTGGTGATGGAGGTGTTTATGGAGTTGACCTATTTTATGGGGGTGG…	TCTACAAGGTCTTTTTTTGTTATTGGTTTCCAAGGCAAAAAAATTCCAAAGAGAAAGAGTGTTTATGAAAGGTATATATTTAACGTTGGCGCTGACAAAGACATTTTGTGATAGCTGCAGAGGAGTTGGTCATAGCAGATGGGATTGCAAGTCGGTAAAATATTGTCACAGATGCAAATCTACTAACCACCCAACAGGAAAACACAACCAATTCATAAAACAACAAACCAAAAAACAACAACAACAACAAAACTCAAAACCCTCAAACAACAACACCACCAAAACCAACAACAACAAAAGACAACGTAGGGATAATCCACAAAGCACACGTGTCGGAAGAGGATTCATTTTGGAAAATTCATCAACCATTGAACCAACACCAAGAACATATGAACAAGA…
1719-TO-64	991142	contig_3	925570	926451	chr2	937367	chr1	983591	seq	881	ATGGCATTCCAACCAGTCAATCTATTAGCAAAGTGAATATATCTGGTTAAACCGAAATCATTTGGATTCAAGATTTCATATGTTGATGGATTGGCCAAGATGGCTTTAGCATGAATACCAGCTTTATGAGTAAAAGCACAGAATCCAGTAATTGGATTATTGAATGGAATATTAATTTGTACGGCATCAGCAACCAAATTTTCTAAATCTCTCAATTTGTGTAATTTATATTTAGATAACACATAATCACGATCAGCAGTAATCATTCTTGCCATTAATGCCCCCAATGGAGTAATACCATTCCTTTCACCAATACCCAACACAGAAACATCAATTAATTTAGCACCGGCTTCCAAGGCAGTATAAGCATTAGCAATGGCACAACCAGTATCGTTATGG…	CTTAGATACTACTGTTTTTCATCAACGACGACTAAGAACTTGACGGAGAGATTAATTATGTTTTCGAATTACCCCAGACATACCAAGCTAGACTATCCATTGACCAGTTTGTATTTAAATTATTTATAATAATAATTTACCAAAGTTGATTTACTTTTCGGTTGCAATGTAATCATTATCTATTCCGATGGAATTTACCTATACATATATAGAATATATCTTATTCTATTCTATTCTATACTTTTTGTTTTTTAATTTCTGGACCTTCATCATCCTCTACTGGTTTTAAAAGAGGAGTATTGGTAGTGCTTTGTTCAGCATGGAAATCTTTAATAATTGAATCGACATCATCAATGTTCAATTGTCTAACATCACCCAATTTTTTAATTTTATTCGTAA…	CACTGGTGAAGTCAATTCAATATAATCAACCCCAAAATCATCTAAGGCTTTAGCAATTTCAATTTTGGTTTCGGTGCTGAAAAATGCATTGGCAAACTGTTCACCTTCTCTCAAAGTTGATTCAATCAATTGAAAATTGCCAACATTCGAAAGAAAATCACCTGGATTAGGACCATAAGGGTTATGTTGGATTTTGGAACGATCAAATGATTCTGATACTTCTTTATATCCGTCAACCATTATTTTGACTATTATTGAGATAATAAGGAATTAATTAGTTGAAGCTATAACAGTTGGTAATCAAATAAAAAATAATTTTCATTGGATTGATTGAAAATGAGAGCAAAAAAAAGTGAAAGATGTGTTTTGATGAGACACTAAAACAGAGTCGTGTGAATG…
1719-TO-64	156119	contig_3	3122865	3123372	chr1	3185892	chr7	48(non-exact)	gap	507	NNNNNNNNNNNNNNNNNNNNNNNNNNNNNNNNNNNNNNNNNNNNNNNNNNNNNNNNNNNNNNNNNNNNNNNNNNNNNNNNNNNNNNNNNNNNNNNNNNNNCTCACCAACACAACCATACTCCCATCATCATTGAGCCCCACATGGTTGACCGGCCACATCCGACACGGTATGGGTATTGGTTCAGAATTGCCTTGTGGTGTCCAGTACAACACTCGATGATCCAACAACGTCGTAACAATACTCGATGTCTTCGGGTTGGTAGTGATCCTCAATATATCTGAACTCGTATCCATCACAATAGTATTATAACTCTTCTCCTCTGCAAACTCAACTGGCTGGGTTTTTGCCGGAACCACTAGTGCAACCACCGCAACAATAAACACCACCAACAAAAGATA…	TCTTCATGCTGTTGTTGACAATGTTCACCACAATAATATCCAACTCCTTCGTCTGCACAACAATTCTATCCATCACCCTTGGTGTTCTTATCTTTATTGCACAGACCAACTGCTGCTTCACATCATAACTCTGTACTTTCCCATCATTACACGACACAACAAGTATCTCCCCACTATCCATGACCATCACAAACTCTTCCCTACTAGTCCTCTCACGTTGTTTCTGTCCAAACGATTTCATCTGTATTGGTGGCGGAAAGTTCGCATTGATCAGCGAATTTACCGACGACATTGACGCATCACTGCCCCTCCTCTTTCTAATCATTTTACGTGCTAAAAACCCCGGCACAGTTCTCCGCCTGAAAAACGACTCCAACACTTTACCTCGAAAGTGCACCG…	CGGAATCACCAAGTTACTGTTGCTTCTCACTCTCAATAGTTTGTACTTCCACCACAGTATCGCAGTTGCTCCATCTAAATCCACCTTCCTATCGATCGTGACCACCCCCATAAAATAGGTCAACTCCATAAACACCTCCATCACCAACGCTAGACTCACAACCCAGAACATGTTAATCAACCGGTGGGCCAAGTACCGTTGTAGCTCTCTCGTAAACACAAGAACCAACACCAAACAACATACTACAACTGAAGCCACCACCGCCAAATTCACCAAAAGTATCTTGACCACCCTCGGTAGTCCGTGCCACCCCGTATAGTACCCCACCATATCACTTCTATCAATTCCTATATTCCTTGACGCAAGAATAACCACAACCAAAAAATAAGCAGCCTTCGT…
1719-TO-65	874861	contig_0	3181280	3181759	chr1	3185949	chr7	48	gap	479	NNNNNNNNNNNNNNNNNNNNNNNNNNNNNNNNNNNNNNNNNNNNNNNNNNNNNNNNNNNNNNNNNNNNNNNNNNNNNNNNNNNNNNNNNNNNNNNNNNNNCATTGAGCCCCACATGGTTGACCGGCCACATCCGACACGGTATGGGTATTGGTTCAGAATTGCCTTGTGGTGTCCAGTACAACACTCGATGATCCAACAACGTCGTAACAATACTCGATGTCTTCGGGTTGGTAGTGATCCTCAATATATCTGAACTCGTATCCATCACAATAGTATTATAACTCTTCTCCTCTGCAAACTCAACTGGCTGGGTTTTTGCCGGAACCACTAGTGCAACCACCGCAACAATAAACACCACCAACAAAAGATATTCCACATAGTAAATGTACGTGTTAGAC…	CACAATAATATCCAACTCCTTCGTCTGCACAACAATTCTATCCATCACCCTTGGTGTTCTTATCTTTATTGCACAGACCAACTGCTGCTTCACATCATAACTCTGTACTTTCCCATCATTACACGACACAACAAGTATCTCCCCACTATCCATGACCATCACAAACTCTTCCCTACTAGTCCTCTCACGCTGTTTCTGTCCAAACGATTTCATCTGTATTGGTGGCGGAAAGTTCGCATTGATCAGCGAATTTACCGACGACATCGACGCATCACTGCCCCTCCTCTTTCTAATCATTTTACGTGCTAAAAACCCCGGCACAGTTCTCCGCCTGAAAAACGACTCCAACACTTTACCTCGAAAGTGCACCGACAGTGTCCACTTCAACTCCCGCTTGTC…	CGGAATCACCAAGTTACTGTTGCTTCTCACTCTCAATAGTTTGTACTTCCACCACAGTATCGCAGTTGCTCCATCTAAATCCACCTTCCTATCGATCGTGACCACCCCCATAAAATAGGTCAACTCCATAAACACCTCCATCACCAACGCTAGACTCACAACCCAGAACATGTTAATCAACCGGTGGGCCAAGTACCGTTGTAGCTCTCTCGTAAACACAAGAACCAACACCAAACAACATACTACAACTGAAGCCACCACCGCCAAATTCACCAAAAGTATCTTGACCACCCTCGGTAGTCCGTGCCACCCCGTATAGTACCCCACCATATCACTTCTATCAATTCCTATATTCCTTGACGCAAGAATAACCACAACCAAAAAATAAGCAGCCTTCGT…
1719-TO-65	385140	contig_4	10964	12118	chr2	288	chr6	1024604	seq	1154	AGTTGTTGAGGTATAGAGTATTTCAAAATAGGAATTTTGTTCCAAACTAGGGGTGTTGTTCAATTAGGTATGAAAGTGGTTCAAATCAGTGAATAAGTTTAATCTTGATGTAGTTGTTCAATCTTAGAGTAGTTCAAATTTGAAGAGAGTTCTAGATCGGTGTAGTTGTTTTACTGTAAGGTAGTACGTACTATGTCAATCCTATCCAGTGGACACTACTCTTCCGTAATCGGACTATCGCCACGCCACTGAGACTCGGGTATAAATACCCTCCTAGACGCCCTTGTCGTCGACTACTTCTATAGGCTTTCTATATACTATACTAGAGCAAATACACGCTATTCAGCATTGCCTAATCATCACATTTACAGTTAGTGTTGAGAGATGTTTAAATCAAGG…	AAGAAAACCTGGCAACGACTTGGACCACGCAACTTATCGAACCACTTCAGCTCATACATTGCCAACCCCCTACTTACTACTGAACAATACCTTGCCTTGTCCTGCTTCATTGCTGCGATCACCGCCCTTGAAATTCATTGGCGATACGGTCACCATCGGAACACTCTAGATGAGTCTTCCTTTGTAATATGGGTTCGAGGCTTCAAATACCACTACTACCACACTCACCGTTTCTAACTGCTTAACCAATTACTATTAAGAATTCGCTATTGTTTGCTTTACATTTTATTTACTTGATGAGGAGTTTATAGTATCCTTCTTTTAGGATGCCTTCTCCTTGAACTTTTTTACTTTGTATTTTTTTTTCTTTGGATTGTTTATATTTATATGTTATATAGT…	GCCCCCCCTTGGTTAGTCTTAGCTGGGGCTACATCTGAAGATGTCCAAAAAATTTTGGGAAAATTCAACACCATCTCTGATGAAGAACCTTCGGGATGAAATTTGATCGACAAATTTCTCTTCACCTGTCGTTACCGCGTTTTTATGTAAGCTTTACTGTCATTTTTATGATCTGATTACTCCTTGAATGACTTTTCCTCTACAACTGTGCTTGATGTCTTATAGACATGGGTTTATCCTCCAATTCAGAGTTTCTGCTTCGTTTGGCCTACAGTTAGTCTTGCCATTCGAGGTGTCTTTCTATACATCTACATGCTTTACTACCCCTACTAATCCCCTCTCTTTGTTCGCCCAAGTCACCCAGTTCGGACTATAATGCACCACCTCCTGGTAGGCCGG…
1719-TO-66	472805	contig_2	224303	224782	chr7	11426	chr1	3179506	gap	479	TTGGGGGTATTGTTGATGATTGGCGTGTTGAGCCATTGGACAGTGGTGATGCCAGAGAAAACAGCTGTCATCATCACCCAGTCTAACACGTACATTTACTATGTGGAATATCTTTTGTTGGTGGTGTTTATTGTTGCGGTGGTTGCACTAGTGGTTCCGGCAAAAACCCAGCCAGTTGAGTTTGCAGAGGAGAAGAGTTATAATACTATTGTGATGGATACGAGTTCAGATATATTGAGGATCACTACCAACCCGAAGACATCGAGTATTGTTACGACGTTGTTGGATCATCGAGTGTTGTACTGGACACCACAAGGCAATTCTGAACCAATACCCATACCGTGTCGGATGTGGCCGGTCAACCATGTGGGGCTCAATGNNNNNNNNNNNNNNNNNNNN…	TAGTGAGTGTGGGACTATGCTGTTTAGCGTCGGTGAGTTTAGTTGCAAAAGTTCAGGGTGCAGCAATGTGGAATCTAGTGTTTGAGCCACTGACGACGTTTACGAAGGCTGCTTATTTTTTGGTTGTGGTTATTCTTGCGTCAAGGAATATAGGAATTGATAGAAGTGATATGGTGGGGTACTATACGGGGTGGCACGGACTACCGAGGGTGGTCAAGATACTTTTGGTGAATTTGGCGGTGGTGGCTTCAGTTGTAGTATGTTGTTTGGTGTTGGTTCTTGTGTTTACGAGAGAGCTACAACGGTACTTGGCCCACCGGTTGATTAACATGTTCTGGGTTGTGAGTCTAGCGTTGGTGATGGAGGTGTTTATGGAGTTGACCTATTTTATGGGGGTGG…	CCATACCGTGTCGGATGTGGCCGGTCAACCATGTGGGGCTCAATGATGATGGGAGTATGGTTGTGTTGGTGAGTACTAGACAGGGTGTCATACAGGGTTATGACAAGCGGGAGTTGAAGTGGACACTGTCGGTGCACTTTCGAGGTAAAGTGTTGGAGTCGTTTTTCAGGCGGAGAACTGTGCCGGGGTTTTTAGCACGTAAAATGATTAGAAAGAGGAGGGGCAGTGATGCGTCAATGTCGTCGGTAAATTCGCTGATCAATGCGAACTTTCCGCCACCAATACAGATGAAATCGTTTGGACAGAAACAACGTGAGAGGACTAGTAGGGAAGAGTTTGTGATGGTCATGGATAGTGGGGAGATACTTGTTGTGTCGTGTAATGATGGGAAAGTACAGA…
1719-TO-67	872001	contig_0	3160758	3161237	chr1	3185949	chr7	48	gap	479	NNNNNNNNNNNNNNNNNNNNNNNNNNNNNNNNNNNNNNNNNNNNNNNNNNNNNNNNNNNNNNNNNNNNNNNNNNNNNNNNNNNNNNNNNNNNNNNNNNNNCATTGAGCCCCACATGGTTGACCGGCCACATCCGACACGGTATGGGTATTGGTTCAGAATTGCCTTGTGGTGTCCAGTACAACACTCGATGATCCAACAACGTCGTAACAATACTCGATGTCTTCGGGTTGGTAGTGATCCTCAATATATCTGAACTCGTATCCATCACAATAGTATTATAACTCTTCTCCTCTGCAAACTCAACTGGCTGGGTTTTTGCCGGAACCACTAGTGCAACCACCGCAACAATAAACACCACCAACAAAAGATATTCCACATAGTAAATGTACGTGTTAGAC…	GTCTTTTGTTGTTTTTGGTTTTGGTGCTTTTGGTGGTGTTGTTGTTTGAGGGTTTTGAGTTTTGTTGTTGTTGTTGTTGTTGTTTTTTGGTTTGTTGTTTTATGAATTGGTTGTGTTTTCCTGTTGGGTGGTTAGTAGATTTGCATCTGTGACAATATTTTACCGACTGGCAATCCCATCTGCTATGACCAACTCCTCTGCAGCTATCACAAAATGTCTTTGTCAGCGCCAACGTTAAATATATACCTTTCATAAACACTCTTTCTCTTTGGAATTTTTTTGCCTTGGAAACCAATAACAAAAAAAGACCTTGTAGATTTACCGGTATTGATCTTTTTCATCTAAACTATATAACGTTTGATTTCCTCCCCCTTTTTCAAAGGGTAAGAAATCCTATCT…	CGGAATCACCAAGTTACTGTTGCTTCTCACTCTCAATAGTTTGTACTTCCACCACAGTATCGCAGTTGCTCCATCTAAATCCACCTTCCTATCGATCGTGACCACCCCCATAAAATAGGTCAACTCCATAAACACCTCCATCACCAACGCTAGACTCACAACCCAGAACATGTTAATCAACCGGTGGGCCAAGTACCGTTGTAGCTCTCTCGTAAACACAAGAACCAACACCAAACAACATACTACAACTGAAGCCACCACCGCCAAATTCACCAAAAGTATCTTGACCACCCTCGGTAGTCCGTGCCACCCCGTATAGTACCCCACCATATCACTTCTATCAATTCCTATATTCCTTGACGCAAGAATAACCACAACCAAAAAATAAGCAGCCTTCGT…
1719-TO-68	11752	contig_3	1579756	1581102	chr4	1598250	chr3	3596	seq	1346	AATTTGAACACGACAAAAAAAAACCACAGCAACTGATACCCACCAACCAATGCTGGAAGAAGATACGTCATCAGATAGAGTACCCCCACCAAATCCAAATGCATTTGTTTGTGGTGTTAGGTCTAGGAAGACATCGCTAATTTGACCATTGTGGTTACGGAATAGTTTACCGAGAAGCCAGAGAAAGAGATTTTGGAGTCGTCGTGGATGGATCAAGTCCATGATTGATAGAATCAAAGATATGGAGAGAAGATACTTGGCCAGGTATTATGGGAGCAATAATCTGGGGTTAATGGCACACTTGGGGGAGGATAATGTGAGTCCCAAATCGTGATGTCGAATGCGATAGATTTTGGGGTTGTTGACGATTCGGAGGAGCCAGCGGTGTACACCACTTTT…	TCAATATCTCGTAGAGTGAGTTATGTAGTCTTGTTTGGAGGTTTTCTGGCATGGTGGGGGAAAATGAAGGTGTGATAAAATTATTCTTGTTGGTTTATGCGACGTTTGTGTCAGGGAAATACCACCTTGAGATATAGGGACATCTACACCCAGAGTGTAGACGGAGACACGACCTCCGAAGGATCGGTCTGTTGAGGAAGTATATATCTACATACGCACACATAGTGATTAATATACTATCAAGTGTTCACTGATACTCAGATTCCATTAATATAAGTTGTACGTATTAGGTCAACATTGGTGAGGAATTTGCACTCATCGAGAGCCGGGAATTAGTATAAAAAGAAGAGAAAAGAAAGGTATTTAGGATATAGAGACCGAGTTTCAGTAGACACTTTT…	TCCATACTAATGGAAACGCGGAAAAAAGATGGCAAAAATTTTTTTGCTAACAAATTTTGTTAGGCGCGAAAAAAAAGATGGCAAAGATTTCACAGCCTGTCAAAAAAAGATGGCAAAAATTTACCAAGTTTTTTTGGTGTTTTTTTTATGGGTTTTTAGGGCTTGTATAGGTTGTTTAGGGGCGTAGGAATAGGATGGGCTGTGTTTGAGAGCAAACGGAGCACTGGTTGCTGAGATATGCGCGGTTAAAGGTGGGTGAGTAGAAAAGGCGGAAAAACAGTAGGTAGATACCCACTTTTTGCACTTTTTAAAGCACCACTAGATAGCTCTCACTCTGTAGATTCTACCTATCAAGGTTAGAAGTTGATACCTCTTTTGGTTGTTGAGCTAGAGCCGTTT…
1719-TO-68	918633	contig_0	2200052	2200933	chr1	1020404	chr2	932935	seq	881	TTAGATGATTTTGGGGTTGATTATATTGAATTGACTTCACCAGTGGCATCTGAACAATCAAGAAGAGATTGTGAAGCCATTTGTAAATTAGGTTTAAAAGCTAAAATATTGACTCATATTAGATGTCATATGGATGATGCCCGTGTTGCCGTTGAAACTGGGGTTGATGGGGTTGATGTGGTTATTGGAACTTCACAATTTTTAAGACAATATTCTCATGGTAAAGATATGAATTATATTGCTCAAAGTGCTATTGAAGTCATTGAATTTGTTAAATCTAAAGGTATTGAAATTCGTTTTAGTTCTGAAGATTCTTTTAGATCAGATATTGTTGATTTATTAAACATTTATCGTACTGTTGATAAAATCGGAGTGAATAGAGTTGGTATTGCCGATACT…	GTTGAATTGGTTTTCATAAAGTATTGCACTATGATCCAGCCTCATACTTGTAAACTTCTTCTTCCTGATAAGCGCTTCCATTGCATTTCCATTGATTGTAACATTCACACGACTCTGTTTTAGTGTCTCATCAAAACACATCTTTCGCTTTTTTTTGCTCTCATTTTCAATCAATCCAATGAAAATTATTTTTTATTTGATTACCAACTGTTATAGCTTCAACTAATTAATTCCTTATTATCTCAATAATAGTCAAAACAATGGTTGACGGATATAAAGAAGTATCAGAATCATTTGATCGTTCCAAAATCCAACATAACCCTTATGGTCCTAATCCAGGTGATTTTCTTTCGAATGTTGGCAATTTTCAATTGATTGAATCAACTTTGAGAGAAGGTG…	CAGATATATTCACTTTGCTAATAGATTGACTGGTTGGAATGCCATTAAATCAAGAGTTGATCAATTGAATTTACATTTGACTGATGATCAAGTTAAAGAAGTTACGAATAAAATTAAAAAATTGGGTGATGTTAGACAATTGAACATTGATGATGTTGATTCAATTATTAAAGATTTTCATGCTGAACAAAGCACTACCAATACTCCTCTTTTAAAACCAGTAGAGGATGATGAAGGTCCAGAAATCAAAAAACAAAAAGTATAGAATAGAATAGAATAAGATATATTCTATATATGTATAGGTAAATTCCATCGGAATAGATAATGATTACATTGCAACCGAAAAGTAAATCAACTTTGGTAAATTATTATTATAAATAATTTAAATACAAACTGGTC…
1719-TO-68	471733	contig_1	678389	678489	chr7	256949	chr2	2138834	gap	100	NNNNNNNNNNNNNNNNNNNNNNNNNNNNNNNNNNNNNNNNNNNNNNNNNNNNNNNNNNNNNNNNNNNNNNNNNNNNNNNNNNNNNNNNNNNNNNNNNNNN	TTGGAAATAAATGATGGGAGTGAGATATTTTTGAATTGCTGATCCAAAAACTCTTTTATCGATTGATTGATCGTGTCATCAATTGTTAATTGATTCCAATTAATATCAAATGACATTTATAATGATGCTTGCGTTAACTGGGTGTTGTCATCGGTTGGTAAAGAGAGAACGTTATACACTTCAAAATGACTTTACTTATGAAAATTTAATAAGTCGTGTGCCCACCATAACAATGATTTGAATCGACTTTTACGAATGACAATATATTTGGAATAACCAGTACCAACAAGCAGAACTAGCTGAGTCAGTAACACGTGAATGACAAGTCACTACTATCTGTACATAGAGATGATTGTCAAACAATGTTGCTTGGACATTCAATACTGTCAATGACAAAAG…	GGATAGAATTATCATAATTTATAACACCAATTTAAACAAAGTGAAGTCTTCTAAATAGATCAATCTAACATTCTAAACATTTCTGAAATTAATTTATTATTAGAATAGAGTGGTTTTCAAGACTTAATTGTTTATTATAGAATGTATGTTGTTTGCTAATAGAAATTTTTTTTGGCGTCAAATTTGTATTGAATTATCATCAAAAATTGGCAACCAACTATTTTTTTTTCTTTGTTTGTGGTTTAAATTCTACAATACATACAAATACAAATGCCGTTTCTATAGATCTTATAATGATTAAAGAAGATATAATAAGTAACAAGTTGTTCGTTATATACAATATCAATGAAGTAGAAACTGATGCCAAAGACAGCGCTTTTATGATCAATCCACAAAGAA…
1719-TO-69	788651	contig_4	1836459	1842643	chr9	11824	chr3	789131	gap	6184	NNNNNNNNNNNNNNNNNNNNNNNNNNNNNNNNNNNNNNNNNNNNNNNNNNNNNNNNNNNNNNNNNNNNNNNNNNNNNNNNNNNNNNNNNNNNNNNNNNNNCTGCGACTTCCCAACACTGTTTCGCATACCTACGCAGGCGAACAGATTAGAATGGTCTATTTTAGTTAAATTTGGTTAAACCAAATTGGTCCAAAATAGTAGAGAATAATTTAAACAAATTAAACTTATTTTAATAAGGAATAAAAAGTTTTTGGTTGCGAAAATTTACGAATTGCAATAAATTGGTAACGTCTGAGAGCTAAAACAATGGTTGAGTTATCTGAAAAAGAAATTGCTGAATCATTTGGTAAAATTGCTTTGATGTTTGAAGATCTCAAAAAGTCTTCAAGTCACAAATC…	GCCGCTTTTGCTTGCATGGGCCATGTCGATTCACAAGTCGCAGGGTCAGACCTTGGATAGGGTTAGGGTTGATTTGGGTCGTAGTTTTGCTGATGGCCAGGCGTATGTGGCGTTGTCCCGGGCGACCAGCAAAGATCGGTTGGAGTTGCGCCACTTTCGACCAGACAAGGTTACGACGTCGAATGCTGTGAGAATGTTCTACCAGTCGTTAGAGCAAGTATAGAAAAGTAGCAATGTACCCCCACTGACTATGATTGCTAGTCATGATAGGGCTGCCATTTTTTTTTGTGGCATGTGATTTTTTTTTTTCTTACCCAAAAATAAAATGTGTATAAGAACTAAATAAATATATATATTACATAACCAAAGATCCAATGGAAGCCCCAAATTTTAGTCCTA…	CATTTACACGACCCAACGCTTCTCGTTATTTTTTTTTTTTTTTTTTTGCACGCAGCAGAGGAATAAAACTGAACAGAAGAACGAAACCTGTTCCTAGCTTATTCATAATGAAAGATTCTATATCACGATGTCTATACCAGGGTTTGGGAGTGCTGAAAAAGTAAACCATACAGCATCAAGTGTTACATTGACGATTCCTCAGAGCTATGAATGGCGGATAGAGGTTCCCTTCAATAGAATACTCAAGTTCAAGGTTTTAACTGGAATAGTGGAAATAAATGGGACCGAGTTAGCAAACAATACAGAAATTCAATTATCCGGGACAAAAACTTACTTGTACTCGCCAGTAACTGATGCGGTAATTGAGTACGTTCTAGTGGAAAACAAAGACGATTTATC…
1719-TO-69	336731	contig_0	922239	922746	chr7	11426	chr1	3181257	gap	507	TTGGGGGTATTGTTGATGATTGGCGTGTTGAGCCATTGGACAGTGGTGATGCCAGAGAAAACAGCTGTCATCATCACCCAGTCTAACACGTACATTTACTATGTGGAATATCTTTTGTTGGTGGTGTTTATTGTTGCGGTGGTTGCACTAGTGGTTCTGGCAAAAACCCAGCCAGTTGAGTTTGCAGAAGAAAAGAGTTATAATACTATTGTGATGGATACGAGTTCAGATATATTGAGGATAACGACCAACCCCAAGACGTCGAGTATTGTTACGACGTTGTTGGATCATCGAGTGTTGTACTGGACACCACAAGGCAATTCTGAACCAATACCCATACCATGTCGGATGTGGCCGGTCAACCATGTGGGGCTCAATGATGATGGGAGTATGGTTGTG…	TAGTGAGTGTGGGACTATGCTGTTTAGCGTCGGTGAGTTTAGTTGCAAAAGTTCAGGGTGCAGCAATGTGGAACCTAGTGTTTGAGCCACTGACGACGTTTACGAAGGCTGCTTATTTTTTGGTTGTGGTTATTCTTGCGTCAAGGAATATAGGAATTGATAGAAGTGATATGGTGGGGTACTATACGGGGTGGCACGGACTACCGAGGGTGGTCAAGATACTTTTGGTGAATTTGGCGGTGGTGGCTTCAGTTGTAGTATGTTGTTTGGTGTTGGTTCTTGTGTTTACGAGAGAGCTACAACGGTACTTGGCCCACCGGTTGATTAACATGTTCTGGGTTGTGAGTCTAGCGTTGGTGATGGAGGTGTTTATGGAGTTGACCTATTTTATGGGGGTGG…	TCTACAAGGTCTTTTTTTGTTATTGGTTTCCAAGGCAAAAAAATTCCAAAGAGAAAGAGTGTTTATGAAAGGTATATATTTAACGTTGGCGCTGACAAAGACATTTTGTGATAGCTGCAGAGGAGTTGGTCATAGCAGATGGGATTGCAAGTCGGTAAAATATTGTCACAGATGCAAATCTACTAACCACCCAACAGGAAAACACAACCAATTCATAAAACAACAAACCAAAAAACAACAACAACAACAAAACTCAAAACCCTCAAACAACAACACCACCAAAACCAACAACAACAAAAGACAACGTAGGGATAATCCACAAAGCACACGTGTCGGAAGAGGATTCATTTTGGAAAATTCATCAACCATTGAACCAACACCAAGAACATATGAACAAGA…
1719-TO-69	45634	contig_0	3119716	3120589	chr1	1020422	chr2	932935	seq	873	TTTTGGGGTTGATTATATTGAATTGACTTCACCAGTGGCATCTGAACAATCAAGAAGAGATTGTGAAGCCATTTGTAAATTGGGTTTAAAAGCTAAAATATTGACTCATATTAGATGTCATATGGATGATGCCCGTGTTGCCGTTGAAACTGGGGTTGATGGAGTTGATGTGGTTATTGGAACTTCCCAATTTTTAAGACAATATTCTCATGGTAAAGATATGAATTATATTGCTCAAAGTGCTATTGAAGTCATTGAATTTGTTAAATCTAAAGGTATTGAAATTCGTTTTAGTTCTGAAGATTCTTTTAGATCAGATATTGTTGATTTATTAAACATTTATCGTACTGTTGATAAAATCGGAGTGAATAGAGTTGGTATTGCCGATACTGTTGGTTG…	TTTTCATAAAGTATTGCACTATGATCCAGCCTCATACTTGTAAACTTCTTCTTCCTGATAAGCGCTTCCATTGCATTTCCATTGATTGTAACATTCACACGACTCTGTTTTAGTGTCTCATCAAAACACATCTTTCGCTTTTTTTTTTGCTCTCATTTTCAATCAATCCAATGAAAATTATTTTTTATTTGATTACCAACTGTTATATCTTCAACTAACTAATTTCTTATAATCTCAATACTAGTTAAAACAATGGTTGACGGATATAAAGAAGTATCAGAATCATTTGATCGTTCCAAAATCCAACATAACCCTTATGGTCCTAATCCAGCTGATTTTCTTTCGAATGTTGGCAATTTTCAATTGATTGAATCAACTTTGAGAGAAGGTGAACAGTTT…	CAGATATATTCACTTTGCTAATAGATTGACTGGTTGGAATGCCATTAAATCAAGAGTTGATCAATTGAATTTACATTTGACTGATGATCAAGTTAAAGAAGTTACGAATAAAATTAAAAAATTGGGTGATGTTAGACAATTGAACATTGATGATGTCGATTCAATTATTAAAGATTTCCATGCTGAACAAAGCACTACCAATACTCCTCTTTTAAAACCGGTAGAGGATGATGTAGGTCCAGAAATTAAAAAACAAAAAGTATAGAATAGAATAGAATAAGATATATTCTATATATGTATAGGTAAATTCCATCGGAATAGATAATGATTACATTGCAACCAAAAAGTGAATCAGCTGTGGTAAATTATCATTATAAAAAATTTAAATACAAACTGGTC…
1719-TO-71	873892	contig_0	3163972	3164479	chr1	3185892	chr7	48(non-exact)	gap	507	NNNNNNNNNNNNNNNNNNNNNNNNNNNNNNNNNNNNNNNNNNNNNNNNNNNNNNNNNNNNNNNNNNNNNNNNNNNNNNNNNNNNNNNNNNNNNNNNNNNNCTCACCAACACAACCATACTCCCATCATCATTGAGCCCCACATGGTTGACCGGCCACATCCGACACGGTATGGGTATTGGTTCAGAATTGCCTTGTGGTGTCCAGTACAACACTCGATGATCCAACAACGTCGTAACAATACTCGATGTCTTCGGGTTGGTCGTTATCCTCAATATATCTGAACTCGTATCCATCACAATAGTATTATAACTCTTCTCCTCTGCAAACTCAACTGGCTGGGTTTTTGCCGGAACCACTAGTGCAACCACCGCAACAATAAACACCACCAACAAAAGATA…	TCTTCATGCTGTTATTGACGATGTTCACCACAATAATATCCAACTCCTTCGTCTGCACAACAATTCTATCCATCACCCTTGGTGTTCTTATCTTTATTGCACAGACCAACTGCTGCTTCACATCATAACTCTGTACTTTCCCATCATTACACGACACAACAAGTATCTCCCCACTATCCATGACCATCACAAACTCTTCCCTACTAGTCCTCTCACGCTGTTTCTGTCCAAACGACTTCATCTGTATTGGTGGCGGAAAGTTCGCATTGATCAGCGAATTTACCGACGACATCGACGCATCACTGCCCCTCCTCTTTCTAATCATTTTACGTGCTAAAAACCCCGGCACAGTTCTCCGCCTGAAAAACGACTCCAACACTTTACCTCGAAAGTGCACCG…	CGGAATCACCAAGTTACTGTTGCTTCTCACTCTCAATAGTTTGTACTTCCACCACAGTATCGCAGTTGCTCCATCTAAATCCACCTTCCTATCGATCGTGACCACCCCCATAAAATAGGTCAACTCCATAAACACCTCCATCACCAACGCTAGACTCACAACCCAGAACATGTTAATCAACCGGTGGGCCAAGTACCGTTGTAGCTCTCTCGTAAACACAAGAACCAACACCAAACAACATACTACAACTGAAGCCACCACCGCCAAATTCACCAAAAGTATCTTGACCACCCTCGGTAGTCCGTGCCACCCCGTATAGTACCCCACCATATCACTTCTATCAATTCCTATATTCCTTGACGCAAGAATAACCACAACCAAAAAATAAGCAGCCTTCGT…
1719-TO-73	853034	contig_0	3198590	3199069	chr1	3185949	chr7	48	gap	479	NNNNNNNNNNNNNNNNNNNNNNNNNNNNNNNNNNNNNNNNNNNNNNNNNNNNNNNNNNNNNNNNNNNNNNNNNNNNNNNNNNNNNNNNNNNNNNNNNNNNCATTGAGCCCCACATGGTTGACCGGCCACATCCGACACGGTATGGGTATTGGTTCAGAATTGCCTTGTGGTGTCCAGTACAACACTCGATGATCCAACAACGTCGTAACAATACTCGATGTCTTCGGGTTGGTAGTGATCCTCAATATATCTGAACTCGTATCCATCACAATAGTATTATAACTCTTCTCCTCTGCAAACTCAACTGGCTGGGTTTTTGCCGGAACCACTAGTGCAACCACCGCAACAATAAACACCACCAACAAAAGATATTCCACATAGTAAATGTACGTGTTAGAC…	CACAATAATATCCAACTCCTTCGTCTGCACAACAATTCTATCCATCACCCTTGGTGTTCTTATCTTTATTGCACAGACCAACTGCTGCTTCACATCATAACTCTGTACTTTCCCATCATTACACGACACAACAAGTATCTCCCCACTATCCATGACCATCACAAACTCTTCCCTACTAGTCCTCTCACGTTGTTTCTGTCCAAACGATTTCATCTGTATTGGTGGCGGAAAGTTCGCATTGATCAGCGAATTTACCGACGACATCGACGCATCACTGCCCCTCCTCTTTCTAATCATTTTACGTGCTAAAAACCCCGGCACAGTTCTCCGCCTGAAAAACGACTCCAACACTTTACCTCGAAAGTGCACCGACAGTGTCCACTTCAACTCCCGCTTGTC…	CGGAATCACCAAGTTACTGTTGCTTCTCACTCTCAATAGTTTGTACTTCCACCACAGTATCGCAGTTGCTCCATCTAAATCCACCTTCCTATCGATCGTGACCACCCCCATAAAATAGGTCAACTCCATAAACACCTCCATCACCAACGCTAGACTCACAACCCAGAACATGTTAATCAACCGGTGGGCCAAGTACCGTTGTAGCTCTCTCGTAAACACAAGAACCAACACCAAACAACATACTACAACTGAAGCCACCACCGCCAAATTCACCAAAAGTATCTTGACCACCCTCGGTAGTCCGTGCCACCCCGTATAGTACCCCACCATATCACTTCTATCAATTCCTATATTCCTTGACGCAAGAATAACCACAACCAAAAAATAAGCAGCCTTCGT…
1719-TO-73	81242	contig_8	14905	15005	chr7	558971	chr8	12337	gap	100	NNNNNNNNNNNNNNNNNNNNNNNNNNNNNNNNNNNNNNNNNNNNNNNNNNNNNNNNNNNNNNNNNNNNNNNNNNNNNNNNNNNNNNNNNNNNNNNNNNNN	ATGGAAATTTGGTGCAATGGGCGACCAAAAAACAAACGGTCATAGCACAAAGCTCAGCAGCTTGTGAAATGTTGGCTCTAAATTATACAATGTTGAAAGCTATCGAAATAAAAAACAATTTAATGGATTTGGGTTTTGAAGTAGGTAAGATACATTGTCATCAAGACAACCAAGCTGTGATTAAAGTTTTGAGAAATAACTATTGTCACCCACATCGACCAATAGATATCTGCTATAAGTTTCTACGCCAATTGATCAATGATAAAGTATTTTCAATATCCTATGTGAAGACAAATGATAATTACGCCGATTGTATGACCAAGTGTCTAAGTCGTGCTAAATTCAAAGCATTCGTTGAGGGTATGATAAAACGGTTAGACCTAGAAGATAATCAAACAC…	ATAGATTATAATAATTCTTACCTATAACCTTAACCCGTGGGGAACGAGGGAGAGGAGGAGGCACCTAGTGGACTTACACCCGGAGATCATAGATCTCCGGGTGGTGTATTACAGAGAATAATTCCTTAAATCTACACTGCGTATAATAATAAGAATGAGATCATTAAACAGAATAATCCACAAGCCTCACTTAAAGCGAAACCTAAGATAGCCTGAGGGAATAATGTACTACGTAATGATGGGTTACGTGATGTACCATTGATTAAGGCTACGAAAACTAAAGCGATACCGATAGCGGCACCTCCTAATCCTAATGTGGCGATACTAGCACCAATGTATTTAGCAGCTAAAGCTAATTGCATATTAAATAGATATATATTGATTATATTAAAAGCCATA…
1719-TO-74	1019030	contig_5	1944871	1951042	chr3	1702731	chr1	804931	gap	6171	NNNNNNNNNNNNNNNNNNNNNNNNNNNNNNNNNNNNNNNNNNNNNNNNNNNNNNNNNNNNNNNNNNNNNNNNNNNNNNNNNNNNNNNNNNNNNNNNNNNNGTTTGAGCGTTGCACTACCTGACGCAGTCCAGGTGTGTCTGCTCACTCCCCCAAAATCTAAGGATTCAATGGGTATGTAATCCTGGAGAAAGATGGAGTATCATAGGAATACGCAGATTTTTCATTTGTTTGTTATATGACAAGAATATCATGAGTGACGGAACCGTAGTTCTAATATGTTTATCAAAAGTCATTGTGGTCTCTGATTTGATCGCCAATATCTGTTTGTATTTTCAGTCGTTTGATGGCGTCTAAAACTTCTGGGTTTGTCAAACCTCCAGTATCCAACAATGCTTGTT…	GCAGATAACGTAAATGTGGTTGACTCACGATCACTACGATGCAAGAATGAATCAATTAACGAGGATAACGTCTCATGTTGCCTGCCACGTTCTCGTTGGGGAGTAGGAGTAATGTTATGTTCGTCTGGATAAATATTTGAAAATATTCAAATTTTGTTAGTAATAATGTAATCACAAATATTGGTGGGTACTATGTTACTAACCTTCGTAAGTTGACATATCTGATGGCAAAAGTAACAATGTTGGAAATAATCTCAATGTCGCAATGCTCTTTAGAGAGAAATGAAACAAAAAAAAAAGTAAGTTCAAAGAAAGTATAGATTGGTAGTGTGACAGTTACTACTCTGGTGCAAGTTCTTTCATGTTACAGCAAGCGTGATAGAAACATGACAACATTTC…	ATATAGTCGTGTAAGTTTGCTAATATATTGAGTCGCTAATATAACTGTGTTATAGGTTAATCCTGCCTCGTCCGCCCTCTATACCTAACCTAAACACTGGGAGAATCTATATACTTATATACTACTCCTTCAGAGTGCTACACGGGTAAAATCCCGCACGCCTTAGCGTCTTGCTCCTATCATTTCTGCCAAGGATATATATGATTGAGAAAAAGCCTAATAGCTTAATTCCTGGTTACATTCGACCATGTGATATAGTCTGTTACCTTCACATCCATGTTACATCGTCTATTATCTCCTTAACCCCTCTTCTGAGCCTGTTTGGCTTTGTTAGTAGAGTTTGAGCGTTGCACTACCTGACGCAGTCCAGGTGTGTCTGCTCANNNNNNNNNNNNNNNN…
1719-TO-74	533488	contig_4	375513	375613	chr4	1215210	chr7	560326	gap	100	NNNNNNNNNNNNNNNNNNNNNNNNNNNNNNNNNNNNNNNNNNNNNNNNNNNNNNNNNNNNNNNNNNNNNNNNNNNNNNNNNNNNNNNNNNNNNNNNNNNN	TCCTTCTTCCATTCACTTGATGTTTTGCACTCCAAAAAGGACTAACCCGAGTGTTACCGAATGTAAATTAACCTGTCTCTAGCTGGGTATATTGGAAAAAGTCCAGTTCCCAAACACAGCAAAACAGCTGAGTTGGCTTTGGAAACAATGTGGACCTTGCTCCTTTTACCAACCCTGACTTTGGCTTAGGATTCTCACTGGCAGTGACAATTCAACCAGTCTTGGGACCAAATTGAAAGCCAGTCTGCCATATACTCTGGCTGGTTAGCCAGAAGTTGTATTGGCCTCAGAACTGGGTGAGACACCAGGACCAATCATGTCGCCAGTGGTGAACCTGGCACAGCCAATTCAATTGACTGCTACCCAAAACCCTTGAGCCTCTTGTAGAGTGGGCCAGAG…	AAATCTAAATTTTGAATTTGTTAGTGTTTTTTTTTGTATGGGGATTAGGTTCATTTTGCATTTTCGAAAAAAAATCAAAAATTTTCCAAAATTTCAAACTTGCTAACTTAAGAGTTCAGAAAAACGAAATTTTGCCATAACTCAACGAATATTTATGCTATATTGAAATTATAAAGATATTTAGAATCAGGAGCTCAATCTCCATCATTTGATGCTATCTAAATTGATTTTAAAATTTTAACCTTTACCCGGATATTTGCCAGATTTGTTGACTAAGAAATCCCAAGAAATGTATTTTGTTATAACTCCACCAATATTTATGCTACATTGAAATGGTAAAGATATTTGGAATCAGGGACTCATTTTCCAGCGGTTGATCTCATAAAAAACCAAGGTCAT…
1719-TO-75	660138	contig_1	924326	924805	chr7	11426	chr1	3179506	gap	479	TTGGGGGTATTGTTGATGATTGGCGTGTTGAGCCATTGGACAGTGGTGATGCCAGAGAAAACAGCTGTCATCATCACCCAGTCTAACACGTACATTTACTATGTGGAATATCTTTTGTTGGTGGTGTTTATTGTTGCGGTGGTTGCACTAGTGGTTCCGGCAAAAACCCAGCCAGTTGAGTTTGCAGAAGAAAAGAGTTATAATACTATTGTGATGGATACGAGTTCAGATATATTGAGGATCACTACCAACCCGAAGACATCGAGTATTGTTACGACGTTGTTGGATCATCGAGTGTTGTACTGGACCCCGCAAGGCAATTCTGAACCAATACCCATACCGTGTCGGATGTGGCCGGTCAACCATGTGGGGCTCAACGNNNNNNNNNNNNNNNNNNNN…	TAGTGAGTGTGGGACTATGCTGTTTAGCGTCGGTGAGTTTAGTTGCAAAAGTTCAGGGTGCAGCAATGTGGAACCTAGTGTTTGAGCCACTGACGACGTTTACGAAGGCTGCTTATTTTTTGGTTGTGGTTATTCTTGCGTCAAGGAATATAGGAATTGATAGAAGTGATATGGTGGGGTACTATACGGGGTGGCACGGACTACCGAGGGTGGTCAAGATACTTTTGGTGAATTTGGCGGTGGTGGCTTCAGTTGTGGTATGTTGTTTGGTGTTGGTTCTTGTGTTTACGAGAGAGCTACAACGGTACTTGGCCCACCGGTTGATTAACATGTTCTGGGTTGTGAGTCTAGCGTTGGTGATGGAGGTGTTTATGGAGTTGACCTATTTTATGGGGGTGG…	CCATACCGTGTCGGATGTGGCCGGTCAACCATGTGGGGCTCAACGATGATGGGAGTATGGTTGTGTTGGTGAGTACTAGACAGGGTGTCATACAGGGTTATGACAAGCGGGAGTTGAAGTGGACACTGTCGGTGCACTTTCGAGGTAAAGTGTTGGAGTCGTTTTTAAGGCGGAGAACTGTGCCGGGGTTTTTAGCACGTAAAATGATTAGAAAGAGGAGGGGCAGTGATGCGTCAATGTCGTCGGTAAATTCGCTGATCAATGCGAACTTTCCGCCACCAATACAGATGAAGTCGTTTGGACAGAAACAGCGTGAGAGGACTAGTAGGGAAGAGTTTGTGATGGTCATGGATAGTGGGGAGATACTTGTTGTGTCGTGTAATGATGGGAAAGTACAGA…
1719-TO-76	243090	contig_5	1192883	1192883	chr9	764181	chr2	1685627	exact	0		CAACCTAGTTGAAAGATGTAACTATACTTTTTGCCAACAGACTTCATAATTTCTTACAATGTGACATAAATGCATACGAAACATAAAGACCAGGGATATAGTACGACAAATTATATGGAGCATACTTCAAAAATCCACCAATAACAATAGAAGGTTCGAAATATTTAACATATTTTCTTGGTCCTCATTTCTTAATGGCAATACATAGGAATGTAATTAAAAGCCCAATCAAGAAGCACTATCTTTAAATTAAATATACTCCGTTGAAAAAGCGTCTGGGTCCAATAACGCCCCATAACACCGATGCTAAGAAGAATGTTCTACCACCAAGACAAGTGAACTTTTGAGTATCCCCCGGCTTGTAATAATCTTTGATGCCATTGATTCGGAAATTCAATA…	TCACAGCAAAGAAAATAATGATTGATGAAAAGGCAATACCAGCATCAATCCCTGTAGCTAAGAGATAATCATACTTCTGCCACCAAGCTTCATACTTTTTTTTGACATAATGCATAAATGCATAACCAACATAAAGACCCCCAGTATTGTACGACAAATTATAAGGAGCATAACCTAAAAATCCACCAATAATAATCGAAGGTTCAAAATATTTTGAGTATTTTCTAGGAGCCCATTTCTTGAAAGCAATACATGGGAAAGCCAACAAGAACCCGATCAAGAAACACCAAGCTAAAATTGGATATAATCCATTGAAAACTTTCTTGGGTCCAATAACCCCCCATAAAACTGAAGCATTATAGAATGTCGTAGTTCCAGGACATGTAAATTTTTGTTTAT…
1719-TO-76	105467	contig_0	939972	940845	chr2	937032	chr1	983583	seq	873	ATGGCATTCCAACCAGTCAATCTATTAGCAAAGTGAATATATCTGGTTAAACCGAAATCATTTGGATTCAAGATTTCATATGTTGATGGATTGGCCAAGATGGCTTTAGCATGAATACCAGCTTTATGAGTAAAAGCACAGAATCCAGTAATTGGATTATTGAATGGAATATTAATTTGTACGGCATCAGCAACCAAATTTTCTAAATCTCTCAATTTGTGTAATTTATATTTAGATAACACATAATCACGATCAGCAGTAATCATTCTTGCCATTAATGCCCCCAATGGAGTAATACCATTTCTTTCACCGATACCCAACACGGAAACATCAATTAATTTAGCACCGGCTTCCAAGGCAGTATAAGCATTAGCAATGGCACAACCAGTATCGTTATGG…	TGACTTATATACTACTGCTTCTCATCACAGACTAAGAAATACACGGAGAGATTAATTATGTTTTCGAATTACCATAGACATATCGAGCTATACTATCCATTGACCAGTTTGTATTTAAATTTTTTATAATGATAATTTACCACAGCTGATTCACTTTTTGGTTGCAATGTAATCATTATCTATTCCGATGGAATTTACCTATACATATATAGAATATATCTTATTCTATTCTATTCTATACTTTTTGTTTTTTAATTTCTGGACCTACATCATCCTCTACCGGTTTTAAAAGAGGAGTATTGGTAGTGCTTTGTTCAGCATGGAAATCTTTAATAATTGAATCGACATCATCAATGTTCAATTGTCTAACATCACCCAATTTTTTAATTTTATTCGTAA…	TCAGATGCCACTGGTGAAGTCAATTCAATATAATCAACCCCAAAATCATCTAAGGCTTTAGCAATTTCAATTTTGGTTTCGGTGCTGAAAAATGCATTGGCAAACTGTTCACCTTCTCTCAAAGTTGATTCAATCAATTGAAAATTGCCAACATTCGAAAGAAAATCAGCTGGATTAGGACCATAAGGGTTATGTTGGATTTTGGAACGATCAAATGATTCTGATACTTCTTTATATCCGTCAACCATTGTTTTAACTAGTATTGAGATTATAAGAAATTAGTTAGTTGAAGATATAACAGTTGGTAATCAAATAAAAAATAATTTTCATTGGATTGATTGAAAATGAGAGCAAAAAAAAAAGCGAAAGATGTGTTTTGATGAGACACTAAAACAGAGT…
1719-TO-76	73945	contig_0	3121509	3122016	chr1	3185766	chr7	48(non-exact)	gap	507	NNNNNNNNNNNNNNNNNNNNNNNNNNNNNNNNNNNNNNNNNNNNNNNNNNNNNNNNNNNNNNNNNNNNNNNNNNNNNNNNNNNNNNNNNNNNNNNNNNNNCTCACCAACACAACCATACTCCCATCATCATTGAGCCCCACATGGTTGACCGGCCACATCCGACATGGTATGGGTATTGGTTCAGAATTGCCTTGTGGTGTCCAGTACAACACTCGATGATCCAACAACGTCGTAACAATACTCGACGTCTTGGGGTTGGTCGTTATCCTCAATATATCTGAACTCGTATCCATCACAATAGTATTATAACTCTTTTCTTCTGCAAACTCAACTGGCTGGGTTTTTGCCAGAACCACTAGTGCAACCACCGCAACAATAAACACCACCAACAAAAGATA…	TTTTGATGCTAAATACCAACTTATAGGTCGAATATCGTTTGTATATAGTGTACTGGTGTATTATATATAGTTCATATATGCCTTTTTCGTTAAAAAAAACACCAAGAAGTTAGACAAACTCGTGCCCCCACTCACTCGTGCCCCCCTCTTGGCCACGTATTTTTTTGGGTGAAAATTTGACCAATTTCGAGAGTAAAAATCTAGTTTCTATCATCACTGTGTTAATGTGTATATATTAGTAATATAAATATATTCTTTTTTTTCTCTTTTTTTTTTTGAAAGAAAAATACTCCTCTTCTTTCTATCACTGCTGGTGGCGGTGAACGGAATAACCACTAAAAGACCCCCTTGAATGATTGGTTCTTTCTGGCACTCCCATCATTATTCAAAACAGCCTCA…	CGGAATCACCAAGTTACTGTTGCTTCTCACTCTCAATAGTTTGTACTTCCACCACAGTATCGCAGTTGCTCCATCTAAATCCACCTTCCTATCGATCGTGACCACCCCCATAAAATAGGTCAACTCCATAAACACCTCCATCACCAACGCTAGACTCACAACCCAGAACATGTTAATCAACCGGTGGGCCAAGTACCGTTGTAGCTCTCTCGTAAACACAAGAACCAACACCAAACAACATACTACAACTGAAGCCACCACCGCCAAATTCACCAAAAGTATCTTGACCACCCTCGGTAGTCCGTGCCACCCCGTATAGTACCCCACCATATCACTTCTATCAATTCCTATATTCCTTGACGCAAGAATAACCACAACCAAAAAATAAGCAGCCTTCGT…
1719-TO-79	463644	contig_0	921460	921967	chr7	11426	chr1	3179534	gap	507	TTGGGGGTATTGTTGATGATTGGCGTGTTGAGCCATTGGACAGTGGTGATGCCAGAGAAAACAGCTGTCATCATCACCCAGTCTAACACGTACATTTACTATGTGGAATATCTTTTGTTGGTGGTGTTTATTGTTGCGGTGGTTGCACTAGTGGTTCCGGCAAAAACCCAGCCAGTTGAGTTTGCAGAGGAGAAGAGTTATAATACTATTGTGATGGATACGAGTTCAGATATATTGAGGATCACTACCAACCCGAAGACATCGAGTATTGTTACGACGTTGTTGGATCATCGAGTGTTGTACTGGACACCACAAGGCAATTCTGAACCAATACCCATACCGTGTCGGATGTGGCCGGTCAACCATGTGGGGCTCAATGATGATGGGAGTATGGTTGTG…	TAGTGAGTGTGGGACTATGCTGTTTAGCGTCGGTGAGTTTAGTTGCAAAAGTTCAGGGTGCAGCAATGTGGAATCTAGTGTTTGAGCCACTGACGACGTTTACGAAGGCTGCTTATTTTTTGGTTGTGGTTATTCTTGCGTCAAGGAATATAGGAATTGATAGAAGTGATATGGTGGGGTACTATACGGGGTGGCACGGACTACCGAGGGTGGTCAAGATACTTTTGGTGAATTTGGCGGTGGTGGCTTCAGTTGTAGTATGTTGTTTGGTGTTGGTTCTTGTGTTTACGAGAGAGCTACAACGGTACTTGGCCCACCGGTTGATTAACATGTTCTGGGTTGTGAGTCTAGCGTTGGTGATGGAGGTGTTTATGGAGTTGACCTATTTTATGGGGGTGG…	CATAACGCCCAGGGTAATCAAACTGATACATTCAGTTCTGAATTAGATAGGATTTCTTACCCTTTGAAAAAGGGGGAGGAAATCAAACGTTATATAGTTTAGATGAAAAAGATCAATACCGGTAAATCTACAAGGTCTTTTTTTGTTATTGGTTTCCAAGGCAAAAAAATTCCAAAGAGAAAGAGTGTTTATGAAAGGTATATATTTAACGTTGGCGCTGACAAAGACATTTTGTGATAGCTGCAGAGGAGTTGGTCATAGCAGATGGGATTGCAAGTCGGTAAAATATTGTCACAGATGCAAATCTACTAACCACCCAACAGGAAAACACAACCAATTCATAAAACAACAAACCAAAAAACAACAACAACAACAACAACAAAACTCAAAACCCTCAAA…
1719-TO-81	380877	contig_1	972599	972626	chr2	935946	chr6	557796	seq	27	TCGACTTTGTCGGTATTCAACCAACAT	CATGTTGGTCCTGTTGAAAGTATACCTCCAATTCCATTAGCAACAAAATTTGTCATGGGTCATGAAATTGCTGGATCGATTAGTGCTGTTGGTGATCAATTAGCTGATAATCCAAATTATAAAAAAGGTGCTAGATTTGCTTTACAAATTGTTCATGCGTGTGGAACATGTAATTCGTGTCGTCGAGGTTTAGATAGTGTTTGTGATCTGAGTCATCAAGCTTATGGATTGAATGAAGATGGTGGATTTCAACAATACTTGTTAGTCAAAAATTTACGTACTTTATTACCAATCCCTGATGGTGTCAGTTTTGAACAAGCTGCTGTTGCTACTGATTCTGTTTTGACTCCATTCCATGCCATTCAAAAAGTTAGAAAATTCTTGAGTCCAACTTCAAAA…	CTGTATATAAATCTACATATATATTGTTTCATACCTGAAACAGAACATAGGAAAAAGAAAGGTAAAAAATCCTTTTATAGGACTATAGCATTAGACTATAGATGAGATTCCTTTCCCAACAGGGAAAGATACTCATAAAAACCACAGTAAATAAATAGGAAAAGAATGAAACTAAGTAAGCTAGATTTTAGTTGATTATCAAATGCACAATTTGCAAGTGGTTGATTATTATGTCTGGATTATTTGAAGAAGTCGTTCAGACAAGTTTTTAGCTAAAGACGCGAAGCAAAGTGGTGAACATCATCTCACCTGAGTTGATCTAGCACTTGTTTTAACATCTTTGTAAACATTCAACCATTGGTCATATCTTATTTGTATAGAAACACTTAGTATGGAGAT…
1719-TO-81	463511	contig_1	1358890	1358992	chr2	254	chr1	3178575	gap	102	NNNNNNNNNNNNNNNNNNNNNNNNNNNNNNNNNNNNNNNNNNNNNNNNNNNNNNNNNNNNNNNNNNNNNNNNNNNNNNNNNNNNNNNNNNNNNNNNNNNNCG	TCGAACATCGATTCTGCCAATGCATATGGGCCAAGAAAACCTGGCAACGACTTGGACCACGCAACTTATCGAACCACTTCAGCTCATACATTGCCAACCCCCTACTTACTACTGAACAATACCTTGCCTTGTCCTGCTTCATTGCTGCGATCACCGCCCTTGAAATTCATTGGCGATACGGTCACCATCGAAACACTCTAGATGAGTCTTCCTTTGTAATATGGGTTCGAGGCTTCAAATACCACTACTACCACACTCACCGTTTCTAACTGCTTAACCTATTACTATTAAGAATTTGCTATTGTTTGCTTTACATTTTATTTACTTGATGAGGAGTTTATAGTATCCTTCTTTTAGGATGCCTTCTCCTTGAACTTTTTTACTTTGTATTTTTTTTTT…	TTGAGCCCCACATGGTTGACCGGCCACATCCGACACGGTATGGCTATTGGTTCAGGGTCGTAACAATACTCGACGTCTTGGGGTTGGTAGTTATCCTCAATATATCTGAACTCGTATCCATCATATAACTCTTTTCTTCTGCAAACTCAACGGGCTGGGTTTTTGCCGGAACCACTAGTGCAACCACCAACAAGAGGTACTCGATGTAGTAGATGTACGTGTTTGACTGGGAAACAACCACACTGGTTTGGTCGACTCAACACGCTATTCATCAACAATACCCCCAACGGAATCACCAAGTTATTTGTCAGCCTCAGTTTGTACTTCCACCACTGACCCCACCACCGCATAGTTCACCAAAAGGGTCTTGCATAATCCACGTCCCACCATATAACTTCA…
1719-TO-83	803634	contig_1	303987	315250	chr1	3185556	chr7	12699(non-exact)	seq	11263	GCAACAATAAACACCACCAACAAAAGATATTCCACATAGTAAATGTACGTGTTAGACTGGGAAACAACCACACTGGTTTGGTCGACTCAGCACGCTATTCATCAACAATACCCCCAACAGAATCACCAAGTTATTTGTCAGCCTCAGTTTGTACTTCCACCACTGACCCCACCACCGCATAGTTCACCAAAAGGGTCTTGCATAATCCACGTCCCACCATATCACTTCAACTCCCATATTCCTCGATGCAAGAATAACCACAATAATCGGCCTTCGTAAACGTCGTCAGTGGCTCAAACACTAGGTTCCACATTGCTGCACCCTGAACTTTTGCAACTAAACTCACCGACGCTAAACAGCATAGTCCCACACTCACTAGCCATCGCCACAACACTCTAA…	GTCCAAACGACTTCATCTGTATTGGTGGCGGAAAGTTCGCATTGATCAGCGAATTTACCGACGACATTGACGCATCACTGCCCCTCCTCTTTCTAATCATTTTACGTGCTAAAAACCCCGGCACAGTTCTCCGCCTGAAAAACGACTCCAACACTTTACCTCGAAAGTGCACCGACAGTGTCCACTTCAACTCCCGCTTGTCATAACCCTGTATGACACCCTGTCTAGTACTCACCAACACAACCATACTCCCATCATCATTGAGCCCCACATGGTTGACCGGCCACATCCGACACGGTATGGGTATTGGTTCAGAATTGCCTTGCGGGGTCCAGTACAACACTCGATGATCCAACAACGTCGTAACAATACTCGATGTCTTCGGGTTGGTCGTTATCC…	CGGTTGTTGTTGGTGCTTCTGTAATAGATGATTCTGCACTCACAAAGGATGCTAAAACGATTGAAATAACAATGGATGGAAGCATTGTTGAGTATATCCCTGAGTGTTTCACAACCAAATACATTTTCAAATCCTGGGGACCAGGGCTCTATAAGTAGTAACCCAAATAAACCGTTGTCGAACTATACGGGATTTAGTGCTATCCAATCATTGTATTATCCCTTCTAAAATCCACAAACCAACATTTAAATTATCGTAAGTTTTCGATATTTCCAGACATTGTAACAAACCCGAGAACACCTATGACATTGATTGGACAATCGGAAAATAAGTTGTTCTTTGTTGTGGTAATTAATTTACGCGATAAATCGCCTAATGCATTGTTTTTAAATTGTGCAA…
1719-TO-84	823934	contig_2	872841	873348	chr7	11426	chr1	3179534	gap	507	TTGGGGGTATTGTTGATGATTGGCGTGTTGAGCCATTGGACAGTGGTGATGCCAGAGAAAACAGCTGTCATCATCACCCAGTCTAACACGTACATTTACTATGTGGAATATCTTTTGTTGGTGGTGTTTATTGTTGCGGTGGTTGCACTAGTGGTTCCGGCAAAAACCCAGCCAGTTGAGTTTGCAGAGGAGAAGAGTTATAATACTATTGTGATGGATACGAGTTCAGATATATTGAGGATCACTACCAACCCGAAGACATCGAGTATTGTTACGACGTTGTTGGATCATCGAGTGTTGTACTGGACACCACAAGGCAATTCTGAACCAATACCCATACCGTGTCGGATGTGGCCGGTCAACCATGTGGGGCTCAATGATGATGGGAGTATGGTTGTG…	TAGTGAGTGTGGGACTATGCTGTTTAGCGTCGGTGAGTTTAGTTGCAAAAGTTCAGGGTGCAGCAATGTGGAATCTAGTGTTTGAGCCACTGACGACGTTTACGAAGGCTGCTTATTTTTTGGTTGTGGTTATTCTTGCGTCAAGGAATATAGGAATTGATAGAAGTGATATGGTGGGGTACTATACGGGGTGGCACGGACTACCGAGGGTGGTCAAGATACTTTTGGTGAATTTGGCGGTGGTGGCTTCAGTTGTAGTATGTTGTTTGGTGTTGGTTCTTGTGTTTACGAGAGAGCTACAACGGTACTTGGCCCACCGGTTGATTAACATGTTCTGGGTTGTGAGTCTAGCGTTGGTGATGGAGGTGTTTATGGAGTTGACCTATTTTATGGGGGTGG…	CCATGTGGGGCTCAATGATGATGGGAGTATGGTTGTGTTGGTGAGTACTAGACAGGGTGTCATACAGGGTTATGACAAGCGGGAGTTGAAGTGGACACTGTCGGTGCACTTTCGAGGTAAAGTGTTGGAGTCGTTTTTCAGGCGGAGAACTGTGCCGGGGTTTTTAGCACGTAAAATGATTAGAAAGAGGAGGGGCAGTGATGCGTCAATGTCGTCGGTAAATTCGCTGATCAATGCGAACTTTCCGCCACCAATACAGATGAAGTCGTTTGGACAGAAACAGCGTGAGAGGACTAGTAGGGAAGAGTTTGTGATGGTCATGGATAGTGGGGAGATACTTGTTGTGTCGTGTAATGATGGGAAAGTACAGAGTTATGATGTGAAGCAGCAGTTGGTCTG…
1719-TO-84	338992	contig_2	2348522	2348779	chr1	1708210	chr4	1181203	gap	257	TTGACTGCTACCCAACACCCTTGTGCCTGGATCAGAGTACTAGCCCTGACTACCGGTATTGTTACCAGGATAGCCATACTATGGACTTTGGCTTTAGACCCTGCTTTGGGATTGGCCATTTCCCTTGAGCTTAGGGACATCAGCCATTGACCCTGGCNNNNNNNNNNNNNNNNNNNNNNNNNNNNNNNNNNNNNNNNNNNNNNNNNNNNNNNNNNNNNNNNNNNNNNNNNNNNNNNNNNNNNNNNNNNNNNNNNNNN	GTTACACTTTCAATGTCCTCAAGATCAACTTTTGAGTTAAGAAAGTGCAAGAGGAATGTATAGTTAGCTATTATGCTTAATGCTTGAGTTTTAGTTATTGATGTGGTTCCATTAACAATCTCGGTTTTTCCGTTGTCATCATCTTCTTCATTCAGTTCTGGTTCTTTCTCTTTAGATTCCGATTGTGGTTCGTCAATTTTTTCTTCGGCTTGATCTAAACTGTTTACATTAGCTTCGTCTGTTTTAATAACTCCGTCATCCTCTGTCTTTTCTTTTGATTCTTTTTCTGATTTCTCCTTGGTAGTTTGTTCTGCTTCATTTTCTTCCTTTGTTTTTATTTTAGCACTATCAGATTGTGTTGTTTCCTTTTCCAAAGCTCTGTCTGGTGATTCCTTTCCA…	TCTAGAGAAACTGACAGATTGTAACTGTATTAGTATGTACATGAAGGATTGATGTATTTATTAAATGGACTTGACTTGTTTGTTATTCTTGTATATTTTGGTTTCCAGCTACTATAGTTTGCTTTAATATGAGTTCTTCTGTAAAAATATTATGATAGATCGTAACAAAGCATTCAGTAACAATTCTTTTGATAAAATATAACTAATAATACATCAATAAATTGATATATTGTTTATCTGAATAAGTAATTATTTTTGTAGTATGAAAAGTATCAAGTTCTTTCAGTGAAAGGTATTTGATGATAATTTTGGTTCAAATTCTCAACCAAAAAAAAGAGTAAATCACATACAAAAAAAATAAGGGATAGTTGAACAATTGGTTGCAAATATTTGATCAAG…
1719-TO-87	434873	contig_0	906440	906540	chr7	88279	chr1	3179534	gap	100	NNNNNNNNNNNNNNNNNNNNNNNNNNNNNNNNNNNNNNNNNNNNNNNNNNNNNNNNNNNNNNNNNNNNNNNNNNNNNNNNNNNNNNNNNNNNNNNNNNNN	CACACACAGGTGATTGGCTAGAATTAAAGCTCAACTTTGCACAATTTAAAAACAATGCATTAGGCGATTTATCGCGTAAATTAATTACCACAACAAAGAACAACTTATTTTCCGATTGTCCAATCAATGCCATAGGTGTTCTCGGGTTTGTTACAATGTCTGGAAATATCGAAAACTTACGATAATTTAAATGTTGGTTTGTGGATTTTAGAAGGGATAATACAATGATTGGATAGCACTAAGTCCCGTATAGTTCGACAACGGTTTATTTGGGTTACTACTTATAGAGCCCTGGTCCCCAGGATTTGAAAATGTATTTGGTTGTGAAACACTCAGGGATATACTCAACAATGCTTCCATCCATTGTTATTTCAATCGTTTTAGCATCCTTTGTGAGTG…	CCATGTGGGGCTCAATGATGATGGGAGTATGGTTGTGTTGGTGAGTACTAGACAGGGTGTCATACAGGGTTATGACAAGCGGGAGTTGAAGTGGACACTGTCGGTGCACTTTCGAGGTAAAGTGTTGGAGTCGTTTTTCAGGCGGAGAACTGTGCCGGGGTTTTTAGCACGTAAAATGATTAGAAAGAGGAGGGGCAGTGATGCGTCGATGTCGTCGGTAAATTCGCTGATCAATGCGAACTTTCCGCCACCAATACAGATGAAGTCGTTTGGACAGAAACAGCGTGAGAGGACTAGTAGGGAAGAGTTTGTGATGGTCATGGATAGTGGGGAGATACTTGTTGTGTCGTGTAATGATGGGAAAGTACAGAGTTATGATGTGAAGCAGCAGTTGGTCTG…
1719-TO-88	241042	contig_0	3150739	3151246	chr1	3185892	chr7	48(non-exact)	gap	507	NNNNNNNNNNNNNNNNNNNNNNNNNNNNNNNNNNNNNNNNNNNNNNNNNNNNNNNNNNNNNNNNNNNNNNNNNNNNNNNNNNNNNNNNNNNNNNNNNNNNCTCACCAACACAACCATACTCCCATCATCATTGAGCCCCACATGGTTGACCGGCCACATCCGACACGGTATGGGTATTGGTTCAGAATTGCCTTGTGGTGTCCAGTACAACACTCGATGATCCAACAACGTCGTAACAATACTCGATGTCTTCGGGTTGGTCGTTATCCTCAATATATCTGAACTCGTATCCATCACAATAGTATTATAACTCTTCTCCTCTGCAAACTCAACTGGCTGGGTTTTTGCCGGAACCACTAGTGCAACCACCGCAACAATAAACACCACCAACAAAAGATA…	TCTTCATGCTGTTGTTGACAATGTTCACCACAATAATATCCAACTCCTTCGTCTGCACAACAATTCTATCCATCACCCTTGGTGTTCTTATCTTTATTGCACAGACCAACTGCTGCTTCACATCATAACTCTGTACTTTCCCATCATTACACGACACAACAAGTATCTCCCCACTATCCATGACCATCACAAACTCTTCCCTACTAGTCCTCTCACGCTGTTTCTGTCCAAACGACTTCATCTGTATTGGTGGCGGAAAGTTCGCATTGATCAGCGAATTTACCGACGACATCGACGCATCACTGCCCCTCCTCTTTCTAATCATTTTACGTGCTAAAAACCCCGGCACAGTTCTCCGCCTGAAAAACGACTCCAACACTTTACCTCGAAAGTGCACCG…	CGGAATCACCAAGTTACTGTTGCTTCTCACTCTCAATAGTTTGTACTTCCACCACAGTATCGCAGTTGCTCCATCTAAATCCACCTTCCTATCGATCGTGACCACCCCCATAAAATAGGTCAACTCCATAAACACCTCCATCACCAACGCTAGACTCACAACCCAGAACATGTTAATCAACCGGTGGGCCAAGTACCGTTGTAGCTCTCTCGTAAACACAAGAACCAACACCAAACAACATACTACAACTGAAGCCACCACCGCCAAATTCACCAAAAGTATCTTGACCACCCTCGGTAGTCCGTGCCACCCCGTATAGTACCCCACCATATCACTTCTATCAATTCCTATATTCCTTGACGCAAGAATAACCACAACCAAAAAATAAGCAGCCTTCGT…
1719-TO-90	42023	contig_4	956293	956393	chr6	1022348	chr2	0	gap	100	NNNNNNNNNNNNNNNNNNNNNNNNNNNNNNNNNNNNNNNNNNNNNNNNNNNNNNNNNNNNNNNNNNNNNNNNNNNNNNNNNNNNNNNNNNNNNNNNNNNN	GCATTTTTTTTTCTTTCTCAAAAACGTGTTACATTTGTAACCTAGATACATTTTTTTGCTCCCAGAACAACCGAATGCCTATATATATATTGCCATGGCTGCCCACATCACTTGCTATGTTGTTCTTTCTCCCTAAGCATGTCATTTACTAGATTCACAAACTGTCATTTGATTGATAACGGTGAGTTGTATGAGTTTACTGACTTGTACGTCAACAACGCCACCAAAAGAATTTGTCATCCGCCAGCAAACCCTGAGTTGGTTAGTGAGGTTATAGATTTGAAGCAGCAAATATTAGCACCTGGGTTTATTGATATTCAGAATAACGGTATTTATGGGTTGAACTTTTCCAATCTTGGCGAGGAGTCTACCGCAGAGGATGTTGCTGAGTTTAAGCGG…	AAGACCGCCGCAATAAAGACGTTTATAAACTATATAACATATAAATATAAACAATCCAAAGAAAAAAAAATACAAAGTAAAAAAGTTCAAGGAGAAGGCATCCTAAAAGAAGGATACTATAAACTCCTCATCAAGTAAATAAAATGTAAAGCAATCAGTAAAAAACAATAGCGAATTCTTAATAGTAATAGGTTAAGCAGTTAGAAACGGTGAGTGTGGTAGTAGTGGTATTTGAAGCCTCGAACCCATATTACAAAGGAAGACTCATCTAGAGTGTTCCGATGGTGACCGTATCGCCAATGAATTTCAAGGGCGGTGATCGCAGCAATGAAGCAGGACAAGGCAAGGTATTGTTCAGTAGTAAGTAGGGGGTTGGCAATGTATGAGCTGAAGTGGTTC…
1719-TO-92	174514	contig_5	203650	204157	chr1	3187306	chr7	48(non-exact)	gap	507	NNNNNNNNNNNNNNNNNNNNNNNNNNNNNNNNNNNNNNNNNNNNNNNNNNNNNNNNNNNNNNNNNNNNNNNNNNNNNNNNNNNNNNNNNNNNNNNNNNNNCTCACCAACACAACCATACTCCCATCATCATTGAGCCCCACATGGTTGACCGGCCACATCCGACACGGTATGGGTATTGGTTCAGAATTGCCTTGTGGTGTCCAGTACAACACTCGATGATCCAACAACGTCGTAACAATACTCGATGTCTTCGGGTTGGTCGTTATCCTCAATATATCTGAACTCGTATCCATCACAATAGTATTATAACTCTTCTCCTCTGCAAACTCAACTGGCTGGGTTTTTGCCGGAACCACTAGTGCAACCACCGCAACAATAAACACCACCAACAAAAGATA…	TCTTCATGCTGTTATTGACGATGTTCACCACAATAATATCCAACTCCTTCGTCTGCACAACAATTCTATCCATCACCCTTGGTGTTCTTATCTTTATTGCACAGACCAACTGCTGCTTCACATCATAACTCTGTACTTTCCCATCATTACACGACACAACAAGTATCTCCCCACTATCCATGACCATCACAAACTCTTCCCTACTAGTCCTCTCACGCTGTTTCTGTCCAAACGACTTCATCTGTATTGGTGGCGGAAAGTTCGCATTGATCAGCGAATTTACCGACGACATCGACGCATCACTGCCCCTCCTCTTTCTAATCATTTTACGTGCTAAAAACCCCGGCACAGTTCTCCGCCTGAAAAACGACTCCAACACTTTACCTCGAAAGTGCACCG…	CGGAATCACCAAGTTACTGTTGCTTCTCACTCTCAATAGTTTGTACTTCCACCACAGTATCGCAGTTGCTCCATCTAAATCCACCTTCCTATCGATCGTGACCACCCCCATAAAATAGGTCAACTCCATAAACACCTCCATCACCAACGCTAGACTCACAACCCAGAACATGTTAATCAACCGGTGGGCCAAGTACCGTTGTAGCTCTCTCGTAAACACAAGAACCAACACCAAACAACATACTACAACTGAAGCCACCACCGCCAAATTCACCAAAAGTATCTTGACCACCCTCGGTAGTCCGTGCCACCCCGTATAGTACCCCACCATATCACTTCTATCAATTCCTATATTCCTTGACGCAAGAATAACCACAACCAAAAAATAAGCAGCCTTCGT…
1719-TO-92	59096	contig_31	47627	47727	chr9	1887022	chr8	12337	gap	100	NNNNNNNNNNNNNNNNNNNNNNNNNNNNNNNNNNNNNNNNNNNNNNNNNNNNNNNNNNNNNNNNNNNNNNNNNNNNNNNNNNNNNNNNNNNNNNNNNNNN	CGTCTTTGTGCAATGTTACGTGTAACAACTTTTCCAGACGGAAAAAAACAACCAAAAAAACAAAATGGTAGATTAGTGGATTGATTAAATTATAGATATTAATTACAGATTTAATTACCGATTTAATCTTACTAATTGTAGATACTAATTTTATTAATTTAATTAATTGTAGATATTAATTTTTTTAAAAAAGAGAATAGTGTGGCAATTTTTATTAAAAAAAAATTTACTAGTGGTCTGTTTTAAGTTGTTTTGTGTAGAAAATAAACTTTTGTTAGCTAGAATTTTCTATGAGGTGAACAATAGCATAATAATTTTGTTAGAGAAAAAAAGTTATTGTATGCATTTTTTGTGTGCAAAAAAAAAAAGTAATCTTTAAACGAAAACACTGCCATCTAA…	ATAGATAATAATCATTCTTACCTATAACCTTAACCCGTGGGGAACGAGGGAGAGGAGGAGGCACCTAGTGGACTTACACCCGGAGATCATAGATCTCCGGGTGGTGTATTACAGAGAATAATTCCTTAAATCTACACTGCGTATAATAATAAGAATGAGATCATTAAACAGAATAATCCACAAGCCTCACTTAAAGCGAAACCTAAGATAGCCTGAGGGAATAATGTACTACGTAATGATGGGTTACGTGATGTACCATTGATTAAGGCTACGAAAACTAAAGCGATACCGATAGCGGCACCTCCTAATCCTAATGTGGCGATACTAGCACCAATGTATTTAGCAGCTAAAGCTAATTGCATATTAAATAGATATATATTGATTATATTAAAAGCCATA…
1719-TO-93	349539	contig_3	830138	830544	chr7	9754	chr1	3179687	seq	406	TTGGGGGTATTGTTGATGATTGGCGTGTTGAGCCATTGGACAGTGGTGATGCCAGAGAAAACAGCTGTCATCATCACCCAGTCTAACACGTACATTTACTATGTGGAATATCTTTTGTTGGTGGTGTTTATTGTTGCGGTGGTTGCACTAGTGGTTCCGGCAAAAACCCAGCCAGTTGAGTTTGCAGAGGAGAAGAGTTATAATACTATTGTGATGGATACGAGTTCAGATATATTGAGGATAACGACCAACCCGAAGACATCGAGTATTGTTACGACGTTGTTGGATCATCGAGTGTTGTACTGGACACCACAAGGCAATTCTGAACCAATACCCATACCGTGTCGGATGTGGCCGGTCAACCATGTGGGGCTCAATGATGATGGGAGTATGGTTGTG…	TAGTGAGTGTGGGACTATGCTGTTTAGCGTCGGTGAGTTTAGTTGCAAAAGTTCAGGGTGCAGCAATGTGGAATCTAGTGTTTGAGCCACTGACGACGTTTACGAAGGCTGCTTATTTTTTGGTTGTGGTTATTCTTGCGTCAAGGAATATAGGAATTGATAGAAGTGATATGGTGGGGTACTATACGGGGTGGCACGGACTACCGAGGGTGGTCAAGATACTTTTGGTGAATTTGGCGGTGGTGGCTTCAGTTGTAGTATGTTGTTTGGTGTTGGTTCTTGTGTTTACGAGAGAGCTACAACGGTACTTGGCCCACCGGTTGATTAACATGTTCTGGGTTGTGAGTCTAGCGTTGGTGATGGAGGTGTTTATGGAGTTGACCTATTTTATGGGGGTGG…	GCCGGGGTTTTTAGCACGTAAAATGATTAGAAAGAGGAGGGGCAGTGATGCGTCGATGTCGTCGGTAAATTCGCTGATCAATGCGAACTTTCCGCCACCAATACAGATGAAGTCGTTTGGACAGAAACAGCGTGAGAGGACTAGTAGGGAAGAGTTTGTGATGGTCATGGATAGTGGGGAGATACTTGTTGTGTCGTGTAATGATGGGAAAGTACAGAGTTATGATGTGAAGCAGCAGTTGGTCTGTGCAATAAAGATAAGAACACCAAGGGTGATGGATAGAATTGTTGTGCAGACGAAGGAGTTGGATATTATTGTGGTGAACATCGTCAATAACAGCATGAAGAGCAGAAAGCTAGAGGTGGCGCCCCTGAAACTGTGTGGGATATTTCCGGTTGA…
1719-TO-95	236067	contig_3	231223	231730	chr1	3185892	chr7	48(non-exact)	gap	507	NNNNNNNNNNNNNNNNNNNNNNNNNNNNNNNNNNNNNNNNNNNNNNNNNNNNNNNNNNNNNNNNNNNNNNNNNNNNNNNNNNNNNNNNNNNNNNNNNNNNCTCACCAACACAACCATACTCCCATCATCATTGAGCCCCACATGGTTGACCGGCCACATCCGACACGGTATGGGTATTGGTTCAGAATTGCCTTGTGGTGTCCAGTACAACACTCGATGATCCAACAACGTCGTAACAATACTCGATGTCTTCGGGTTGGTAGTGATCCTCAATATATCTGAACTCGTATCCATCACAATAGTATTATAACTCTTCTCCTCTGCAAACTCAACTGGCTGGGTTTTTGCCGGAACCACTAGTGCAACCACCGCAACAATAAACACCACCAACAAAAGATA…	TCTTCATGCTGTTATTGACGATGTTCACCACAATAATATCCAACTCCTTCGTCTGCACAACAATTCTATCCATCACCCTTGGTGTTCTTATCTTTATTGCACAGACCAACTGCTGCTTCACATCATAACTCTGTACTTTCCCATCATTACACGACACAACAAGTATCTCCCCACTATCCATGACCATCACAAACTCTTCCCTACTAGTCCTCTCACGCTGTTTCTGTCCAAACGACTTCATCTGTATTGGTGGCGGAAAGTTCGCATTGATCAGCGAATTTACCGACGACATTGACGCATCACTGCCCCTCCTCTTTCTAATCATTTTACGTGCTAAAAACCCCGGCACAGTTCTCCGCCTGAAAAACGACTCCAACACTTTACCTCGAAAGTGCACCG…	CGGAATCACCAAGTTACTGTTGCTTCTCACTCTCAATAGTTTGTACTTCCACCACAGTATCGCAGTTGCTCCATCTAAATCCACCTTCCTATCGATCGTGACCACCCCCATAAAATAGGTCAACTCCATAAACACCTCCATCACCAACGCTAGACTCACAACCCAGAACATGTTAATCAACCGGTGGGCCAAGTACCGTTGTAGCTCTCTCGTAAACACAAGAACCAACACCAAACAACATACTACAACTGAAGCCACCACCGCCAAATTCACCAAAAGTATCTTGACCACCCTCGGTAGTCCGTGCCACCCCGTATAGTACCCCACCATATCACTTCTATCAATTCCTATATTCCTTGACGCAAGAATAACCACAACCAAAAAATAAGCAGCCTTCGT…
1719-TO-96	177106	contig_0	1355444	1358652	chr6	3864	chr5	1114895	gap	3208	GTGTGATAGATTGCCCTTATAACAAGGAATATGTGTAGTTGTAGGTCAAGCAGTGTGAATGTTGTAGTATAGAAAGATCCACTAGAAGTATGGCTGTTTCGGTTGGGCTCACCAAGAAGTCTGATTTAGCACTGCAAAGTTTTTGCCAAAATGAAAAAAGTTGTACCGTCTCACCAAAAAATTGGATGGAATAAAAACTTTCAAAAACAGTTCACTTTGCACCACAGATGTATCCAACACATTGACGTTGTTTGTGAACTAGTAGTCATTTGCGGCTGCTTAGAACCAATGGAAGAATCTCGTGATAGTTCTGTTCAATTTGACGGAGCAGCAGATCATCCAATTGTCTTCTAACAACAAGGTCAGAGTCTTCAACTACAAATAGCTCTCGCCAGATTT…	GTTGGTTTATGCGACGTTTGTGTCAGGGAAATAACACCTTGATATATAGGGACATCTACACCCAGAGTGTAGACGGAGACACGACCTCCGAAGGATCGGTCTGTTGACGAAGTATATATCTACATACGCACACATAGTGATTAATATAGTATCAAGTGTTCACTGATACTCGGATTCCATTAATATAAGTCGTGCGTATTAGGTCAACATTGGTGAAAAATTTGCACTCATCGAGAGCCGGGAATTAGTATAAAAAGAAGAGAAAAGAAAGGTATTTAGGATATAGAGACCGAGTTTTAGTAGACACTTTTAATGGGCGTAAACTTTATTTACTCTGTTTCTTGCTTATTAAAAATTAATGCCTATCGTGTACTAGGACTAATTCTCACGTATACAAAC…	ATACGAAAAATGTGGGAACTACACGACCGACTAAGAAAATATATTTTCTTACTTTCACTGCACAATCAATTAGTTTGTTTAGTACTGCGGGAACAGAAAAACTAATACTAGAAAAGCAATTTTGTCACGTGACACGGTAACTTAACAACCTATGTATAGGAAAACACGTGATACTATGGTAACAACTATAAACAGTGTTCCTGGATTGACTGGATCCAGCCAAGGGAAATCCGGTTCCTTGTATAGACCACCCAGATCATGTACCCATCCACATACTAAATATGGATATACCTATAGCTCTACAAACTCAACGTTAACACAATAGGTCCTGCTTGCCTCGCTGTGCCTGACAAATCGTAAAGTTTTGATTGGTGATAAAAACTCCTGAACCGCACACCA…
1719-TO-96	359385	contig_1	2113646	2139579	chr2	2226072	chr7	241980	gap	25933	GGTCGAGGAAGACATGGCTAATTTGACCATTGTGGTTACGGAATAGTTTACCGACAAGCCAGAGAAAGAGATTTTGGGGTTGTCGTGGATGGATCAAGTCCATGATTGATAGAATCAAAGATATGGAGAGAAGATACTTGGCCAGGTATTATGAGAGCAATAATCTAGGGTTAATGGTACACTTGGGGGAGGATAATGTGAGTCCCAAATCGTTATGTCGAATGCGATAGATTTTGGGGTTGTTGACGATTCGGAGGAGCCTGCGGTGTATACCACGTTTTTGCCACGCCCAATATCTGCCCTAGCCAGGATTAATTTGGTGCTACATGAGCACCCCGTTGTCAAGTATAAGACCTTCACTAGGGTTAGAGGTGGTGATGAGCCGTTGTTGAGTGGGGA…	TCAAGGTGTAGCAAAGTATATGTAGTATCAATGCTTGGAACAGCTATTATTTAAAGAGAGCTGAATCGTCTTTGTAGTGGTGGTCAAATTTTTCTCTACAATTTTCAACCAAATAAGCATAAAATTGAGTCAAGTTTTCTTGGGTGGAACTACAATTGTATAGAATAGTAAAAATTCTTTATTGGTTAAGAGAAGAAGTTAGACATCCTATAATGATTCGCCAACTTTATGGCATTGCTGTAAGAAGAATTCTATTTTCTTTGGGTCCATAAATGGGTGAGTGCCGTGCCCGAAATTGATAATGTAATTTTGCTTACCAAACCCTTCCAACATTGTTTTGACTTTCTTAGCAATTACTTTGTCTGATCCATACATGACACCTGGGTCTAAGTTGCCTTG…	GATTTGAATCGACTTTTACGAATGACAATATATTTGGAATAACCAGTACCAACAAGCAGAACTAGCTGAGTCAGTAACACGTGAATGACAAGTCACTACTATCTGTACATAGAGATGATTGTCAAACAATGTTGCTTGGACATTCAATACTGTCAATGACAAAAGTTCTTGTTTCAATAGAGATTACACATCTTTCTGTGGAACAATTGAATTGAAAGTACATCTAACAATTCATTTCAGTATTCTATTCCAAAAAAGTGTTGTACTTACAATAGCAATGTGCTGATAATTTATGCTTGCTCGTGTAGGTGATGATTTTTTGTTGTAATTCTGCAAACAGTTGTGCTAAATATATAAACTGACATTCTCCACCTCAGTAATGTTTCAATCATAAGAATA…
1719-TO-96	11670	contig_1	2815089	2839575	chr7	922729	chr2	235	seq	24486	ATTCAGCACTAAAATTTGCCGGAAAACCAACTAACCCCCTTTTTACTTGTTTTCTCTTAGTCATTTTTATATGAGTTTGGGTGGTGCCTCGGTTAGTGTTGGTAACGAAATACAGGTACAAAAAAAAAGTCTACCTAATAGCTGCTAATTCCTTGTTTCAAGAGTGAATTATTTTTTGGCAGGGCTTGCGTATAAGGCGTGATCTTGCTTAGTTGATCTTGCAGTTGACCAACAACCTTGCTCAAAGGGTTACAAAATCAGTTTGGGAGCCAAGTATAGCTAGTGAGTAAAAAACTAAAATTAATAGCAATTATTGCTCTGGTTCACTTTTCTTTTTTGAATCTCACTCTACTTGCCAAAAAAAAAAATTATGAGCCCCGTAATACCCTTTCTTGGGGG…	CTGATATCTAGTACAACCATTTGCTAAATTTTGAAAATATGAATTTTGAAGAAAAGGAATATTTTAGTCATCATTTCTGCAGACTAAAGCATTTTGTGTTGGAATTTGGCAAAAAGCTAAAGGGATAGATAGACAAAAGGGGAGAACAAATTTATTTGAGATATTCTATTTTTTTGTTCAAAAATAACATATTCTTTTCGCTGGGGTTAAGAACAGGCATATTTAATCCATGCACCAGCATATACTCTTAACTCCAAGAATGTTAATTGTTGTTTTCCTTGGTGTCACCTGAAATTTGCTGGAGCTTAATAAGTTTTTGTGGTGATGATAAAGTTCAAAGTCTTTAATGTTTTGAAGAAAGGGGGGGGGGGAGGGTTTAGAAATTCTGAGGGGGAAAGG…	ACAATAGCGAATTCTTAATAGTAATAGGTGAAGCAGTTAGAAACGGTGAGTGTGGTAGTAGTGGTATTTGAAGCCTCGAACCCATCTTACAAAGGAAGACTCATCTAGAGTGTTCCGATGGTGAGCGTATCGCCAATGAATTTCAAGGGCGGTGATCGCAGCAATGAAGCAGGACAAGGCAAGGTATTGTTCAGTAGTAAGTAGGGGGTTGGCAATGTATGAGCTGAAGTGGTTCGATAAGTTGCGTGGTCCAAGTCGTTGCCAGGTTTTCTTGGCCCATATGCATTGGCAGAATCGATGTTCGAGTGGAGTTGTAGTATATGGTTGCTCGCAGAGGTCACAGTTTGGTTGTGAAAGTTTGTAGTATGTGTAGTGGCCCAAATTGAACCGATGATAGTG…
1719-TO-96	14490	contig_11	79679	85063	chr8	33622	chr9	1889388	gap	5384	NNNNNNNNNNNNNNNNNNNNNNNNNNNNNNNNNNNNNNNNNNNNNNNNNNNNNNNNNNNNNNNNNNNNNNNNNNNNNNNNNNNNNNNNNNNNNNNNNNNNACAATTTTGTGTGATTCCTGCAGATATGTATGTGTAGGGTAAAAATACAACAGTTAATTAATATAGCCAAAGTACATCCGATTCAAACTAAATCAAGCCCTCCTATTAGCTTATTCACGATTGTCCTTCCTTTGTGATGCTTCGATTAGTTGTAACGATACTAGTGGTGGGTTACCCCATTGATAGTACATTTATAGTGTAAACAAATAGAAATGAAAGAAAGAAACCCCCAACAGTACCCTTTAAAAACAATAAAGAGTTGACATGAGATTGGGAAAGCAGCAATTATTTAAGCTGAC…	CTTATATGCCTATCTTAGCTATATATTTATTAATCTTATCATTTAGTAATATAGGTACACCATTAACTGTTAACTTTATAGGAGAGTTACTTAGTCTAACTGGAGCTATTGGTAGATCAACTATATTAGGATGTATATCTGCATTCTCAGTATTATTATCTGCTGCATATATGTTAAAAGTTACTAATAGATTAACTGGTGGTATACGTACACCTTATACAGCATTAACTAGTGATTGTACATATCGTGAGAGTTTATTAATGATAGCTTTAATTATACCAACATTATGATATGGTTTATATCCTAATGGTATAATTAATATGATATGACAAGGATCTAAATTATTATATATATTCGTTATAACGCAATATAATGTAATTGGTAACATATAAGATTCAT…	AACGTCCACCACCAAAAAATTAATTTCCAAATATTGGCACTTTTATTACACCAGTGGTGTTACACAGCCCCCCAAACACTATCCCGGTTGTTAGATTGAAGTTTGTCTAACAAAAATTGGAAGTTCTATTTTTTACTTTTTGTACAAAATTTGGCAAGAAAATTGGAGTAAAATATTTTTATATAAATTTCAAACTAAAAATATCCAAAACATAAAATAATACACAAAATGAGATGCTCTATTTAGCCAAACCAACCATTACGGGTGTGTTGTTTGGTGTTGTCTGACCATGGGTATACCATTTGTTAGTGTATAGCTGCACTGTTTTATGTTTTTCGATTTTTCCACATAAAAGGAGTACTCCTATACTAATAACAAACACTCCACTATAATTGGCAA…
