# Supplementary material for: Candida albicans selection for human commensalism results in substantial within-host diversity without decreasing fitness for invasive disease
Source: PLoS Biol. 2023 May 19;21(5):e3001822. doi: 10.1371/journal.pbio.3001822 (PMC10234564; doi:10.1371/journal.pbio.3001822)
Supplement: S5 Table — (XLSX) [file pbio.3001822.s005.xlsx]

## Sheet: Strains
Strain	Alias	Genotype	Source	SRA Name	Average genome coverage depth after duplicates removed (in X):
CaTO77	Candida albicans 806-1		This study	1719-TO-49	186.8
CaTO88	Candida albicans 811-1		This study	1719-TO-71	169.5
CaTO93	Candida albicans 811-36		This study	1719-TO-72	222.4
CaTO344	Candida albicans 811-62		This study	1719-TO-61	63.8
CaTO164	Candida albicans 811-7		This study	1719-TO-77	182.1
CaTO178	Candida albicans 813-25		This study	1719-TO-95	135.7
CaTO167	Candida albicans 813-61		This study	1719-TO-83	53.1
CaTO82	Candida albicans 813-96		This study	1719-TO-54	187.9
CaTO343	Candida albicans 814-147		This study	1719-TO-60	201.4
CaTO257	Candida albicans 814-168		This study	1719-TO-67	226.8
CaTO341	Candida albicans 814-168	Δ/Δzms1	This study
CaTO410	Candida albicans 814-168	zms1 S681T	This study
CaTO160	Candida albicans 814-183		This study	1719-TO-73	190.7
CaTO299	Candida albicans 814-183	zms1 T681S	This study
CaTO342	Candida albicans 814-183	Δ/Δzms1	This study
CaTO169	Candida albicans 814-186		This study	1719-TO-85	70.3
CaTO153	Candida albicans 814-42		This study	1719-TO-59	233.8
CaTO156	Candida albicans 814-45		This study	1719-TO-65	134.8
CaTO165	Candida albicans 824-51		This study	1719-TO-78	188.3
CaTO155	Candida albicans 830-11		This study	1719-TO-63	116.9
CaTO163	Candida albicans 830-22		This study	1719-TO-76	157.8
CaTO159	Candida albicans 830-26		This study	1719-TO-69	124.1
CaTO100	Candida albicans 831-1		This study	1719-TO-58	151.4
CaTO99	Candida albicans 831-2		This study	1719-TO-79	153.8
CaTO151	Candida albicans 833-19		This study	1719-TO-56	258.4
CaTO149	Candida albicans 833-21		This study	1719-TO-51	247.8
CaTO175	Candida albicans 833-27		This study	1719-TO-92	52.9
CaTO154	Candida albicans 833-4		This study	1719-TO-62	125.3
CaTO171	Candida albicans 838-2		This study	1719-TO-87	130.3
CaTO176	Candida albicans 838-4		This study	1719-TO-93	34.1
CaTO148	Candida albicans 847-3		This study	1719-TO-50	161.8
CaTO174	Candida albicans 847-7		This study	1719-TO-91	159.2
CaTO102	Candida albicans 851-1		This study	1719-TO-64	149.2
CaTO83	Candida albicans 851-2		This study	1719-TO-55	168.7
CaTO161	Candida albicans 859-2		This study	1719-TO-74	124.9
CaTO170	Candida albicans 861-3		This study	1719-TO-86	96.3
CaTO166	Candida albicans 861-4		This study	1719-TO-80	122
CaTO80	Candida albicans 871-1		This study	1719-TO-52	255
CaTO152	Candida albicans 872-27		This study	1719-TO-57	137.6
CaTO157	Candida albicans 872-60		This study	1719-TO-66	138.9
CaTO62	Candida albicans 874-2		This study	1719-TO-81	199.4
CaTO162	Candida albicans 874-4		This study	1719-TO-75	185.5
CaTO158	Candida albicans 880-2		This study	1719-TO-68	166.9
CaTO75	Candida albicans 882-46		This study	1719-TO-82	245.8
CaTO172	Candida albicans 882-52		This study	1719-TO-88	152.9
CaTO177	Candida albicans 882-60		This study	1719-TO-94	102.8
CaTO150	Candida albicans 882-62		This study	1719-TO-53	148.6
CaTO63	Candida albicans 888-1		This study	1719-TO-70	176.5
CaTO168	Candida albicans 946-12		This study	1719-TO-84	79.2
CaTO118	Candida albicans CHN1		Garg 2021 Microbiology Resource Announcements	1719-TO-96	89.5
CaTO1	Candida albicans SC5314			1719-TO-90	139.1
CaTO376	Candida albicans P60002		Hirakawa 2015 Genome Research
CaTO377	Candida albicans P94015		Hirakawa 2015 Genome Research
CaTO378	Candida albicans P34048		Hirakawa 2015 Genome Research
CaTO379	Candida albicans P76055		Hirakawa 2015 Genome Research
CaTO380	Candida albicans P75010		Hirakawa 2015 Genome Research
CaTO384	Candida albicans P78048		Hirakawa 2015 Genome Research
CaTO385	Candida albicans P75016		Hirakawa 2015 Genome Research
CaTO386	Candida albicans P57055		Hirakawa 2015 Genome Research
CaTO387	Candida albicans P75063		Hirakawa 2015 Genome Research
CaTO389	Candida albicans P76067		Hirakawa 2015 Genome Research
CaTO390	Candida albicans P78042		Hirakawa 2015 Genome Research
CaTO392	Candida albicans P37039		Hirakawa 2015 Genome Research
pTO100	Escherichia coli	harbors nourseothricin resistance for Candida albicans knockout	Shen 2005 Infection and Immunity
pTO102	Escherichia coli	harbors Candida albicans CRISPR system	Veri 2018 PloS Genetics
pTO192	Escherichia coli	harbors ZMS1681S allele from 814-168	This study
pTO274	Escherichia coli	harbors endogeneous ZMS1 allele from 814-183	This study

## Sheet: Phenotypes
									maximum carrying capacity (K)
Isolate number	Phylogeny order	Body site	Clade	Aggregative	YPD.30.aerobic	YPD.37.aerobic	YPD.37.anaerobic	Spider.37.aerobic	YP Dextrose	YP Galactose	YP Glyercol	YP Acetate	YP Maltose	YPD 30°C	YPD 34°C	YPD 37°C	YPD 40°C	YPD 42°C	YPD 45°C	Butyrate 60mM	Caffeine 6.25mM	Calcofluor White 10X	Calcofluor White 1X	CuSO4 10mM	Farnesol 30mM	Fluconazole 2ng/mL	Rapamycin 23nM	Rapamycin 35mM	LiCl 125mM	YNB Lactate	YNB Dextrose Lactate	Itaconic	Synthetic Defined (SD) media	SD-Cu-Fe	SD-Cu-Fe-itaconic	SD-Fe	SD-itaconic	SDS	Sorbitol 1M	Vaginal Secretion Media (VSM)	pH2	pH4	pH8	RPMI	Synthetic Complete (SC) media 37°C	SC + 5uM CRAMP 37°C	SC + 10uM CRAMP 37°C	YNB Adenine	YNB Arginine
SC5314	1	ref	1	no	3	4	0	5	1	1	1	1	1	1	1	1	1	1	1	1	1	1	1	1	1	1	1	1	1	1	1	1	1	1	1	1	1	1	1	1	1	1	1	1	1	1	1	1	1
814-186	2	fecal	1	no	0	1	0	2	1.04369	1.01321	1.26227	1.06973	1.03513	0.382671	0.154738	0.173105	0.229497	0.204055	0.280119	0.985539	1.00369	1.02452	1.15671	2.16438	1.00335	1.38468	1.6738	0.940984	0.966361	1.12319	0.959849	1.01566	0.917208	0.923894	0.944831	0.995007	0.923635	1.00802	0.970227	0.964029	1.07771	1.03928	1.10108	0.803403	0.993216	1.24208	1.23057	0.846693	0.872666
814-183	3	fecal	1	no	1	1	0	2	1.05411	1.03361	1.3635	1.10884	1.03246	0.36438	0.133347	0.129672	0.172514	0.166558	0.226684	1.00556	1.04756	1.01401	1.14329	2.1925	0.994264	1.36904	1.69584	1.03934	0.944954	1.08213	1.01631	1.01997	0.948864	0.983186	0.948306	1.00726	0.965017	1.02734	0.97989	0.993705	1.02119	0.812403	1.04078	0.860113	0.958989	1.22883	1.15808	0.872374	0.94652
814-45	4	oral	1	no	1	1	0	3	1.01804	1.07403	1.11196	1.10204	1.02062	0.424789	0.145942	0.185216	0.208045	0.191629	0.221374	0.927697	1.02645	0.980148	1.10043	2.03028	1.01864	1.74042	1.66247	4.22951	1.00262	1.02174	0.975533	0.740799	0.908685	0.978761	0.964813	0.969587	0.762799	0.995477	0.958214	0.979317	0.983301	1	0.981779	0.805293	0.950663	1.26083	1.20761	0.889494	0.833192
814-168	5	fecal	1	no	1	2	0	5	0.933467	0.961585	0.814417	0.933673	0.879343	0.747292	0.507597	0.386928	0.64067	0.65315	0.247926	0.893215	0.915334	0.906578	1.02165	2.04542	0.922562	1.48554	1.44458	1.2918	0.869812	1.03623	0.988708	1.04346	0.938718	0.936726	0.907037	0.887426	1.00597	0.917146	0.870462	0.81295	0.938985	0.937541	0.924078	0.808129	0.858156	1.11506	1.12824	0.85214	0.780136
814-147	6	oral	1	no	2	1	0	3	0.986774	1.0028	1.1319	1.09864	1.02826	0.447653	0.14894	0.161412	0.28514	0.242642	0.301029	0.978865	1.00943	0.981316	1.11429	2.09517	0.980402	1.55434	1.62469	3.05574	0.935343	1.0628	0.99059	1.02702	0.834416	0.956637	0.962207	0.948252	0.999147	0.995271	0.940977	0.910072	1.02633	1.01037	1.01171	0.885633	0.944187	1.2075	1.26533	0.876265	0.859083
814-42	7	oral	1	no	1	1	0	3	1.02244	1.04282	1.10429	1.06633	1.0252	1.0077	0.32507	0.145333	0.43933	0.299106	0.2539	0.97386	1.0205	0.983651	1.10779	2.16583	0.995698	1.52541	1.64484	1.88197	0.967235	1.04831	0.992472	1.00548	0.892451	0.965487	0.951781	1.01271	1.00128	1.00185	0.954557	0.928957	1.05395	1.01545	1.00694	0.802457	0.972556	1.19619	1.16497	0.961868	0.882003
872-27	8	oral	1	no	1	1	0	5	1.02285	1.03001	1.11503	1.18707	1.06186	0.243321	0.348661	0.154521	0.33676	0.41247	0.226684	0.959956	0.711152	1.00779	1.13074	2.19827	1.02055	1.48554	0.237406	1.16721	0.979904	1.31884	1.00188	1.01488	0.913555	1.00442	1.06038	1.01861	1.03285	0.99815	1.01436	0.946043	1.07964	1.03553	1.059	0.995274	1.04903	1.27699	1.2145	0.943191	0.966044
872-60	9	oral	1	no	4	2	1	5	1.02926	1.01561	1.1227	1.26361	1.04887	0.716005	0.721711	0.471288	0.563799	0.71877	0.254232	0.986652	1.02911	1.02024	1.13463	2.20981	0.987094	0.677873	0.625315	0.967213	0.984273	1.14976	0.95734	1.03915	0.905844	1.02965	1.03692	1.05402	1.03712	0.990337	1.03944	0.976619	1.03854	1.03487	1.06725	1.04726	1.00401	1.19263	1.0997	0.949416	1.03353
833-27	10	fecal	1	no	1	1	0	2	1.04649	1.02281	1.20706	1.13946	1.09049	0.188207	0.169332	0.138651	0.343464	0.382385	0.761036	1.04783	0.521525	1.03931	1.14286	2.05263	1.09417	1.31196	0.460957	1.02951	1.04937	1.24396	1.06399	1.0556	0.897727	1.04956	1.02867	1.03631	1.01408	1.0035	1.02768	1.04047	1.05652	1.04966	1.03905	0.879017	1.03885	1.2744	1.30371	1.007	0.974533
833-19	11	fecal	1	no	1	1	0	2	1.07094	1.07163	1.26994	1.31633	1.08591	0.479422	0.287085	0.24431	0.271508	0.263571	0.494192	0.976641	0.774703	1.04126	1.16883	2.16078	1.10038	1.10086	0.27204	1.14754	1.05155	1.19324	1.12673	1.02153	0.939935	1.05088	1.03388	1.0631	0.930034	1.07216	1.08671	1.05845	1.17791	1.07923	1.08113	0.913989	1.05705	1.26632	1.2368	1.00311	0.98472
838-2	12	oral	1	no	1	1	0	3	1.06774	1.05202	1.23926	1.30782	1.08706	0.266907	0.282687	0.283358	0.322011	0.351864	0.698307	1.01001	0.643501	1.0436	1.1671	2.16222	1.10612	0.933542	0.489924	1.11148	1.04631	1.08937	1.10477	0.968677	0.905844	1.06239	1.0417	0.988198	0.986348	1.07525	1.07626	1.08453	1.03597	0.825646	1.07462	0.924386	1.09312	1.29864	1.30371	0.908171	0.981749
833-4	13	fecal	1	no	1	2	0	3	1.06413	1.07483	1.28988	1.30782	1.08935	0.343682	0.187925	0.223638	0.264581	0.281666	0.601394	1.06563	0.579951	1.04749	1.18268	2.08075	1.12476	0.691947	0.374685	1.1377	1.0699	1.12802	1.07716	1.02428	0.948458	1.05177	1.04431	1.06083	0.951792	1.08902	1.10264	1.05306	1.05845	1.08784	1.0846	0.976371	1.07061	1.27957	1.23745	1.08638	1.01698
838-4	14	oral	1	no	1	2	0	3	1.08377	1.05562	1.28834	1.30442	1.09584	0.216606	0.231707	0.176446	0.217207	0.30521	0.427813	1.08065	1.07729	1.05722	1.18398	2.27469	1.09847	1.43862	1.63917	1.10492	1.04369	1.1715	1.1123	0.962412	0.895292	1.05619	1.06777	1.00908	0.949232	1.081	1.07208	1.08633	1.06037	1.09049	1.09414	0.944234	1.08942	1.30737	1.30863	1.04047	0.9618
833-21	15	fecal	1	no	1	1	0	2	1.06854	1.06843	1.26227	1.31803	1.08171	0.461853	0.253299	0.275214	0.248045	0.338129	0.605377	1.08843	0.883969	1.04048	1.1632	2.25811	1.10899	0.657545	0.583123	1.41311	1.08126	1.0942	1.05646	1.00901	0.907062	1.03319	1.03519	1.08942	1.01536	1.07278	1.07339	1.03237	1.07643	1.08431	1.08894	0.860113	1.11563	1.29315	1.26107	1.04358	0.972835
831-2	16	fecal	1	no	0	3	0	4	1.05852	1.02201	1.11196	1.22449	1.00916	0.341276	0.434826	0.134684	0.349721	0.487247	0.296382	1.01001	0.791923	0.999611	1.13117	2.0584	0.994742	0.828772	1.10264	0.888525	0.873744	1.15459	1.06964	1.04424	0.931006	1.01814	1.02172	1.00136	1.01109	1.0109	0.967093	1.06924	1.01927	0.853895	1.0282	0.89603	1.0515	1.30446	1.26861	0.906615	0.955008
831-1	17	oral	1	no	1	2	0	3	1.01443	1.03081	1.09049	1.07483	1.04544	0.249579	0.332267	0.131134	0.472626	0.539786	0.2924	0.934372	0.5328	0.997275	1.11861	2.18025	0.982314	1.78577	0.248111	1.0623	0.776758	1.0942	1.11606	1.01096	0.900162	0.984071	1.0391	1.03314	1.03413	0.994655	0.974928	0.97482	0.937701	1.01854	1.01692	0.91966	1.03885	1.26761	1.25123	0.918288	0.916384
946-12	18	oral	1	no	2	2	0	5	0.938677	0.968387	0.969325	1.2585	1.00535	0.832732	0.657137	0.790353	0.370726	0.567255	0.624627	1.02002	0.548175	0.963799	1.07056	1.88681	0.922084	0.58405	1.13035	0.872131	0.850153	0.971014	0.943538	1.04307	0.902192	1.01327	1.00391	1.01997	1.03456	0.947574	0.878558	0.952338	0.997431	0.937983	0.924512	0.783554	1.15017	0.989011	0.980649	0.922179	0.881154
813-61	19	oral	1	no	1	2	0	5	1.05251	1.07243	1.16411	1.2483	1.06873	0.396149	0.284486	0.290248	0.669497	0.781339	0.293727	1.00167	1.05248	1.01401	1.14286	2.25018	1.07696	1.32056	1.55605	1.01967	1.07165	1.09179	0.97867	0.999608	0.912744	1.0385	1.02476	1.0581	1.00683	1.02426	1.0444	1.08723	1.09762	1.06047	1.02343	0.856333	1.00247	1.22463	1.22762	0.978988	0.961375
813-96	20	oral	1	no	2	2	1	4	1.0004	1.03481	1.17791	1.16837	1.03666	0.396871	0.437025	0.273335	0.711508	0.773926	0.274477	0.978309	1.05064	1.00895	1.11515	2.16799	1.04015	1.3104	1.14232	1.36393	1.01922	1.09662	0.995609	1.02428	0.887987	0.990708	1.01868	1.04085	1.00469	1.02673	1.01854	1.01619	1.06744	1.03973	1.02646	0.844991	1.01018	1.19037	1.23614	1.05914	0.918081
813-25	21	oral	1	no	3	2	1	5	1.06012	1.05442	1.21626	1.10714	1.07026	0.307341	0.177729	0.195239	0.624134	0.850011	0.414869	1.23081	1.05474	1.1775	1.18961	2.21774	1.02533	1.7412	1.21474	1.32131	1.07427	1.07488	1.01819	0.998825	0.898945	1.00442	1.03345	1.04902	0.973123	1.00987	1.02925	1.03777	1.07065	1.04855	1.02516	0.789225	1.01418	1.16807	1.2145	1.09105	0.91893
882-52	22	oral	1	no	5	2	0	5	1.06373	1.04682	1.21779	1.29252	1.07522	0.178821	0.167133	0.152641	0.260112	0.383475	0.480584	0.982759	0.53485	1.04944	1.14459	2.23216	1.07792	0.849101	0.394207	1.13443	0.989515	1.09179	1.07465	1.01253	0.913555	1.04735	1.02824	1.01906	0.991041	1.03845	1.04388	1.04946	1.07193	0.933789	1.06681	0.926276	1.03361	1.202	1.2122	0.996887	0.95416
811-62	23	fecal	1	no	0	2	0	2	1.07295	1.05562	1.42025	1.30442	1.05689	0.250782	0.148141	0.234496	0.610503	0.401134	0.430468	1.02225	0.49549	1.01868	1.14242	2.22134	1.04159	0.60516	0.481738	1.13115	1.02053	1.02899	1.0458	1.05756	0.937906	1.03496	1.03128	1.0404	0.988908	1.03187	1.04597	1.03147	1.07514	1.0565	1.05423	0.845936	1	1.15869	1.1594	1.03658	1.03141
882-62	24	oral	1	no	1	1	0	3	1.04689	1.04442	1.30982	1.30442	1.06262	0.182912	0.158137	0.174776	0.331173	0.391105	0.567541	0.96218	0.820008	1.01323	1.14762	2.22206	1.06453	0.851446	0.642947	1.26885	1.06422	0.980676	0.986198	0.923649	0.872159	1.00885	0.97437	1.05719	0.828072	1.02817	1.03656	0.984712	1.02697	1.03112	1.04295	0.893195	1.02405	1.20556	1.22598	1.07782	0.978353
811-1	25	oral	1	no	1	2	0	3	1.06493	1.05402	1.17178	1.36905	1.07369	0.182431	0.327869	0.131969	0.541229	0.459124	0.391636	1.02058	0.53198	1.0327	1.13117	1.90844	1.07505	0.867866	0.278338	1.19344	1.02315	1.1256	0.942284	1.00626	0.90625	1.05664	1.053	1.04721	0.987628	1.04009	1.02586	1.05935	1.08927	0.864268	1.0577	0.902647	1.00771	1.12605	1.1548	0.977432	0.951188
851-2	26	fecal	1	no	1	2	0	4	1.03968	1.01481	1.28221	1.20748	1.00687	0.311913	0.604758	0.719357	0.820559	0.629605	0.6847	0.955506	1.01579	1.01791	1.14589	2.1889	1.04063	1.13683	0.284005	0.986885	1.0166	0.975845	1.05082	1.04268	0.924107	0.985398	0.975239	0.999092	1.01024	1.00432	0.9462	0.982014	1.158	1.05429	1.04469	0.830813	0.985199	1.09017	1.01246	0.943969	0.893888
851-1	27	fecal	1	no	0	1	0	3	1.03647	1.04562	1.19018	1.19558	1.03169	0.253189	0.140144	0.12821	0.236201	0.439285	0.481248	0.989989	0.835383	1.01635	1.12857	2.10022	1.07744	0.498827	0.180101	1.22623	1.05155	1.13768	0.992472	1.00274	0.899756	1.03319	1.0543	1.05946	1.02389	0.992599	0.99765	1.03147	0.97431	0.949018	1.04165	0.988658	1.01758	1.23142	1.19482	0.980545	0.944397
871-1	28	oral	11	no	1	2	0	3	1.05972	1.03762	1.16411	1.05442	1.07446	0.209627	0.168932	0.231572	0.229721	0.576848	0.57617	0.947164	1.06827	1.03153	1.16234	2.14492	1.08126	0.374511	1.70844	1.5082	1.03408	0.971014	1.08218	0.941269	0.881088	1.05398	1.07168	1.06718	0.938567	1.04523	1.02194	1.02158	1.08735	1.05209	1.05206	0.810019	1.0663	1.31513	1.29583	0.985992	1.01061
830-26	29	oral	8	no	1	1	0	2	1.05571	1.07323	1.08436	1.16667	1.08057	0.309988	0.267893	0.223846	0.607821	0.312405	0.272154	1.04338	0.96925	1.03893	1.1658	2.20908	1.03155	0.602815	0.647355	1.28525	0.865007	0.985507	1.00125	1.01919	0.949675	1.01681	0.970895	1.04222	1.00597	1.05325	1.06033	1.04946	1.08606	1.06974	1.05336	0.888469	0.990133	1.18358	1.14037	0.985214	0.946944
830-22	30	oral	8	no	0	0	0	2	1.07214	1.07163	1.20399	1.11224	1.09126	0.293622	0.271491	0.306953	0.656983	0.378679	0.369067	1.05395	0.931939	1.03893	1.16364	2.23216	1.0674	0.492572	1.07305	1.09508	0.778506	1.13043	0.984316	1.01762	0.909497	1.04115	1.04214	1.02497	1.00128	1.06271	1.06869	1.06115	1.0578	1.07327	1.0551	0.979206	0.962997	1.18681	1.18596	0.964202	1.03905
830-11	31	oral	8	no	0	1	0	2	1.06974	1.06923	1.16564	1.11054	1.08477	0.291215	0.30048	0.174776	0.655419	0.369741	0.251245	1.03281	0.96966	1.03231	1.15758	2.20476	1.0196	0.481626	0.940176	1.40328	0.868502	1.02657	0.992472	1.05208	0.928571	1.01283	0.983058	1.01498	1.032	1.06702	1.0619	1.03417	1.01413	1.0885	1.0603	0.922495	0.993525	1.21267	1.17842	0.976654	0.994482
874-2	32	oral	12	no	3	2	1	5	0.992786	1.02761	1.07362	1.67177	0.999618	0.50349	0.460216	0.831071	0.781006	0.929584	0.561898	0.897664	0.408364	0.974698	1.07186	2.11464	1.00335	0.989836	0.222292	0.908197	0.985583	1.06039	0.954831	1.05951	0.920049	0.959735	0.931364	0.886972	1.01578	0.980263	0.905197	0.929856	1.12267	0.893842	0.976573	1.01985	0.902559	0.996122	0.986553	0.952529	0.897708
874-4	33	oral	12	no	0	0	1	2	1.03727	1.04002	1.07822	1.04762	1.05956	0.317208	0.163535	0.147212	0.539665	0.467626	0.568868	0.983315	0.962485	1.01791	1.13377	1.86878	1.07409	0.84441	0.238035	1.09836	1.04063	0.992754	1.07779	1.01762	0.920049	1.0146	0.953953	0.931911	1.02688	1.02344	0.98877	0.996403	1.12203	1.04524	1.0321	0.839319	1.00678	1.14092	1.09052	0.91751	1.00467
859-2	34	fecal	18	no	1	2	0	2	1.03086	1.03481	1.13497	1.08503	1.06796	0.248135	0.302679	0.275423	0.436648	0.493351	0.385994	0.994438	0.823493	1.00078	1.13463	2.24874	1.01625	0.825645	0.646096	0.980328	1	0.978261	1.01317	0.925215	0.931006	1.02566	1.00348	1.00363	0.885239	1.02405	1.00052	1.0009	1.08927	1.0384	1.02082	0.874291	1.08726	1.23045	1.18301	0.896498	0.967742
806-1	35	fecal	18	no	0	2	0	3	1.02926	1.01441	1.20245	1.08503	1.02749	0.277497	0.47381	0.253915	0.978324	0.637672	0.236309	0.974416	0.967405	0.976645	1.10216	2.15285	0.997132	1.14464	1.0573	1.02623	0.983836	1.04106	1.05082	0.994127	0.922078	0.992035	1.0152	1.01271	0.860068	1.01706	0.996083	0.90018	1.10597	1.06444	1.02082	0.796786	1.01573	1.1267	1.13021	0.997665	0.981749
888-1	36	oral	18	no	1	1	0	0	0.95511	0.962385	0.990798	1.13095	0.974418	0.32154	0.243503	0.482147	0.49095	0.680401	0.568204	0.931591	0.874949	0.929155	1.07143	1.50541	1.0435	0.655199	1.5699	1.1377	0.835736	1.07729	0.865747	1.04659	0.926542	0.871239	0.885752	0.851112	1.05205	0.916324	0.84304	0.991906	1.05523	0.937762	0.977007	0.949905	1.02806	1.04945	0.967858	0.610895	0.69652
880-2	37	fecal	18	no	2	2	0	1	0.947094	0.982793	1.03067	1.18707	0.959908	0.301805	0.263695	0.701608	0.549944	0.613037	0.573515	0.932147	0.886839	0.945893	1.06277	1.93583	1.02486	0.666145	1.43388	1.34426	0.817824	1.01932	0.901506	1.03093	0.940747	0.829204	0.842745	0.855197	0.93686	0.906867	0.844868	0.982914	1.02762	0.961156	0.967462	0.89414	0.991983	1.085	0.976058	0.575875	0.650255
824-51	38	oral	3	no	1	0	0	3	1.03206	1.03401	1.18405	1.08163	1.04047	0.315042	0.34906	0.219252	0.73162	0.648354	0.521075	1.08621	0.880484	1.01596	1.1355	2.22567	1.0435	1.37998	1.32179	0.977049	0.888598	1.09903	0.962359	1.00313	0.932224	1.00531	0.990443	1.02633	0.973976	1.00761	1.04074	0.971223	1.03404	1.02825	1.05119	0.922495	1.02189	1.1936	1.16104	0.975097	1.01146
847-7	39	fecal	3	no	0	1	0	2	1.06533	1.05242	1.16104	1.10204	1.05116	0.32852	0.193523	0.130507	0.145251	0.185088	0.511782	0.91713	0.51189	1.03075	1.1329	2.16871	0.986616	0.725567	0.178841	0.908197	0.870249	1.11111	0.981179	1.02232	0.894886	0.934071	0.943527	0.921925	0.953498	0.99486	1.00783	0.931655	1.01092	1.07327	1.0243	0.798677	0.974715	1.17227	1.08921	1.11751	1.00891
847-3	40	fecal	3	no	0	1	0	2	1.0497	1.07163	0.995399	1.03741	1.05689	0.30373	0.194522	0.136145	0.143687	0.254415	0.479257	0.952725	0.866954	1	1.12641	2.18457	1.04876	0.555121	0.201511	0.934426	0.892093	1.20048	0.941656	1.02232	0.924513	0.892478	0.918332	0.977304	0.935154	1.00308	1.00966	0.899281	0.922929	1.06731	1.01475	0.833648	0.965772	1.19974	1.08429	1.21556	0.957555
861-3	42	fecal	2	no	0	1	0	1	1.0493	1.02521	1.22239	1.19728	1.0546	0.565584	0.329068	0.277929	0.696536	0.902987	0.542649	0.938821	1.01866	1.00662	1.13983	2.13122	1.09082	1.39093	1.57809	1.29508	0.955439	1.06763	0.996863	1.02232	0.89164	1.01327	0.977845	0.921471	1.0064	1.02919	1.035	1.00899	1.08735	0.867137	1.02343	0.770321	0.995066	1.24693	1.24697	0.97821	0.985569
861-4	43	fecal	2	no	1	2	0	4	1.03367	1.02681	1.23773	1.22279	1.05231	0.541276	0.286485	0.249739	0.668827	0.958361	0.505144	0.96218	1.03178	1.0109	1.12424	2.18745	1.0435	0.921032	1.61461	1.09836	0.931411	1.17874	1.00627	0.996868	0.910714	0.997345	0.979583	0.909215	1.0209	1.01151	1.02951	1.01529	1.0912	1.03178	1.04121	0.995274	1.03546	1.24208	1.19187	0.995331	1.04075
882-60	44	oral	c	yes	5	2	2	5	0.618036	0.730692	0.986196	0.812925	0.717068	0.769194	0.719312	0.661516	0.635531	0.673643	0.708264	0.662959	0.53157	0.893733	1.00563	1.75559	0.897706	0.448788	1.47607	2.5541	0.726955	0.741546	0.651192	1.01801	0.886364	0.801327	0.850999	0.784385	1.00768	0.63014	0.568295	0.526079	0.855491	0.683514	0.654664	0.601134	1.04841	1.36328	1.26796	0.565759	0.743209
882-46	45	oral	c	yes	5	2	1	5	0.582365	0.621849	0.995399	1.05272	0.266896	0.718171	0.685326	0.728545	0.62257	0.614781	0.798872	0.677419	0.462075	0.747373	0.741991	1.59841	0.833174	0.409695	0.947103	2.3377	0.557886	0.756039	0.772271	1.05482	0.912338	0.835398	0.835361	0.798003	1.06741	0.640214	0.506137	0.633993	0.816313	0.745089	0.53102	0.356333	0.982732	1.42211	1.18531	0.498833	0.71562
811-7	46	oral	c	yes	5	2	1	4	0.588377	0.653061	1.11963	1.06973	0.356243	0.754513	0.67473	0.65546	0.639553	0.578374	0.483239	0.643493	0.436244	0.625146	0.692641	1.59265	0.914436	0.358092	1.61587	1.36393	0.610747	0.707729	0.708281	1.01449	0.923295	0.767699	0.900956	0.776668	1.00725	0.589844	0.581092	0.625899	0.907514	0.665857	0.587852	0.437618	1.03484	1.23659	1.30699	0.617121	0.601019
811-36	47	oral	4	no	1	2	0	3	1.04329	1.07163	1.12883	1.17007	1.05269	0.459928	0.394842	0.491752	1.00626	1.00174	0.404912	1.09066	1.07647	1.02063	1.15238	2.03965	1.02199	0.75215	1.70466	1.23934	1.03189	0.97343	1.02698	1.03015	0.879058	1.10044	1.07472	1.09532	1.0256	1.01254	1.05249	0.973022	1.12203	1.03686	1.08416	0.956522	0.93247	1.07951	1.0328	1.00934	0.880306
[truncated: 13 more columns]

## Sheet: Host Response
Isolate.number	phylogeny order	Sequence.ID	Phagocytosis rate relative to SC5314	Macrophage cell death rate	Macrophage Filamentation score	Galleria competitive index
SC5314	1	1719-TO-90	1	7.55767	4	1.03535
814-186	2	1719-TO-85	0.802753	0.755785	3	2.05128
814-183	3	1719-TO-73	0.883474	0.733553	1	2.43722
814-45	4	1719-TO-65	0.766406	1.39578	2	18.3368
814-168	5	1719-TO-67	1.15919	1.3369	2	5.3825
814-147	6	1719-TO-60	0.829241	1.26505	2	2.87659
814-42	7	1719-TO-59	0.878296	1.89546	3	5.30414
872-27	8	1719-TO-57	0.824709	1.01589	2	9.45958
872-60	9	1719-TO-66	0.787972	1.77189	2	6.1951
833-27	10	1719-TO-92	0.720044	1.33224	2	7
833-19	11	1719-TO-56	0.73181	2.20647	1	3.75418
838-2	12	1719-TO-87	0.672943	5.3374	2	20.4943
833-4	13	1719-TO-62	0.547693	1.71629	1	13.4127
838-4	14	1719-TO-93	0.724831	2.47739	1	11.6068
833-21	15	1719-TO-51	0.780744	1.27662	1	5.97208
831-2	16	1719-TO-79	0.936367	1.92478	3	10.5651
831-1	17	1719-TO-58	0.865764	4.27885	3	1.42191
946-12	18	1719-TO-84	0.798378	3.56965	1	1.11706
813-61	19	1719-TO-83	0.745622	1.23077	3	7.52936
813-96	20	1719-TO-54	0.746847	1.13881	3	6.16667
813-25	21	1719-TO-95	0.66948	1.68173	4	9.69741
882-52	22	1719-TO-88	0.638928	2.35119	2	8.52856
811-62	23	1719-TO-61	0.683474	1.38564	4	5.01194
882-62	24	1719-TO-53	0.712859	1.49729	3	6.89706
811-1	25	1719-TO-71	0.884409	3.17921	4	8.39189
851-2	26	1719-TO-55	0.790454	1.16913	1	7.60084
851-1	27	1719-TO-64	0.817649	1.71563	2	6.09746
871-1	28	1719-TO-52	1.01139	2.20817	1	3.11618
830-26	29	1719-TO-69	0.991466	1.40635	4	4.44621
830-22	30	1719-TO-76	0.871771	1.0456	4	6.54634
830-11	31	1719-TO-63	0.818567	1.16266	3	3.52888
874-2	32	1719-TO-81	1.03893	2.7366	4	9.1296
874-4	33	1719-TO-75	0.902478	2.00144	4	8.48188
859-2	34	1719-TO-74	1.07768	3.67575	4	5.79662
806-1	35	1719-TO-49	0.957077	5.04529	5	7.10333
888-1	36	1719-TO-70	0.945705	3.10796	5	4.89688
880-2	37	1719-TO-68	0.798412	6.86909	5	5.4907
824-51	38	1719-TO-78	0.911288	1.68719	2	17.0892
847-7	39	1719-TO-91	0.967131	0.728418	1	8.44831
847-3	40	1719-TO-50	1.16162	1.44129	1	4.26429
CHN1	41	1719-TO-96	0.655273	13.4496	3	11.4113
861-3	42	1719-TO-86	0.608069	1.5107	3	6.6909
861-4	43	1719-TO-80	1.04853	1.27942	3	2.76216
882-60	44	1719-TO-94	0.522192	0.826806	0	1.82848
882-46	45	1719-TO-82	0.846737	1.0516	0	0.471016
811-7	46	1719-TO-77	0.510617	1.35401	0	5.91333
811-36	47	1719-TO-72	0.976569	3.07351	3	1.07573
