# Supplementary material for: Candida albicans selection for human commensalism results in substantial within-host diversity without decreasing fitness for invasive disease
Source: PLoS Biol. 2023 May 19;21(5):e3001822. doi: 10.1371/journal.pbio.3001822 (PMC10234564; doi:10.1371/journal.pbio.3001822)
Supplement: S1 Information — (XLSX) [file pbio.3001822.s014.xlsx]

## Sheet: Fig 1B
Donor	Oral colonies	Fecal colonies			Oral	Fecal
806		1		Median	7	3.5
811	60	4		25% percentile	2	1.75
813	91			75% percentile	60.5	12.25
814	144	19
824	61
830	71
831	1	1
833		37
838	7
847		10
849	4
851	1	2
854	1
859		3
861		5
867	4
871	14
872	73
874	9
880		2
882	123
888	1
902	3
904	9
906	2
910	1
918	1
935	3
940	2
946	14
952	96
967	3
969	9
971	14
973	4

## Sheet: Fig 1C
	maximum growth rate (umax)									Carrying Capacity (K)
	Dextrose			Galactose			Glycerol			Dextrose			Galactose			Glycerol
Isolate	rep 1	rep 2	average	rep 1	rep 2	average	rep 1	rep 2	average	rep 1	rep 2	average	rep 1	rep 2	average	rep 1	rep 2	average
806-1	0.12102	0.14297	0.131995	0.0643418	0.145378	0.10486	0.0613983	0.087051	0.0742246	1.379	1.341	1.36	0.002	0.541552	0.271776	0.004	0.005	0.0045
811-1	0.121838	0.141218	0.131528	0.0915423	0.0892339	0.0903881	0.121199	0.121164	0.121181	1.359	1.3455	1.35225	0.796451	0.774118	0.785285	0.297665	0.311435	0.30455
811-10	0.106678	0.0930706	0.099874	0.114793	0.099141	0.106967	0.177641	0.117325	0.147483	0.8265	0.8975	0.862	0.228261	0.332819	0.28054	0.24602	0.335545	0.290782
811-11	0.119651	0.150846	0.135248	0.121447	0.148774	0.135111	0.158362	0.150158	0.15426	1.3905	1.3635	1.377	0.522457	0.439814	0.481135	0.105265	0.0985192	0.101892
811-12	0.125913	0.153137	0.139525	0.0943091	0.107446	0.100878	0.130541	0.165725	0.148133	1.388	1.3315	1.35975	0.756851	0.819219	0.788035	0.287031	0.271079	0.279055
811-13	0.115487	0.154289	0.134888	0.0948446	0.0972336	0.0960391	0.144981	0.154477	0.149729	1.328	1.324	1.326	0.803539	0.792489	0.798014	0.29375	0.277448	0.285599
811-14	0.131191	0.152457	0.141824	0.0970873	0.138866	0.117977	0.130592	0.129839	0.130215	1.3435	1.362	1.35275	0.75538	0.492	0.62369	0.317622	0.340543	0.329082
811-15	0.104831	0.0839402	0.0943858	0.10905	0.118513	0.113781	0.11084	0.129024	0.119932	0.7385	0.8075	0.773	0.177986	0.236901	0.207444	0.312609	0.343236	0.327922
811-16	0.136904	0.151705	0.144305	0.0915955	0.135461	0.113528	0.184622	0.231885	0.208254	1.3575	1.362	1.35975	0.777802	0.522367	0.650084	0.0621742	0.0361416	0.0491579
811-17	0.103674	0.0889092	0.0962916	0.115597	0.109774	0.112686	0.118064	0.171131	0.144597	0.698	0.853	0.7755	0.358347	0.24994	0.304143	0.293937	0.301084	0.29751
811-18	0.141266	0.148445	0.144855	0.100081	0.142609	0.121345	0.164762	0.130892	0.147827	1.382	1.3495	1.36575	0.810198	0.473605	0.641901	0.0857158	0.0988739	0.0922949
811-19	0.133166	0.147731	0.140449	0.0961715	0.0927866	0.094479	0.104112	0.177943	0.141028	1.403	1.357	1.38	0.783002	0.826291	0.804647	0.289904	0.28576	0.287832
811-2	0.117703	0.154922	0.136312	0.0974792	0.110871	0.104175	0.12197	0.197079	0.159525	1.371	1.3465	1.35875	0.80107	0.572289	0.68668	0.280131	0.245623	0.262877
811-20	0.136108	0.154226	0.145167	0.0950462	0.104411	0.0997287	0.107168	0.117745	0.112456	1.4105	1.337	1.37375	0.72811	0.774428	0.751269	0.291057	0.341563	0.31631
811-21	0.10823	0.152248	0.130239	0.096902	0.0995032	0.0982026	0.12461	0.131856	0.128233	1.401	1.3285	1.36475	0.761154	0.77419	0.767672	0.269702	0.29138	0.280541
811-22	0.126297	0.153908	0.140103	0.138092	0.146653	0.142372	0.169658	0.132536	0.151097	1.3285	1.3505	1.3395	0.471047	0.478497	0.474772	0.280247	0.296892	0.28857
811-23	0.129824	0.152129	0.140976	0.102016	0.151874	0.126945	0.12762	0.14072	0.13417	1.357	1.348	1.3525	0.6765	0.539329	0.607915	0.309747	0.309052	0.3094
811-24	0.117821	0.151022	0.134421	0.0917848	0.146333	0.119059	0.120159	0.139631	0.129895	1.3675	1.3525	1.36	0.753173	0.495457	0.624315	0.312023	0.340815	0.326419
811-25	0.138088	0.145972	0.14203	0.122911	0.142353	0.132632	0.124032	0.164936	0.144484	1.405	1.344	1.3745	0.540049	0.528716	0.534383	0.307888	0.312486	0.310187
811-26	0.144538	0.148879	0.146709	0.0913469	0.0884993	0.0899231	0.115975	0.169816	0.142895	1.4135	1.3465	1.38	0.795736	0.852492	0.824114	0.294773	0.309768	0.30227
811-27	0.128007	0.149106	0.138556	0.0944547	0.0964589	0.0954568	0.120145	0.184148	0.152147	1.396	1.3455	1.37075	0.821771	0.793055	0.807413	0.30493	0.294394	0.299662
811-28	0.140916	0.153906	0.147411	0.116409	0.0866467	0.101528	0.130778	0.190657	0.160718	1.417	1.3145	1.36575	0.538828	0.805732	0.67228	0.28924	0.277672	0.283456
811-29	0.123333	0.155151	0.139242	0.0917186	0.0963922	0.0940554	0.117027	0.134486	0.125756	1.379	1.331	1.355	0.752983	0.816545	0.784764	0.286194	0.30624	0.296217
811-3	0.134819	0.151272	0.143046	0.137731	0.155469	0.1466	0.128099	0.130377	0.129238	1.3715	1.3635	1.3675	0.526102	0.481766	0.503934	0.314583	0.284829	0.299706
811-30	0.113889	0.155598	0.134743	0.0925182	0.0915663	0.0920422	0.132326	0.150916	0.141621	1.3775	1.3195	1.3485	0.743093	0.804052	0.773573	0.272641	0.285358	0.278999
811-31	0.129549	0.154147	0.141848	0.0964659	0.101397	0.0989316	0.0993571	0.131681	0.115519	1.4205	1.331	1.37575	0.70734	0.642722	0.675031	0.310141	0.405406	0.357774
811-32	0.110614	0.136696	0.123655	0.110997	0.124937	0.117967	0.125943	0.178252	0.152098	0.9005	1.2545	1.0775	0.484745	0.422964	0.453855	0.314088	0.312933	0.31351
811-33	0.134539	0.149842	0.142191	0.0910323	0.090498	0.0907651	0.134577	0.137254	0.135915	1.419	1.333	1.376	0.784301	0.826059	0.80518	0.27556	0.323413	0.299486
811-34	0.125585	0.14705	0.136317	0.090611	0.0987061	0.0946585	0.138362	0.140359	0.139361	1.4025	1.333	1.36775	0.791559	0.814601	0.80308	0.261046	0.313477	0.287262
811-35	0.129828	0.155654	0.142741	0.13397	0.0958354	0.114903	0.158175	0.212869	0.185522	1.398	1.3515	1.37475	0.461023	0.815479	0.638251	0.25085	0.258955	0.254903
811-36	0.14404	0.125361	0.1347	0.183403	0.132234	0.157818	0.137558	0.165957	0.151757	1.3625	1.2255	1.294	0.337175	0.576095	0.456635	0.263571	0.282263	0.272917
811-37	0.130146	0.142561	0.136353	0.105533	0.117469	0.111501	0.194624	0.153611	0.174117	1.406	1.3915	1.39875	0.660236	0.56891	0.614573	0.254881	0.292454	0.273667
811-38	0.124708	0.138855	0.131782	0.0972043	0.110444	0.103824	0.152069	0.12797	0.14002	1.361	1.3635	1.36225	0.821398	0.661906	0.741652	0.251811	0.329938	0.290874
811-39	0.132913	0.140091	0.136502	0.0987036	0.112425	0.105564	0.15192	0.15488	0.1534	1.3825	1.3535	1.368	0.880836	0.726927	0.803882	0.231654	0.243589	0.237621
811-4	0.116569	0.15169	0.134129	0.113356	0.114529	0.113943	0.140297	0.150281	0.145289	1.3645	1.331	1.34775	0.583179	0.528637	0.555908	0.235655	0.250374	0.243015
811-40	0.126178	0.138628	0.132403	0.0920443	0.112062	0.102053	0.159196	0.15353	0.156363	1.382	1.3825	1.38225	0.901664	0.653427	0.777546	0.209372	0.215953	0.212663
811-41	0.119333	0.138542	0.128937	0.098671	0.117302	0.107987	0.145801	0.149824	0.147812	1.3625	1.3545	1.3585	0.703563	0.530461	0.617012	0.227691	0.247462	0.237577
811-42	0.131497	0.139753	0.135625	0.0845199	0.118096	0.101308	0.168998	0.135271	0.152134	1.3755	1.355	1.36525	0.770211	0.566241	0.668226	0.267372	0.297121	0.282246
811-43	0.130912	0.141086	0.135999	0.182981	0.126169	0.154575	0.11793	0.19016	0.154045	1.3645	1.366	1.36525	0.387665	0.554728	0.471197	0.282356	0.285211	0.283784
811-44	0.125853	0.137108	0.131481	0.0963728	0.110297	0.103335	0.156728	0.147191	0.15196	1.384	1.369	1.3765	0.808345	0.756452	0.782398	0.258392	0.264688	0.26154
811-45	0.120541	0.138854	0.129697	0.10363	0.116167	0.109898	0.151579	0.160541	0.15606	1.396	1.3705	1.38325	0.863245	0.701375	0.78231	0.24821	0.277549	0.26288
811-46	0.122616	0.141376	0.131996	0.146058	0.158705	0.152381	0.158881	0.163091	0.160986	1.397	1.372	1.3845	0.534679	0.481768	0.508223	0.233068	0.260314	0.246691
811-47	0.117846	0.140283	0.129065	0.101078	0.11677	0.108924	0.146133	0.155195	0.150664	1.3825	1.3705	1.3765	0.949908	0.707514	0.828711	0.224341	0.268931	0.246636
811-48	0.12007	0.136963	0.128517	0.0994376	0.112027	0.105732	0.153391	0.149736	0.151563	1.3695	1.375	1.37225	0.945009	0.763999	0.854504	0.225291	0.237728	0.231509
811-49	0.113547	0.137485	0.125516	0.134266	0.143333	0.1388	0.142916	0.1593	0.151108	1.3455	1.3625	1.354	0.549518	0.52292	0.536219	0.236667	0.239761	0.238214
811-5	0.11873	0.155323	0.137027	0.096425	0.101908	0.0991663	0.145071	0.150647	0.147859	1.3425	1.327	1.33475	0.804232	0.718892	0.761562	0.252079	0.258692	0.255386
811-50	0.1194	0.14273	0.131065	0.0999731	0.107605	0.103789	0.148097	0.158675	0.153386	1.389	1.385	1.387	0.843219	0.712324	0.777772	0.253728	0.260996	0.257362
811-51	0.128267	0.14337	0.135819	0.0897018	0.10061	0.095156	0.155689	0.157806	0.156748	1.3735	1.3345	1.354	0.602971	0.705598	0.654285	0.269043	0.286869	0.277956
811-52	0.137309	0.150128	0.143718	0.095727	0.101649	0.0986879	0.14859	0.15054	0.149565	1.296	1.357	1.3265	0.743994	0.689272	0.716633	0.284032	0.271764	0.277898
811-53	0.135129	0.144954	0.140042	0.101231	0.112946	0.107088	0.113682	0.122838	0.11826	1.375	1.3575	1.36625	0.93549	0.778586	0.857038	0.319695	0.355443	0.337569
811-54	0.121568	0.135552	0.12856	0.101146	0.123111	0.112128	0.152002	0.155449	0.153726	1.3605	1.347	1.35375	0.919294	0.671834	0.795564	0.260281	0.27454	0.26741
811-55	0.127265	0.148132	0.137698	0.100693	0.116891	0.108792	0.167442	0.145453	0.156448	1.369	1.389	1.379	0.84069	0.691877	0.766283	0.235833	0.242689	0.239261
811-56	0.52792	0.517559	0.52274	0.105953	0.113898	0.109925	0.141687	0.143861	0.142774	1.38359	1.3677	1.37564	0.9392	0.760317	0.849759	0.252174	0.244563	0.248368
811-57	0.515743	0.513501	0.514622	0.10476	0.105086	0.104923	0.145303	0.16867	0.156987	1.31819	1.38683	1.35251	0.957625	0.762623	0.860124	0.246073	0.231239	0.238656
811-58	0.506673	0.579105	0.542889	0.108544	0.105338	0.106941	0.144269	0.159656	0.151963	1.37134	1.32494	1.34814	0.828086	0.703216	0.765651	0.251101	0.25654	0.25382
811-59	0.51991	0.506348	0.513129	0.103278	0.099214	0.101246	0.145093	0.1544	0.149746	1.35414	1.39267	1.37341	0.719392	0.823127	0.77126	0.257252	0.252492	0.254872
811-6	0.131024	0.154191	0.142607	0.097645	0.135186	0.116415	0.150982	0.15036	0.150671	1.375	1.3675	1.37125	0.768953	0.504315	0.636634	0.263734	0.265701	0.264718
811-60	0.517866	0.531194	0.52453	0.142172	0.130898	0.136535	0.130632	0.139241	0.134936	1.35792	1.35313	1.35552	0.499332	0.576169	0.53775	0.264915	0.267356	0.266135
811-62	0.504453	0.613484	0.558969	0.105359	0.0992355	0.102297	0.146337	0.155892	0.151115	1.3249	1.37074	1.34782	0.705175	0.933449	0.819312	0.25954	0.25432	0.25693
811-63	0.530594	0.495054	0.512824	0.104028	0.0956896	0.0998587	0.149033	0.14235	0.145692	1.35698	1.34454	1.35076	0.647803	0.947053	0.797428	0.246985	0.243363	0.245174
811-64	0.519253	0.490973	0.505113	0.109666	0.142462	0.126064	0.107433	0.127967	0.1177	1.36907	1.35328	1.36117	0.632207	0.57478	0.603493	0.310276	0.361973	0.336125
811-65	0.546286	0.545737	0.546011	0.103687	0.112852	0.10827	0.152034	0.153735	0.152884	1.36268	1.40193	1.38231	0.671849	0.724491	0.69817	0.251529	0.241855	0.246692
811-7	0.107763	0.102418	0.105091		0.109315	0.109315	0.155932	0.144103	0.150017	0.7805	0.838	0.80925		0.322408	0.322408	0.143906	0.137556	0.140731
811-8	0.13996	0.155184	0.147572	0.0919215	0.136078	0.114	0.107811	0.168061	0.137936	1.347	1.366	1.3565	0.78713	0.485613	0.636371	0.304038	0.309155	0.306597
811-9	0.130491	0.153614	0.142053	0.0935934	0.143932	0.118763	0.105017	0.186373	0.145695	1.3725	1.3625	1.3675	0.779972	0.507109	0.64354	0.298557	0.295966	0.297262
813-1	0.138561	0.147753	0.143157	0.109482	0.126561	0.118022	0.100237	0.108904	0.104571	1.3825	1.382	1.38225	0.749607	0.470212	0.60991	0.274045	0.267533	0.270789
813-10	0.12137	0.14627	0.13382	0.104439	0.103488	0.103963	0.106363	0.13079	0.118576	1.336	1.3615	1.34875	0.750373	0.790419	0.770396	0.262574	0.248406	0.25549
813-11	0.120694	0.144469	0.132581	0.125027	0.14059	0.132809	0.116558	0.145071	0.130815	1.3635	1.3525	1.358	0.641578	0.453197	0.547388	0.249957	0.253193	0.251575
813-12	0.118565	0.14502	0.131793	0.105912	0.0978711	0.101891	0.11457	0.148182	0.131376	1.342	1.384	1.363	0.785222	0.795353	0.790287	0.269133	0.24952	0.259326
813-13	0.12332	0.140416	0.131868	0.105149	0.101486	0.103318	0.121332	0.175632	0.148482	1.3655	1.359	1.36225	0.739752	0.795031	0.767391	0.246797	0.238647	0.242722
813-14	0.120377	0.135995	0.128186	0.135649	0.14878	0.142215	0.112169	0.143405	0.127787	1.361	1.358	1.3595	0.497345	0.413496	0.45542	0.266713	0.249379	0.258046
813-15	0.122392	0.133721	0.128057	0.103428	0.0910021	0.0972149	0.116006	0.140389	0.128197	1.3755	1.356	1.36575	0.829853	0.784644	0.807248	0.255809	0.251587	0.253698
813-16	0.124691	0.142458	0.133574	0.0972416	0.0908274	0.0940345	0.110945	0.136501	0.123723	1.387	1.3615	1.37425	0.773121	0.714876	0.743998	0.250659	0.240462	0.245561
813-17	0.120152	0.148256	0.134204	0.101923	0.091048	0.0964855	0.111364	0.123211	0.117287	1.331	1.3745	1.35275	0.67904	0.830132	0.754586	0.272538	0.256718	0.264628
813-18	0.113923	0.142555	0.128239	0.104224	0.0982036	0.101214	0.121374	0.199808	0.160591	1.318	1.3545	1.33625	0.730261	0.784736	0.757498	0.268827	0.216229	0.242528
813-19	0.118454	0.144681	0.131568	0.10982	0.101511	0.105665	0.130316	0.186993	0.158655	1.348	1.3535	1.35075	0.750367	0.788813	0.76959	0.264683	0.236035	0.250359
813-2	0.144426	0.143773	0.1441	0.0977766	0.102013	0.0998948	0.110059	0.110618	0.110339	1.39	1.3775	1.38375	0.712317	0.762615	0.737466	0.23693	0.241237	0.239083
813-20	0.119742	0.143285	0.131513	0.105295	0.101765	0.10353	0.123481	0.128792	0.126137	1.3345	1.3905	1.3625	0.704578	0.786177	0.745378	0.280347	0.260823	0.270585
813-21	0.12299	0.141082	0.132036	0.10939	0.0999733	0.104681	0.108166	0.137346	0.122756	1.336	1.356	1.346	0.73631	0.803598	0.769954	0.274673	0.263724	0.269198
813-22	0.121335	0.134717	0.128026	0.104202	0.0932367	0.0987192	0.102738	0.132763	0.11775	1.3585	1.354	1.35625	0.769252	0.806352	0.787802	0.266957	0.249457	0.258207
813-23	0.121558	0.143406	0.132482	0.102951	0.0950382	0.0989946	0.114349	0.135205	0.124777	1.3575	1.37	1.36375	0.660112	0.742901	0.701507	0.263604	0.249921	0.256762
813-24	0.126764	0.13661	0.131687	0.10035	0.113663	0.107007	0.108342	0.13177	0.120056	1.381	1.363	1.372	0.77099	0.513398	0.642194	0.23901	0.240109	0.23956
813-25	0.116123	0.146841	0.131482	0.127515	0.118709	0.123112	0.114431	0.116268	0.11535	1.3495	1.3785	1.364	0.5943	0.483508	0.538904	0.284648	0.257684	0.271166
813-26	0.121299	0.14428	0.13279	0.110131	0.0965155	0.103323	0.116588	0.156852	0.13672	1.3005	1.3615	1.331	0.68992	0.835128	0.762524	0.275272	0.247247	0.26126
813-27	0.122882	0.142047	0.132464	0.11055	0.107471	0.10901	0.146197	0.183064	0.164631	1.305	1.3525	1.32875	0.72183	0.762427	0.742128	0.258765	0.251518	0.255142
813-28	0.123429	0.145991	0.13471	0.102778	0.0977777	0.100278	0.126762	0.131217	0.12899	1.2855	1.35	1.31775	0.751161	0.790176	0.770669	0.295111	0.257202	0.276157
813-29	0.124707	0.143669	0.134188	0.104032	0.0966145	0.100323	0.124994	0.12933	0.127162	1.3	1.3495	1.32475	0.755625	0.803971	0.779798	0.288937	0.259668	0.274303
813-3	0.141005	0.144509	0.142757	0.100366	0.0967898	0.0985777	0.111851	0.114164	0.113008	1.3685	1.367	1.36775	0.672769	0.80393	0.73835	0.241023	0.254483	0.247753
813-30	0.122928	0.13559	0.129259	0.104031	0.0950507	0.0995411	0.114568	0.113692	0.11413	1.3365	1.358	1.34725	0.712439	0.792675	0.752557	0.266343	0.265819	0.266081
813-31	0.123386	0.138564	0.130975	0.106197	0.0937477	0.0999721	0.110812	0.110145	0.110479	1.3465	1.351	1.34875	0.784194	0.789192	0.786693	0.257757	0.254317	0.256037
813-32	0.125767	0.138869	0.132318	0.119879	0.124596	0.122237	0.109031	0.128761	0.118896	1.3825	1.361	1.37175	0.645055	0.492065	0.56856	0.246668	0.248141	0.247405
813-33	0.0438399	0.073247	0.0585435	0.09764	0.128678	0.113159	0.23638	0.159742	0.198061	0.4425	0.6715	0.557	0.742381	0.177891	0.460136	0.106943	0.130787	0.118865
813-34	0.121249	0.142169	0.131709	0.109938	0.10036	0.105149	0.176379	0.173724	0.175051	1.26	1.3495	1.30475	0.66188	0.610517	0.636199	0.222502	0.185186	0.203844
813-35	0.116766	0.127054	0.12191	0.115527	0.0973732	0.10645	0.133709	0.12294	0.128324	1.3455	1.372	1.35875	0.726559	0.846085	0.786322	0.260627	0.274032	0.267329
813-36	0.126069	0.145872	0.135971	0.104059	0.0991526	0.101606	0.13109	0.136497	0.133794	1.27	1.3755	1.32275	0.744856	0.822933	0.783894	0.275548	0.248912	0.26223
813-37	0.127068	0.140849	0.133959	0.105036	0.0972873	0.101162	0.131262	0.122461	0.126862	1.281	1.402	1.3415	0.775641	0.813807	0.794724	0.320777	0.264178	0.292477
813-38	0.120376	0.130459	0.125418	0.125454	0.117487	0.12147	0.11179	0.10959	0.11069	1.377	1.414	1.3955	0.570359	0.510282	0.540321	0.261986	0.26517	0.263578
813-39	0.124621	0.140782	0.132701	0.102585	0.0930831	0.097834	0.11139	0.105289	0.10834	1.3355	1.3545	1.345	0.828924	0.834276	0.8316	0.252673	0.238249	0.245461
813-4	0.132389	0.146059	0.139224	0.106246	0.0915976	0.0989219	0.112867	0.118663	0.115765	1.349	1.374	1.3615	0.633863	0.805189	0.719526	0.24079	0.250069	0.24543
813-40	0.12469	0.146305	0.135498	0.0962241	0.0979732	0.0970986	0.115684	0.110329	0.113006	1.3735	1.3755	1.3745	0.716376	0.747251	0.731814	0.240351	0.24278	0.241565
813-41	0.0510254	0.0901031	0.0705643	0.103555	0.118623	0.111089	0.256432	0.101286	0.178859	0.499	1.0215	0.76025	0.666873	0.176546	0.42171	0.0942217	0.165563	0.129892
813-42	0.0361118	0.03444	0.0352759	0.100838	0.0954006	0.0981191	0.26632	0.1541	0.21021	0.332	0.606	0.469	0.763679	0.216154	0.489917	0.0920685	0.149838	0.120953
813-43	0.115205	0.130499	0.122852	0.106787	0.108307	0.107547	0.151382	0.161915	0.156648	1.118	1.3585	1.23825	0.682045	0.760829	0.721437	0.263515	0.209	0.236258
813-49	0.124371	0.137947	0.131159	0.107532	0.100956	0.104244	0.151479	0.103005	0.127242	1.33	1.3545	1.34225	0.676592	0.741432	0.709012	0.242232	0.240635	0.241434
813-5	0.127926	0.136835	0.13238	0.108864	0.0932331	0.101049	0.10691	0.11205	0.10948	1.3705	1.3645	1.3675	0.613028	0.715818	0.664423	0.228137	0.240555	0.234346
813-50	0.127906	0.134598	0.131252	0.105101	0.0958642	0.100483	0.132725	0.113406	0.123065	1.29	1.3555	1.32275	0.644253	0.791359	0.717806	0.250162	0.202254	0.226208
813-51	0.129429	0.141535	0.135482	0.102857	0.0954256	0.0991412	0.141312	0.109525	0.125418	1.2985	1.337	1.31775	0.757681	0.813767	0.785724	0.266489	0.263137	0.264813
813-52	0.131898	0.136776	0.134337	0.106711	0.0998174	0.103264	0.13753	0.115001	0.126266	1.2875	1.337	1.31225	0.730997	0.713893	0.722445	0.257611	0.26948	0.263545
813-53	0.126454	0.14005	0.133252	0.0971381	0.100375	0.0987563	0.146121	0.114634	0.130377	1.227	1.2655	1.24625	0.819714	0.60717	0.713442	0.203449	0.203636	0.203543
813-54	0.131015	0.138323	0.134669	0.108234	0.0975022	0.102868	0.135851	0.105247	0.120549	1.296	1.3665	1.33125	0.759758	0.780224	0.769991	0.250514	0.274459	0.262487
813-55	0.132776	0.134357	0.133567	0.10935	0.0990132	0.104182	0.12504	0.10573	0.115385	1.3115	1.3645	1.338	0.843022	0.773977	0.8085	0.252511	0.242322	0.247417
813-56	0.123117	0.142492	0.132804	0.0990303	0.102972	0.101001	0.117645	0.110148	0.113897	1.3475	1.38	1.36375	0.767411	0.775444	0.771428	0.241758	0.245981	0.24387
813-57	0.123835	0.14089	0.132363	0.0915423	0.099506	0.0955242	0.138843	0.103803	0.121323	1.3195	1.387	1.35325	0.796451	0.79402	0.795236	0.261916	0.248829	0.255372
813-58	0.127772	0.139823	0.133797	0.0974792	0.0918098	0.0946445	0.132805	0.114148	0.123477	1.2705	1.3425	1.3065	0.80107	0.796456	0.798763	0.25354	0.206427	0.229983
813-59	0.115193	0.138882	0.127038	0.137731	0.138743	0.138237	0.147089	0.106196	0.126642	1.3515	1.34	1.34575	0.526102	0.516896	0.521499	0.303862	0.284091	0.293976
813-6	0.130921	0.136073	0.133497	0.100655	0.0970539	0.0988542	0.11487	0.119062	0.116966	1.372	1.366	1.369	0.740498	0.802758	0.771628	0.226136	0.250053	0.238095
813-60	0.132758	0.14037	0.136564	0.109305	0.113706	0.111505	0.149016	0.104236	0.126626	1.2535	1.3545	1.304	0.806663	0.539996	0.67333	0.263007	0.280933	0.27197
813-61	0.140097	0.121562	0.130829	0.104538	0.100259	0.102398	0.154699	0.105616	0.130157	1.377	1.3615	1.36925	0.825091	0.702447	0.763769	0.273351	0.26483	0.269091
813-62	0.118617	0.130034	0.124326	0.108159	0.132132	0.120145	0.158966	0.0982842	0.128625	1.357	1.3815	1.36925	0.634331	0.459197	0.546764	0.261938	0.283428	0.272683
813-63	0.133432	0.13511	0.134271	0.103076	0.0907306	0.0969033	0.138028	0.110901	0.124465	1.302	1.378	1.34	0.797928	0.810652	0.80429	0.245216	0.235042	0.240129
813-64	0.125126	0.141234	0.13318	0.0985791	0.0968678	0.0977234	0.116006	0.103287	0.109646	1.3385	1.393	1.36575	0.764739	0.770648	0.767694	0.249845	0.252368	0.251107
813-65	0.124577	0.14155	0.133064	0.113356	0.103905	0.108631	0.133652	0.135965	0.134809	1.2975	1.353	1.32525	0.583179	0.567399	0.575289	0.264012	0.242396	0.253204
813-66	0.126267	0.138227	0.132247	0.096425	0.0921683	0.0942966	0.121834	0.104187	0.11301	1.3025	1.333	1.31775	0.804232	0.765595	0.784914	0.263781	0.254721	0.259251
813-67	0.131399	0.1387	0.13505	0.097645	0.118239	0.107942	0.152011	0.107669	0.12984	1.305	1.3375	1.32125	0.768953	0.55179	0.660372	0.24957	0.243796	0.246683
813-68	0.129623	0.139913	0.134768		0.137977	0.137977	0.16144	0.109177	0.135308	1.2625	1.3575	1.31		0.421787	0.421787	0.245877	0.252902	0.249389
813-69	0.131906	0.139863	0.135884	0.0919215	0.116286	0.104104	0.159356	0.10795	0.133653	1.258	1.354	1.306	0.78713	0.559094	0.673112	0.261031	0.264557	0.262794
813-7	0.126441	0.140991	0.133716	0.0978499	0.0923703	0.0951101	0.108546	0.141143	0.124845	1.3785	1.361	1.36975	0.802261	0.793805	0.798033	0.247919	0.243777	0.245848
813-70	0.132334	0.134803	0.133568	0.0935934	0.125824	0.109708	0.160175	0.107872	0.134024	1.262	1.346	1.304	0.779972	0.522405	0.651188	0.248807	0.259369	0.254088
813-71	0.132213	0.138523	0.135368	0.114793	0.109657	0.112225	0.144012	0.101222	0.122617	1.294	1.37	1.332	0.228261	0.623108	0.425684	0.231247	0.250308	0.240777
813-72	0.120451	0.14507	0.13276	0.121447	0.121065	0.121256	0.128107	0.10366	0.115884	1.347	1.402	1.3745	0.522457	0.484353	0.503405	0.254688	0.262495	0.258591
813-73	0.120662	0.137197	0.128929	0.0943091	0.102907	0.0986083	0.144171	0.149476	0.146824	1.298	1.344	1.321	0.756851	0.752144	0.754498	0.260104	0.24472	0.252412
813-74	0.127728	0.135719	0.131724	0.0948446	0.0985802	0.0967124	0.127013	0.125676	0.126344	1.287	1.325	1.306	0.803539	0.782133	0.792836	0.261706	0.256263	0.258985
813-75	0.129728	0.138093	0.13391	0.0970873	0.108914	0.103001	0.141125	0.11015	0.125638	1.292	1.3495	1.32075	0.75538	0.600325	0.677852	0.23953	0.255927	0.247728
813-76	0.131827	0.139912	0.135869	0.10905	0.126496	0.117773	0.147718	0.111326	0.129522	1.294	1.334	1.314	0.177986	0.453866	0.315926	0.240332	0.262891	0.251612
813-77	0.13267	0.139377	0.136024	0.0915955	0.148592	0.120094	0.152634	0.108717	0.130676	1.25	1.415	1.3325	0.777802	0.380038	0.57892	0.238796	0.243748	0.241272
813-78	0.130892	0.135062	0.132977	0.115597	0.140699	0.128148	0.162956	0.0999457	0.131451	1.273	1.397	1.335	0.358347	0.406732	0.38254	0.240339	0.248036	0.244188
813-79	0.133162	0.135055	0.134108	0.100081	0.112902	0.106492	0.149031	0.104248	0.12664	1.296	1.3075	1.30175	0.810198	0.615511	0.712855	0.231646	0.239933	0.235789
813-8	0.129282	0.143027	0.136154	0.124154	0.102344	0.113249	0.104103	0.123185	0.113644	1.3815	1.3595	1.3705	0.673226	0.612938	0.643082	0.241766	0.275149	0.258457
813-80	0.119625	0.148039	0.133832	0.0961715	0.102171	0.0991712	0.124326	0.102317	0.113321	1.3355	1.3385	1.337	0.783002	0.751065	0.767033	0.258849	0.257102	0.257975
813-81	0.112896	0.136226	0.124561	0.0950462	0.0972152	0.0961307	0.136395	0.103684	0.120039	1.337	1.3555	1.34625	0.72811	0.736918	0.732514	0.25757	0.244499	0.251035
813-82	0.12802	0.142094	0.135057	0.096902	0.0945284	0.0957152	0.137436	0.10712	0.122278	1.2865	1.3735	1.33	0.761154	0.733338	0.747246	0.233715	0.243617	0.238666
813-83	0.128689	0.138561	0.133625	0.138092	0.128988	0.13354	0.136149	0.105784	0.120966	1.3045	1.39	1.34725	0.471047	0.487173	0.47911	0.250754	0.263469	0.257112
813-84	0.127293	0.139283	0.133288	0.102016	0.0967371	0.0993765	0.131148	0.10137	0.116259	1.3155	1.329	1.32225	0.6765	0.609312	0.642906	0.248993	0.250019	0.249506
813-85	0.13103	0.135472	0.133251	0.0917848	0.0979905	0.0948877	0.127309	0.106447	0.116878	1.292	1.3015	1.29675	0.753173	0.606758	0.679966	0.246495	0.22638	0.236437
813-86	0.125355	0.136018	0.130687	0.122911	0.145243	0.134077	0.118863	0.0961212	0.107492	1.3215	1.32	1.32075	0.540049	0.390207	0.465128	0.275632	0.241544	0.258588
813-87	0.127868	0.131855	0.129862	0.0913469	0.105779	0.098563	0.12812	0.101057	0.114589	1.314	1.325	1.3195	0.795736	0.636589	0.716163	0.252527	0.23326	0.242893
813-88	0.117267	0.141692	0.129479	0.0944547	0.0978916	0.0961731	0.116665	0.105908	0.111287	1.3395	1.298	1.31875	0.821771	0.74386	0.782816	0.253924	0.236201	0.245062
813-89	0.111422	0.142188	0.126805	0.116409	0.103274	0.109841	0.141269	0.109637	0.125453	1.3145	1.3875	1.351	0.538828	0.651663	0.595246	0.237108	0.271037	0.254072
813-9	0.12877	0.150758	0.139764	0.105599	0.0917014	0.0986502	0.110864	0.110172	0.110518	1.3895	1.3905	1.39	0.657976	0.774478	0.716227	0.243884	0.260302	0.252093
813-90	0.111294	0.138861	0.125078	0.0917186	0.0975195	0.094619	0.124062	0.10436	0.114211	1.339	1.3585	1.34875	0.752983	0.708401	0.730692	0.228816	0.245852	0.237334
813-91	0.111753	0.14554	0.128646	0.0925182	0.0963627	0.0944405	0.120704	0.111678	0.116191	1.3475	1.318	1.33275	0.743093	0.682474	0.712783	0.219667	0.280311	0.249989
813-92	0.114329	0.148408	0.131369	0.0964659	0.0929147	0.0946903	0.136455	0.116995	0.126725	1.3215	1.3195	1.3205	0.70734	0.704213	0.705777	0.223538	0.253994	0.238766
813-93	0.112647	0.142412	0.12753	0.110997	0.0939134	0.102455	0.123766	0.104627	0.114197	1.329	1.3095	1.31925	0.484745	0.732794	0.608769	0.226262	0.237393	0.231828
813-94	0.109438	0.145414	0.127426	0.0910323	0.0939395	0.0924859	0.127064	0.108211	0.117638	1.319	1.32	1.3195	0.784301	0.71404	0.74917	0.233662	0.25824	0.245951
813-95	0.110937	0.142982	0.126959	0.090611	0.0917106	0.0911608	0.137581	0.107308	0.122445	1.3525	1.3105	1.3315	0.791559	0.732113	0.761836	0.236113	0.256596	0.246355
813-96	0.110243	0.147515	0.128879	0.13397	0.0998237	0.116897	0.129217	0.217755	0.173486	1.334	1.324	1.329	0.461023	0.669897	0.56546	0.245769	0.248031	0.2469
814-1	0.144046	0.155523	0.149784	0.138597	0.121931	0.130264	0.146999	0.120137	0.133568	1.3545	1.217	1.28575	0.425582	0.599799	0.51269	0.261603	0.310659	0.286131
814-10	0.123606	0.145495	0.134551	0.128548	0.105986	0.117267	0.11839	0.135661	0.127025	1.3145	1.292	1.30325	0.456082	0.54608	0.501081	0.277184	0.123068	0.200126
814-100	0.133685	0.150463	0.142074	0.0910883	0.0921756	0.091632	0.16512	0.123179	0.14415	1.3025	1.3565	1.3295	0.67362	0.738011	0.705816	0.23532	0.24969	0.242505
814-101	0.141693	0.14261	0.142151	0.0908648	0.0953187	0.0930918	0.140447	0.155644	0.148045	1.3435	1.276	1.30975	0.681759	0.64576	0.66376	0.285302	0.10321	0.194256
814-102	0.139233	0.140775	0.140004	0.0896542	0.101208	0.0954311	0.136874	0.135392	0.136133	1.276	1.3375	1.30675	0.63937	0.691327	0.665348	0.249605	0.247735	0.24867
814-103	0.140622	0.139728	0.140175	0.0941232	0.0973602	0.0957417	0.135159	0.142902	0.139031	1.2725	1.346	1.30925	0.581082	0.717718	0.6494	0.235024	0.250509	0.242767
814-104	0.138539	0.144544	0.141542	0.115878	0.123108	0.119493	0.138191	0.146051	0.142121	1.2815	1.351	1.31625	0.48749	0.480711	0.4841	0.239886	0.244289	0.242087
814-105	0.127764	0.146492	0.137128	0.0887078	0.0916072	0.0901575	0.148834	0.149188	0.149011	1.309	1.3295	1.31925	0.698683	0.643582	0.671132	0.224355	0.238895	0.231625
814-106	0.128644	0.147089	0.137866	0.0917914	0.0929132	0.0923523	0.137944	0.137134	0.137539	1.3055	1.356	1.33075	0.674328	0.702024	0.688176	0.224811	0.23785	0.231331
814-107	0.139936	0.146475	0.143206	0.138305	0.136716	0.13751	0.138436	0.152989	0.145712	1.3	1.3595	1.32975	0.389466	0.448373	0.41892	0.243716	0.227697	0.235706
814-108	0.138696	0.146263	0.142479	0.0990116	0.10131	0.100161	0.134366	0.218391	0.176379	1.304	1.362	1.333	0.621092	0.715618	0.668355	0.26521	0.226679	0.245944
814-109	0.13573	0.146573	0.141151	0.095492	0.100003	0.0977477	0.144696	0.202724	0.17371	1.315	1.3805	1.34775	0.724836	0.743887	0.734362	0.261784	0.221066	0.241425
814-11	0.125911	0.147741	0.136826	0.124758	0.106983	0.115871	0.143687	0.203926	0.173806	1.3525	1.3095	1.331	0.465768	0.498291	0.48203	0.25235	0.22799	0.24017
814-110	0.13915	0.14511	0.14213	0.147615	0.13255	0.140082	0.14741	0.179736	0.163573	1.315	1.359	1.337	0.420135	0.537779	0.478957	0.258456	0.24537	0.251913
814-111	0.13427	0.141833	0.138051	0.0967789	0.0976137	0.0971963	0.175282	0.135311	0.155297	1.2925	1.351	1.32175	0.613694	0.651205	0.632449	0.218867	0.226598	0.222733
814-112	0.118702	0.129056	0.123879	0.087393	0.0822605	0.0848268	0.129766	0.147594	0.13868	1.3345	1.3805	1.3575	0.538184	0.622707	0.580445	0.299289	0.115336	0.207312
814-113	0.113728	0.146557	0.130142	0.0921834	0.0936397	0.0929115	0.132409	0.157779	0.145094	1.342	1.3355	1.33875	0.726449	0.721967	0.724208	0.244722	0.250793	0.247757
814-114	0.126645	0.143443	0.135044	0.0916444	0.0985551	0.0950997	0.132603	0.152202	0.142402	1.3275	1.3165	1.322	0.738438	0.720771	0.729605	0.244589	0.253427	0.249008
814-115	0.126178	0.145017	0.135597	0.10076	0.100004	0.100382	0.13503	0.149329	0.142179	1.325	1.3365	1.33075	0.638004	0.708962	0.673483	0.268573	0.245889	0.257231
814-116	0.131037	0.147495	0.139266	0.112959	0.0916849	0.102322	0.144353	0.141002	0.142677	1.3225	1.363	1.34275	0.522787	0.750963	0.636875	0.248715	0.230463	0.239589
814-117	0.128848	0.146205	0.137526	0.0989496	0.101292	0.100121	0.154901	0.217874	0.186388	1.3125	1.373	1.34275	0.658682	0.675028	0.666855	0.252449	0.222323	0.237386
814-118	0.12203	0.143966	0.132998	0.0948375	0.0969854	0.0959115	0.189384	0.219976	0.20468	1.327	1.344	1.3355	0.711674	0.69485	0.703262	0.2361	0.218194	0.227147
814-119	0.121306	0.138563	0.129935	0.0942731	0.105455	0.0998641	0.17899	0.181528	0.180259	1.3135	1.324	1.31875	0.778967	0.66978	0.724374	0.241766	0.232972	0.237369
814-12	0.1254	0.14459	0.134995	0.140993	0.114207	0.1276	0.160319	0.170814	0.165566	1.316	1.297	1.3065	0.412077	0.613959	0.513018	0.236006	0.249295	0.24265
814-120	0.123341	0.145436	0.134388	0.0873535	0.100839	0.0940964	0.143354	0.139995	0.141674	1.318	1.3515	1.33475	0.677083	0.746018	0.711551	0.226782	0.245849	0.236316
814-121	0.13056	0.147699	0.13913	0.133056	0.126145	0.1296	0.135628	0.140479	0.138054	1.284	1.3415	1.31275	0.422769	0.499436	0.461102	0.245405	0.252568	0.248987
814-13	0.126965	0.14532	0.136143	0.105489	0.0962668	0.100878	0.195764	0.118751	0.157258	1.2695	1.297	1.28325	0.441414	0.540071	0.490743	0.230959	0.297374	0.264166
814-14	0.120451	0.141938	0.131195	0.103695	0.113749	0.108722	0.125514	0.169222	0.147368	1.2055	1.3095	1.2575	0.599729	0.654928	0.627329	0.294616	0.0745304	0.184573
814-145	0.133274	0.152491	0.142883	0.103014	0.0927234	0.0978689	0.132141	0.133074	0.132607	1.304	1.364	1.334	0.526503	0.653568	0.590035	0.240499	0.23225	0.236374
814-146	0.129573	0.124279	0.126926	0.0999499	0.0993933	0.0996716	0.14854	0.141751	0.145146	1.2765	1.339	1.30775	0.730876	0.663631	0.697254	0.257428	0.245103	0.251265
814-147	0.122977	0.110846	0.116912	0.0988976	0.0992627	0.0990802	0.124525	0.135218	0.129871	1.3355	1.342	1.33875	0.625442	0.628141	0.626792	0.228147	0.241363	0.234755
814-148	0.127485	0.12529	0.126387	0.101107	0.0942916	0.0976995	0.197937	0.182768	0.190353	1.318	1.132	1.225	0.610949	0.679317	0.645133	0.260935	0.144448	0.202691
814-149	0.125199	0.122694	0.123947	0.0994623	0.0929002	0.0961812	0.125844	0.133856	0.12985	1.3335	1.2135	1.2735	0.634978	0.723933	0.679455	0.254025	0.281459	0.267742
814-15	0.12325	0.15154	0.137395	0.114355	0.121652	0.118004	0.15024	0.154694	0.152467	1.219	1.383	1.301	0.541069	0.522585	0.531827	0.307989	0.205541	0.256765
814-150	0.111359	0.120839	0.116099	0.0951028	0.0959247	0.0955137	0.133326	0.129712	0.131519	1.3525	1.19	1.27125	0.721157	0.665427	0.693292	0.24716	0.213736	0.230448
814-151	0.118973	0.127461	0.123217	0.098371	0.0956753	0.0970232	0.308504	0.149785	0.229145	1.337	1.337	1.337	0.597395	0.674941	0.636168	0.196676	0.222833	0.209755
814-152	0.123125	0.126203	0.124664	0.0931566	0.0948801	0.0940183	0.293657	0.183244	0.238451	1.3425	1.35	1.34625	0.682861	0.668514	0.675687	0.218338	0.212608	0.215473
814-153	0.134481	0.145922	0.140201	0.0997301	0.093809	0.0967696	0.302826	0.186807	0.244816	1.2885	1.35	1.31925	0.686852	0.620904	0.653878	0.227813	0.237308	0.232561
814-154	0.130391	0.132881	0.131636	0.102445	0.099648	0.101046	0.326292	0.203625	0.264958	1.299	1.347	1.323	0.760947	0.707108	0.734028	0.190118	0.227043	0.20858
814-155	0.12479	0.145931	0.13536	0.138505	0.133281	0.135893	0.136013	0.151969	0.143991	1.322	1.3385	1.33025	0.465259	0.484183	0.474721	0.248242	0.287129	0.267685
814-156	0.133912	0.122426	0.128169	0.0977143	0.0899674	0.0938409	0.143125	0.160156	0.151641	1.292	1.361	1.3265	0.646359	0.714347	0.680353	0.2721	0.185184	0.228642
814-157	0.123308	0.121283	0.122296	0.095955	0.0931144	0.0945347	0.266535	0.187409	0.226972	1.348	1.286	1.317	0.677437	0.703276	0.690356	0.209556	0.244325	0.226941
814-158	0.117825	0.13914	0.128482	0.139842	0.129914	0.134878	0.263403	0.152983	0.208193	1.3505	1.328	1.33925	0.404638	0.41909	0.411864	0.221955	0.24077	0.231362
814-159	0.119613	0.120696	0.120154	0.0950191	0.0920755	0.0935473	0.148801	0.127179	0.13799	1.349	1.3755	1.36225	0.636826	0.665105	0.650966	0.235101	0.236273	0.235687
814-16	0.127369	0.14914	0.138254	0.113991	0.109703	0.111847	0.138346	0.134732	0.136539	1.2565	1.3535	1.305	0.50826	0.496032	0.502146	0.244353	0.233994	0.239174
814-160	0.124704	0.126335	0.125519	0.0941871	0.0906645	0.0924258	0.32531	0.162125	0.243718	1.3435	1.366	1.35475	0.630039	0.669564	0.649801	0.208067	0.222818	0.215442
814-161	0.121174	0.149975	0.135574	0.120299	0.114358	0.117328	0.327268	0.176906	0.252087	1.3455	1.3615	1.3535	0.511452	0.527342	0.519397	0.204743	0.250289	0.227516
814-162	0.130441	0.143991	0.137216	0.104801	0.0861107	0.095456	0.4045	0.191006	0.297753	1.276	1.3355	1.30575	0.660274	0.74894	0.704607	0.213401	0.221522	0.217462
814-163	0.138554	0.146791	0.142672	0.0961021	0.0936415	0.0948718	0.324596	0.174841	0.249719	1.3235	1.3615	1.3425	0.723701	0.753274	0.738487	0.222278	0.230535	0.226407
814-164	0.129579	0.137248	0.133413	0.100274	0.0930135	0.0966437	0.232467	0.169698	0.201082	1.313	1.374	1.3435	0.633773	0.600248	0.617011	0.218258	0.242594	0.230426
814-165	0.13223	0.129379	0.130804	0.101327	0.0876107	0.0944687	0.270288	0.1752	0.222744	1.2945	1.3415	1.318	0.613756	0.684414	0.649085	0.213946	0.222471	0.218209
814-166	0.133832	0.138687	0.136259	0.0987148	0.0896172	0.094166	0.143356	0.157954	0.150655	1.3595	1.351	1.35525	0.630485	0.587639	0.609062	0.242594	0.275389	0.258991
814-167	0.117784	0.141737	0.12976	0.0970646	0.0910393	0.0940519	0.133283	0.198575	0.165929	1.3435	1.341	1.34225	0.609239	0.636045	0.622642	0.235233	0.129268	0.182251
814-168	0.143268	0.119601	0.131435	0.138107	0.15237	0.145238	0.184444	0.125817	0.155131	1.3905	1.217	1.30375	0.657488	0.483954	0.570721	0.228357	0.23757	0.232964
814-169	0.137348	0.138351	0.137849	0.0984079	0.0878959	0.0931519	0.125431	0.15761	0.14152	1.3315	1.3595	1.3455	0.567916	0.947941	0.757928	0.274181	0.247819	0.261
814-17	0.126292	0.149897	0.138094	0.126993	0.114876	0.120934	0.240092	0.182164	0.211128	1.324	1.3185	1.32125	0.401974	0.502721	0.452347	0.220991	0.229239	0.225115
814-170	0.117051	0.135415	0.126233	0.0873253	0.0907713	0.0890483	0.29361	0.197137	0.245374	1.361	1.3365	1.34875	0.735515	0.887509	0.811512	0.21975	0.218565	0.219157
814-171	0.130366	0.136246	0.133306	0.105064	0.0919806	0.0985223	0.326711	0.207906	0.267308	1.3425	1.3165	1.3295	0.598485	0.974712	0.786599	0.201453	0.221235	0.211344
814-172	0.127222	0.138853	0.133038	0.109214	0.0923152	0.100765	0.301392	0.199576	0.250484	1.315	1.3405	1.32775	0.592529	0.947705	0.770117	0.196269	0.227698	0.211984
814-173	0.119652	0.13165	0.125651	0.113459	0.129048	0.121254	0.252797	0.203849	0.228323	1.332	1.349	1.3405	0.53029	0.578291	0.554291	0.217759	0.21936	0.218559
814-174	0.121284	0.133508	0.127396	0.102389	0.143285	0.122837	0.195302	0.18795	0.191626	1.292	1.3515	1.32175	0.582959	0.580711	0.581835	0.202243	0.206603	0.204423
814-175	0.120972	0.134586	0.127779	0.107608	0.140143	0.123876	0.178067	0.145779	0.161923	1.332	1.346	1.339	0.58268	0.573025	0.577852	0.255002	0.285575	0.270288
814-176	0.131943	0.131805	0.131874	0.105853	0.144243	0.125048	0.195745	0.216578	0.206162	1.353	1.3105	1.33175	0.557031	0.528838	0.542935	0.235967	0.267089	0.251528
814-177	0.129829	0.133854	0.131841	0.100756	0.0881549	0.0944554	0.159882	0.133713	0.146797	1.319	1.347	1.333	0.604831	0.954749	0.77979	0.232254	0.243842	0.238048
814-178	0.128332	0.144801	0.136566	0.0916693	0.0867388	0.089204	0.191817	0.217265	0.204541	1.3345	1.32	1.32725	0.559998	0.909287	0.734642	0.261598	0.266668	0.264133
814-179	0.134786	0.139591	0.137189	0.109766	0.0895651	0.0996654	0.197484	0.116518	0.157001	1.339	1.3255	1.33225	0.559955	0.955298	0.757626	0.240971	0.246018	0.243495
814-18	0.123485	0.145031	0.134258	0.148394	0.112495	0.130445	0.188776	0.243355	0.216065	1.277	1.2915	1.28425	0.385068	0.608019	0.496544	0.261614	0.25941	0.260512
814-180	0.13543	0.142919	0.139174	0.106323	0.0929593	0.0996411	0.170977	0.130803	0.15089	1.3265	1.3165	1.3215	0.491809	0.952801	0.722305	0.238637	0.254776	0.246707
814-181	0.136409	0.142534	0.139471	0.109563	0.0890355	0.0992992	0.132638	0.0934542	0.113046	1.339	1.3325	1.33575	0.506455	0.969082	0.737769	0.266264	0.0767192	0.171492
814-182	0.126478	0.135128	0.130803	0.113145	0.139962	0.126553	0.132996	0.231058	0.182027	1.285	1.3375	1.31125	0.492322	0.699268	0.595795	0.292635	0.250783	0.271709
814-183	0.1227	0.132557	0.127628	0.110266	0.134735	0.122501	0.127445	0.215658	0.171551	1.323	1.3635	1.34325	0.513473	0.565182	0.539327	0.306091	0.262002	0.284046
814-184	0.122638	0.130223	0.12643	0.106449	0.137517	0.121983	0.124327	0.186489	0.155408	1.3905	1.328	1.35925	0.514876	0.631322	0.573099	0.322709	0.260394	0.291552
814-185	0.12781	0.134865	0.131338	0.102361	0.0979792	0.10017	0.130366	0.224576	0.177471	1.3505	1.337	1.34375	0.569874	0.771443	0.670659	0.307443	0.253247	0.280345
814-186	0.147659	0.121288	0.134474	0.0928346	0.0882768	0.0905557	0.134103	0.224674	0.179389	1.346	1.342	1.344	0.649675	0.916899	0.783287	0.315546	0.267604	0.291575
814-19	0.121651	0.147025	0.134338	0.138749	0.117126	0.127938	0.158462	0.134248	0.146355	1.1895	1.299	1.24425	0.398116	0.584509	0.491313	0.265709	0.189541	0.227625
814-2	0.137018	0.148386	0.142702	0.103782	0.108697	0.10624	0.140099	0.223068	0.181584	1.3815	1.2935	1.3375	0.53949	0.591609	0.565549	0.315766	0.257797	0.286781
814-20	0.12687	0.149212	0.138041	0.131686	0.117706	0.124696	0.144135	0.159353	0.151744	1.261	1.3045	1.28275	0.432828	0.617388	0.525108	0.308116	0.258503	0.283309
814-21	0.121189	0.145502	0.133345	0.124109	0.115459	0.119784	0.134663	0.175307	0.154985	1.1485	1.3095	1.229	0.464582	0.596712	0.530647	0.246247	0.155684	0.200966
814-22	0.115508	0.144661	0.130085	0.122527	0.115293	0.11891	0.195887	0.22367	0.209778	1.099	1.313	1.206	0.508475	0.71259	0.610533	0.266351	0.254362	0.260356
814-23	0.116936	0.147035	0.131985	0.108349	0.113163	0.110756	0.202046	0.125098	0.163572	1.129	1.3235	1.22625	0.562508	0.626905	0.594706	0.286417	0.25485	0.270634
814-24	0.126319	0.148155	0.137237	0.103469	0.111644	0.107557	0.122335	0.18944	0.155888	1.244	1.3285	1.28625	0.632409	0.758521	0.695465	0.267664	0.0774043	0.172534
814-25	0.126138	0.152107	0.139123	0.108731	0.0991955	0.103963	0.204006	0.247258	0.225632	1.3185	1.337	1.32775	0.427887	0.540614	0.484251	0.258107	0.25177	0.254938
814-26	0.124422	0.145006	0.134714	0.105897	0.114717	0.110307	0.203187	0.234599	0.218893	1.3305	1.301	1.31575	0.553438	0.684697	0.619067	0.26299	0.258552	0.260771
814-27	0.126641	0.14698	0.136811	0.148989	0.121175	0.135082	0.144611	0.213778	0.179194	1.301	1.3125	1.30675	0.441147	0.619477	0.530312	0.294479	0.260328	0.277404
814-28	0.12003	0.144476	0.132253	0.110991	0.116939	0.113965	0.14043	0.219685	0.180058	1.347	1.2975	1.32225	0.52853	0.511822	0.520176	0.285834	0.256744	0.271289
814-29	0.126503	0.145723	0.136113	0.115356	0.11797	0.116663	0.132246	0.198004	0.165125	1.2645	1.3065	1.2855	0.474367	0.603357	0.538862	0.30381	0.271777	0.287794
814-3	0.111896	0.148016	0.129956	0.102788	0.105339	0.104063	0.129527	0.172722	0.151124	1.3565	1.3205	1.3385	0.532845	0.48484	0.508842	0.355162	0.310727	0.332944
814-30	0.116843	0.14338	0.130111	0.139529	0.111252	0.125391	0.141589	0.211765	0.176677	1.0835	1.319	1.20125	0.4206	0.66165	0.541125	0.307293	0.255859	0.281576
814-31	0.117677	0.143101	0.130389	0.128906	0.113862	0.121384	0.141665	0.14223	0.141947	1.118	1.3355	1.22675	0.493674	0.720134	0.606904	0.270226	0.201742	0.235984
814-32	0.126435	0.145783	0.136109	0.15758	0.121689	0.139634	0.147941	0.229841	0.188891	1.2635	1.324	1.29375	0.388466	0.571601	0.480034	0.302501	0.256789	0.279645
814-33	0.119408	0.148489	0.133948	0.118983	0.118415	0.118699	0.136476	0.192937	0.164707	1.36	1.305	1.3325	0.461157	0.649766	0.555461	0.29801	0.259474	0.278742
814-34	0.113325	0.143042	0.128183	0.118924	0.1292	0.124062	0.138446	0.111646	0.125046	1.3095	1.2835	1.2965	0.476286	0.613517	0.544902	0.24497	0.304485	0.274727
814-35	0.116256	0.147282	0.131769	0.139525	0.129499	0.134512	0.11767	0.185898	0.151784	1.3355	1.2965	1.316	0.475993	0.666487	0.57124	0.284582	0.118243	0.201412
814-36	0.120005	0.149103	0.134554	0.101977	0.110793	0.106385	0.129822	0.152725	0.141274	1.3925	1.3	1.34625	0.58536	0.665205	0.625282	0.248309	0.157205	0.202757
814-37	0.124685	0.147568	0.136127	0.11422	0.105689	0.109954	0.138379	0.236402	0.18739	1.2855	1.312	1.29875	0.439812	0.492059	0.465936	0.267272	0.250115	0.258693
814-38	0.112615	0.13246	0.122537	0.100385	0.125493	0.112939	0.20291	0.23499	0.21895	1.359	1.3725	1.36575	0.603406	0.58909	0.596248	0.256664	0.26304	0.259852
814-39	0.126494	0.138618	0.132556	0.105477	0.119745	0.112611	0.207529	0.231685	0.219607	1.329	1.3175	1.32325	0.585054	0.575295	0.580175	0.254415	0.255177	0.254796
814-4	0.115297	0.14893	0.132113	0.150973	0.120179	0.135576	0.211353	0.220218	0.215785	1.371	1.3065	1.33875	0.357631	0.565535	0.461583	0.244663	0.261707	0.253185
814-40	0.124701	0.137832	0.131267	0.10419	0.113416	0.108803	0.135931	0.221466	0.178699	1.349	1.3335	1.34125	0.550157	0.53473	0.542444	0.287048	0.264544	0.275796
814-41	0.12018	0.150065	0.135123	0.126947	0.112614	0.11978	0.136429	0.215623	0.176026	1.3655	1.319	1.34225	0.412832	0.497244	0.455038	0.277379	0.255728	0.266553
814-42	0.145999	0.112303	0.129151	0.127158	0.115372	0.121265	0.136758	0.178199	0.157478	1.2815	1.35	1.31575	0.482817	0.561007	0.521912	0.275009	0.265146	0.270077
814-43	0.117111	0.145123	0.131117	0.140986	0.110289	0.125638	0.1283	0.199609	0.163955	1.3645	1.2905	1.3275	0.426648	0.613826	0.520237	0.296284	0.264501	0.280393
814-44	0.115867	0.146367	0.131117	0.134674	0.115131	0.124903	0.157656	0.143283	0.150469	1.325	1.284	1.3045	0.397488	0.608842	0.503165	0.268591	0.208708	0.238649
814-45	0.147298	0.107234	0.127266	0.130609	0.116548	0.123579	0.13093	0.115643	0.123286	1.2935	1.258	1.27575	0.509711	0.692287	0.600999	0.249553	0.277489	0.263521
814-46	0.122462	0.134884	0.128673	0.122458	0.126381	0.12442	0.163428	0.163715	0.163572	1.3775	1.284	1.33075	0.471516	0.619584	0.54555	0.270286	0.175564	0.222925
814-47	0.122984	0.137064	0.130024	0.107876	0.124614	0.116245	0.161256	0.229248	0.195252	1.399	1.331	1.365	0.566809	0.614005	0.590407	0.271559	0.258032	0.264796
814-48	0.12108	0.139882	0.130481	0.0976365	0.115907	0.106772	0.124764	0.156082	0.140423	1.372	1.318	1.345	0.606262	0.695426	0.650844	0.280187	0.197697	0.238942
814-49	0.118459	0.148263	0.133361	0.10704	0.104051	0.105546	0.127873	0.164315	0.146094	1.34	1.3185	1.32925	0.468102	0.503836	0.485969	0.245154	0.169162	0.207158
814-5	0.114366	0.144572	0.129469	0.117895	0.105209	0.111552	0.137073	0.214656	0.175865	1.3625	1.2855	1.324	0.439926	0.570494	0.50521	0.27572	0.250743	0.263232
814-50	0.117494	0.142232	0.129863	0.103896	0.116851	0.110373	0.146846	0.226221	0.186533	1.365	1.3055	1.33525	0.536648	0.656623	0.596636	0.285541	0.257328	0.271434
814-51	0.120658	0.143475	0.132066	0.095241	0.114483	0.104862	0.184012	0.237427	0.210719	1.374	1.3115	1.34275	0.507627	0.562544	0.535085	0.261736	0.250533	0.256134
814-52	0.118113	0.145568	0.131841	0.094986	0.114332	0.104659	0.179943	0.220812	0.200377	1.3685	1.324	1.34625	0.553225	0.564374	0.558799	0.258252	0.259612	0.258932
814-53	0.118416	0.14613	0.132273	0.123262	0.110177	0.11672	0.138531	0.239994	0.189263	1.385	1.325	1.355	0.449054	0.515576	0.482315	0.290239	0.250824	0.270532
814-54	0.115211	0.142046	0.128628	0.139049	0.112626	0.125837	0.143559	0.221087	0.182323	1.4005	1.3225	1.3615	0.428648	0.58634	0.507494	0.262309	0.269589	0.265949
814-55	0.127806	0.143796	0.135801	0.138323	0.114931	0.126627	0.143813	0.20359	0.173702	1.4285	1.3265	1.3775	0.461924	0.59726	0.529592	0.270159	0.252181	0.26117
814-56	0.123786	0.145224	0.134505	0.139358	0.113048	0.126203	0.139584	0.129184	0.134384	1.388	1.327	1.3575	0.400549	0.619889	0.510219	0.252391	0.296559	0.274475
814-57	0.117575	0.149684	0.133629	0.130255	0.129668	0.129962	0.156537	0.196606	0.176572	1.323	1.3275	1.32525	0.486034	0.544187	0.515111	0.273564	0.145548	0.209556
814-58	0.114553	0.141296	0.127925	0.133504	0.150843	0.142174	0.155	0.221223	0.188111	1.3485	1.3135	1.331	0.425062	0.554236	0.489649	0.26365	0.259701	0.261676
814-59	0.115301	0.131707	0.123504	0.11011	0.126639	0.118375	0.147637	0.152613	0.150125	1.3575	1.3205	1.339	0.53293	0.621276	0.577103	0.2671	0.211787	0.239444
814-6	0.114814	0.144215	0.129515	0.10763	0.102372	0.105001	0.14889	0.211811	0.180351	1.375	1.2975	1.33625	0.498725	0.506185	0.502455	0.280798	0.25306	0.266929
814-60	0.121052	0.143058	0.132055	0.104682	0.115366	0.110024	0.122098	0.147473	0.134785	1.335	1.2985	1.31675	0.53462	0.698834	0.616727	0.287304	0.263207	0.275255
814-61	0.114427	0.14347	0.128949	0.105771	0.104646	0.105209	0.128817	0.163209	0.146013	1.3645	1.31	1.33725	0.480962	0.52247	0.501716	0.24401	0.161993	0.203002
814-62	0.119114	0.139681	0.129398	0.116289	0.127081	0.121685	0.130624	0.186313	0.158469	1.4025	1.3035	1.353	0.478586	0.606256	0.542421	0.29596	0.252697	0.274329
814-63	0.11541	0.140687	0.128048	0.131426	0.125226	0.128326	0.14656	0.190277	0.168418	1.3805	1.3135	1.347	0.47049	0.567359	0.518924	0.278974	0.255309	0.267142
814-64	0.119439	0.142378	0.130908	0.106276	0.116707	0.111492	0.175777	0.192542	0.18416	1.375	1.327	1.351	0.505884	0.528171	0.517028	0.270476	0.260522	0.265499
814-65	0.123963	0.149621	0.136792	0.167055	0.107486	0.137271	0.166795	0.235487	0.201141	1.249	1.3335	1.29125	0.36306	0.698694	0.530877	0.249156	0.245046	0.247101
814-66	0.126892	0.144414	0.135653	0.148368	0.103408	0.125888	0.145057	0.215097	0.180077	1.3205	1.306	1.31325	0.357398	0.624969	0.491184	0.264784	0.248591	0.256688
814-67	0.122476	0.147514	0.134995	0.148625	0.11755	0.133088	0.128983	0.1186	0.123792	1.3565	1.2985	1.3275	0.397009	0.549653	0.473331	0.263472	0.329186	0.296329
814-68	0.125321	0.143238	0.13428	0.165297	0.127884	0.146591	0.133738	0.204733	0.169236	1.2855	1.299	1.29225	0.379941	0.569586	0.474763	0.281038	0.149342	0.21519
814-69	0.124939	0.144625	0.134782	0.126516	0.113764	0.12014	0.148878	0.21758	0.183229	1.3075	1.294	1.30075	0.427221	0.649955	0.538588	0.260865	0.251614	0.25624
814-7	0.11611	0.143409	0.12976	0.166405	0.118352	0.142379	0.136533	0.191037	0.163785	1.358	1.3155	1.33675	0.378792	0.609136	0.493964	0.318279	0.287737	0.303008
814-70	0.122167	0.139888	0.131028	0.122067	0.108864	0.115466	0.142355	0.209933	0.176144	1.3075	1.3015	1.3045	0.45528	0.721362	0.588321	0.267787	0.253588	0.260687
814-71	0.12033	0.142039	0.131184	0.145151	0.131423	0.138287	0.142981	0.144164	0.143573	1.37	1.301	1.3355	0.434215	0.583253	0.508734	0.258812	0.181056	0.219934
814-72	0.119736	0.14482	0.132278	0.122244	0.124736	0.12349	0.173949	0.177281	0.175615	1.374	1.316	1.345	0.460068	0.586647	0.523358	0.253038	0.243543	0.24829
814-73	0.125934	0.14732	0.136627	0.0892401	0.103369	0.0963045	0.128394	0.144809	0.136601	1.2245	1.353	1.28875	0.595244	0.532114	0.563679	0.288452	0.20886	0.248656
814-74	0.1249	0.145841	0.13537	0.113238	0.118199	0.115719	0.123629	0.14714	0.135384	1.243	1.2905	1.26675	0.501666	0.595386	0.548526	0.242955	0.13275	0.187852
814-75	0.12901	0.146353	0.137681	0.106861	0.116564	0.111713	0.134743	0.135607	0.135175	1.2955	1.305	1.30025	0.570297	0.575966	0.573131	0.288463	0.214106	0.251284
814-76	0.124194	0.147297	0.135745	0.100199	0.112705	0.106452	0.189508	0.151756	0.170632	1.307	1.297	1.302	0.536091	0.542259	0.539175	0.254757	0.202034	0.228395
814-77	0.120417	0.147351	0.133884	0.119713	0.104307	0.11201	0.143946	0.157889	0.150918	1.3015	1.327	1.31425	0.406491	0.514116	0.460303	0.261747	0.220818	0.241282
814-78	0.123308	0.142738	0.133023	0.140841	0.105035	0.122938	0.136279	0.129289	0.132784	1.331	1.3195	1.32525	0.405783	0.51659	0.461187	0.25901	0.317228	0.288119
814-79	0.123784	0.141823	0.132803	0.137436	0.106849	0.122142	0.124578	0.203204	0.163891	1.291	1.303	1.297	0.396281	0.52162	0.45895	0.287397	0.128662	0.20803
814-8	0.120832	0.152123	0.136478	0.146574	0.0986052	0.122589	0.182489	0.196495	0.189492	1.372	1.293	1.3325	0.383108	0.5646	0.473854	0.255336	0.248408	0.251872
814-80	0.129453	0.146183	0.137818	0.118785	0.0962992	0.107542	0.159275	0.208513	0.183894	1.2975	1.3165	1.307	0.429242	0.820295	0.624768	0.270961	0.244516	0.257738
814-81	0.117175	0.149518	0.133347	0.106452	0.11408	0.110266	0.170041	0.204904	0.187472	1.304	1.313	1.3085	0.513718	0.598724	0.556221	0.261591	0.240465	0.251028
814-82	0.122638	0.146279	0.134458	0.119833	0.120556	0.120195	0.179828	0.194674	0.187251	1.3175	1.3035	1.3105	0.450802	0.576612	0.513707	0.258002	0.250199	0.2541
814-83	0.124109	0.146298	0.135203	0.124736	0.119667	0.122202	0.185724	0.1795	0.182612	1.3035	1.293	1.29825	0.452044	0.626852	0.539448	0.257572	0.248791	0.253182
814-84	0.120393	0.146568	0.133481	0.140115	0.123783	0.131949	0.109551	0.146428	0.12799	1.34	1.296	1.318	0.432302	0.597337	0.514819	0.276055	0.197149	0.236602
814-85	0.124631	0.142341	0.133486	0.124178	0.11263	0.118404	0.152928	0.126193	0.139561	1.302	1.297	1.2995	0.472598	0.761828	0.617213	0.26008	0.166188	0.213134
814-86	0.123047	0.142947	0.132997	0.10661	0.107586	0.107098	0.159727	0.120837	0.140282	1.26	1.3135	1.28675	0.469544	0.583578	0.526561	0.248493	0.148694	0.198593
814-87	0.124165	0.141907	0.133036	0.0985268	0.111933	0.10523	0.122792	0.146086	0.134439	1.3085	1.3155	1.312	0.534052	0.562366	0.548209	0.24568	0.145125	0.195402
814-88	0.125568	0.148425	0.136997	0.121778	0.114145	0.117961	0.243128	0.182162	0.212645	1.3255	1.3405	1.333	0.433779	0.628826	0.531302	0.227677	0.162719	0.195198
814-89	0.504372	0.515821	0.510097	0.111724	0.109316	0.11052	0.182607	0.132777	0.157692	1.35389	1.36709	1.36049	0.427604	0.513009	0.470306	0.225884	0.284274	0.255079
814-9	0.122631	0.151388	0.137009	0.112719	0.100796	0.106758	0.125997	0.165376	0.145686	1.3535	1.323	1.33825	0.494334	0.515943	0.505138	0.280356	0.118173	0.199264
814-90	0.110345	0.14496	0.127653	0.103372	0.125926	0.114649	0.174986	0.213767	0.194377	1.311	1.273	1.292	0.519161	0.642892	0.581026	0.224231	0.241582	0.232906
814-91	0.120061	0.147595	0.133828	0.142797	0.125539	0.134168	0.149151	0.349618	0.249384	1.329	1.2965	1.31275	0.384122	0.58434	0.484231	0.23791	0.164157	0.201034
814-92	0.116946	0.145637	0.131292	0.0988282	0.107267	0.103048	0.188407	0.166986	0.177696	1.3445	1.2965	1.3205	0.487474	0.555496	0.521485	0.253567	0.175609	0.214588
814-93	0.118075	0.14454	0.131307	0.0943804	0.117669	0.106025	0.192966	0.139161	0.166063	1.345	1.301	1.323	0.482823	0.559861	0.521342	0.238752	0.203346	0.221049
814-94	0.122166	0.14317	0.132668	0.0963851	0.108164	0.102275	0.185272	0.170032	0.177652	1.337	1.294	1.3155	0.483455	0.616301	0.549878	0.239713	0.189011	0.214362
814-95	0.120582	0.137674	0.129128	0.0962329	0.108869	0.102551	0.14977	0.17446	0.162115	1.347	1.2955	1.32125	0.530687	0.587743	0.559215	0.262211	0.185226	0.223718
814-96	0.119666	0.148292	0.133979	0.149225	0.135159	0.142192	0.191962	0.124405	0.158184	1.366	1.2975	1.33175	0.389871	0.560552	0.475212	0.256155	0.200347	0.228251
814-97	0.13877	0.146877	0.142824	0.150809	0.0908698	0.12084	0.120628	0.165322	0.142975	1.2815	1.3135	1.2975	0.335823	0.702526	0.519174	0.268973	0.259066	0.26402
814-98	0.135195	0.148728	0.141962	0.0892008	0.103491	0.096346	0.151399	0.161208	0.156303	1.284	1.334	1.309	0.592324	0.671062	0.631693	0.231613	0.22757	0.229591
814-99	0.134154	0.146198	0.140176	0.0907737	0.101186	0.0959797	0.152903	0.14732	0.150111	1.2835	1.3375	1.3105	0.649855	0.717149	0.683502	0.227364	0.230792	0.229078
824-1	0.126119	0.159095	0.142607	0.109482	0.0944591	0.101971	0.15832	0.174691	0.166505	1.2935	1.34	1.31675	0.749607	0.807385	0.778496	0.259584	0.262765	0.261175
824-10	0.121747	0.158559	0.140153	0.104439	0.0983627	0.101401	0.159904	0.186578	0.173241	1.298	1.338	1.318	0.750373	0.799144	0.774759	0.252338	0.261831	0.257084
824-11	0.123605	0.156915	0.14026	0.125027	0.131836	0.128431	0.135751	0.17627	0.156011	1.327	1.3385	1.33275	0.641578	0.590213	0.615895	0.271628	0.277326	0.274477
824-12	0.118829	0.157778	0.138303	0.105912	0.120493	0.113202	0.12668	0.149463	0.138072	1.3175	1.3375	1.3275	0.785222	0.660986	0.723104	0.242482	0.273224	0.257853
824-13	0.124747	0.15634	0.140544	0.105149	0.105102	0.105126	0.124759	0.143739	0.134249	1.326	1.3475	1.33675	0.739752	0.774508	0.75713	0.248926	0.273732	0.261329
824-14	0.124211	0.154164	0.139187	0.135649	0.148851	0.14225	0.123285	0.138759	0.131022	1.342	1.3515	1.34675	0.497345	0.455148	0.476247	0.271039	0.282119	0.276579
824-15	0.127937	0.152906	0.140422	0.103428	0.0999941	0.101711	0.123555	0.14516	0.134357	1.3415	1.348	1.34475	0.829853	0.862154	0.846003	0.268405	0.259431	0.263918
824-16	0.126803	0.161272	0.144037	0.0972416	0.0873604	0.092301	0.131565	0.139601	0.135583	1.3215	1.3675	1.3445	0.773121	0.839656	0.806388	0.242159	0.234393	0.238276
824-17	0.124133	0.156905	0.140519	0.101923	0.0920514	0.0969872	0.14261	0.180608	0.161609	1.292	1.3435	1.31775	0.67904	0.790524	0.734782	0.250006	0.261804	0.255905
824-18	0.121941	0.155467	0.138704	0.104224	0.0981191	0.101172	0.144682	0.19166	0.168171	1.3005	1.347	1.32375	0.730261	0.751696	0.740978	0.255415	0.256678	0.256046
824-19	0.120453	0.155563	0.138008	0.10982	0.117361	0.11359	0.130334	0.164112	0.147223	1.3285	1.318	1.32325	0.750367	0.582914	0.66664	0.2542	0.277352	0.265776
824-2	0.126939	0.160075	0.143507	0.0977766	0.088677	0.0932268	0.154938	0.188555	0.171747	1.304	1.3705	1.33725	0.712317	0.842377	0.777347	0.230996	0.253276	0.242136
824-20	0.119188	0.154119	0.136654	0.105295	0.116149	0.110722	0.115977	0.137123	0.12655	1.316	1.3415	1.32875	0.704578	0.541806	0.623192	0.266028	0.289732	0.27788
824-21	0.124265	0.152284	0.138274	0.10939	0.120699	0.115044	0.118883	0.126408	0.122646	1.3575	1.363	1.36025	0.73631	0.535785	0.636048	0.255802	0.327962	0.291882
824-22	0.120689	0.158302	0.139496	0.104202	0.108599	0.1064	0.126004	0.136006	0.131005	1.3285	1.3365	1.3325	0.769252	0.641541	0.705396	0.232646	0.300937	0.266791
824-23	0.119237	0.154528	0.136882	0.102951	0.106903	0.104927	0.15647	0.223141	0.189806	1.296	1.3685	1.33225	0.660112	0.568	0.614056	0.206745	0.219725	0.213235
824-24	0.124695	0.157704	0.141199	0.10035	0.0874814	0.0939157	0.124098	0.177209	0.150654	1.335	1.353	1.344	0.77099	0.803887	0.787439	0.222253	0.245759	0.234006
824-25	0.123109	0.160478	0.141793	0.127515	0.125314	0.126414	0.129167	0.15238	0.140774	1.3055	1.36	1.33275	0.5943	0.518093	0.556196	0.266406	0.251533	0.25897
824-26	0.117765	0.156693	0.137229	0.110131	0.102519	0.106325	0.146394	0.168657	0.157526	1.283	1.3175	1.30025	0.68992	0.741371	0.715645	0.227013	0.27733	0.252171
824-27	0.122978	0.157216	0.140097	0.11055	0.106146	0.108348	0.130476	0.151921	0.141199	1.353	1.3205	1.33675	0.72183	0.6705	0.696165	0.25676	0.301269	0.279015
824-28	0.11774	0.155839	0.13679	0.102778	0.114434	0.108606	0.113244	0.134522	0.123883	1.2895	1.3075	1.2985	0.751161	0.559874	0.655518	0.251608	0.305098	0.278353
824-29	0.125878	0.156637	0.141258	0.104032	0.127513	0.115773	0.108658	0.134808	0.121733	1.361	1.347	1.354	0.755625	0.469973	0.612799	0.269146	0.30071	0.284928
824-3	0.127956	0.15735	0.142653	0.100366	0.088607	0.0944863	0.154262	0.181351	0.167807	1.328	1.334	1.331	0.672769	0.829987	0.751378	0.226304	0.239346	0.232825
824-30	0.119093	0.156463	0.137778	0.104031	0.114547	0.109289	0.116838	0.139885	0.128361	1.3645	1.3175	1.341	0.712439	0.5237	0.618069	0.244028	0.283458	0.263743
824-31	0.118199	0.158108	0.138153	0.106197	0.109143	0.10767	0.121525	0.167915	0.14472	1.324	1.3655	1.34475	0.784194	0.627813	0.706004	0.243178	0.26836	0.255769
824-32	0.120711	0.159138	0.139925	0.119879	0.165625	0.142752	0.12109	0.181466	0.151278	1.319	1.338	1.3285	0.645055	0.386706	0.51588	0.233582	0.25759	0.245586
824-33	0.125534	0.157266	0.1414	0.09764	0.0928498	0.0952449	0.132449	0.148251	0.14035	1.317	1.354	1.3355	0.742381	0.781746	0.762063	0.255554	0.252309	0.253931
824-34	0.118931	0.157556	0.138243	0.109938	0.106381	0.108159	0.118995	0.163135	0.141065	1.286	1.3185	1.30225	0.66188	0.629697	0.645789	0.261349	0.274529	0.267939
824-35	0.120041	0.160575	0.140308	0.115527	0.134135	0.124831	0.116334	0.120889	0.118611	1.3295	1.33	1.32975	0.726559	0.451761	0.58916	0.281075	0.329956	0.305515
824-36	0.119162	0.160035	0.139598	0.104059	0.116575	0.110317	0.118189	0.129082	0.123636	1.2745	1.3085	1.2915	0.744856	0.513582	0.629219	0.239168	0.321027	0.280098
824-37	0.119692	0.160048	0.13987	0.105036	0.125199	0.115117	0.12376	0.144211	0.133985	1.305	1.3375	1.32125	0.775641	0.447192	0.611417	0.24628	0.306205	0.276242
824-38	0.115301	0.154208	0.134755	0.125454	0.126201	0.125827	0.114291	0.129664	0.121977	1.3045	1.348	1.32625	0.570359	0.629814	0.600087	0.255441	0.315544	0.285493
824-39	0.13035	0.158694	0.144522	0.102585	0.110895	0.10674	0.111703	0.145599	0.128651	1.361	1.3555	1.35825	0.828924	0.616716	0.72282	0.252026	0.293278	0.272652
824-4	0.126469	0.158397	0.142433	0.106246	0.0999528	0.1031	0.140272	0.158561	0.149416	1.3325	1.324	1.32825	0.633863	0.672839	0.653351	0.228779	0.250008	0.239394
824-40	0.118191	0.159412	0.138801	0.0962241	0.0898764	0.0930502	0.120233	0.163074	0.141654	1.3505	1.3575	1.354	0.716376	0.80026	0.758318	0.23319	0.26941	0.2513
824-41	0.122478	0.158032	0.140255	0.103555	0.0914213	0.0974884	0.133455	0.165734	0.149594	1.3065	1.3265	1.3165	0.666873	0.797694	0.732283	0.249196	0.250912	0.250054
824-42	0.118702	0.156991	0.137846	0.100838	0.107775	0.104306	0.123508	0.139174	0.131341	1.298	1.31	1.304	0.763679	0.650355	0.707017	0.252812	0.310501	0.281657
824-43	0.125936	0.150647	0.138292	0.106787	0.134216	0.120501	0.123412	0.138163	0.130787	1.2785	1.291	1.28475	0.682045	0.433163	0.557604	0.269885	0.31994	0.294913
824-44	0.123928	0.160152	0.14204	0.106015	0.116351	0.111183	0.117935	0.141817	0.129876	1.2945	1.319	1.30675	0.796833	0.597329	0.697081	0.244415	0.309447	0.276931
824-45	0.127589	0.158596	0.143093	0.107762	0.122182	0.114972	0.117875	0.130317	0.124096	1.3025	1.347	1.32475	0.866942	0.553183	0.710063	0.250223	0.327267	0.288745
824-46	0.115956	0.155433	0.135694	0.101605	0.123781	0.112693	0.108263	0.127737	0.118	1.294	1.332	1.313	0.812907	0.500532	0.656719	0.266771	0.314863	0.290817
824-47	0.119709	0.161288	0.140498	0.107747	0.0952064	0.101477	0.113292	0.142408	0.12785	1.346	1.3505	1.34825	0.834081	0.864335	0.849208	0.259789	0.292107	0.275948
824-48	0.118028	0.15938	0.138704	0.10164	0.0914041	0.096522	0.115672	0.150593	0.133132	1.297	1.2985	1.29775	0.665036	0.700262	0.682649	0.200793	0.226029	0.213411
824-49	0.121961	0.153013	0.137487	0.107532	0.0926099	0.100071	0.140555	0.154122	0.147339	1.275	1.353	1.314	0.676592	0.789443	0.733018	0.246898	0.262201	0.25455
824-5	0.125567	0.158756	0.142162	0.108864	0.0998152	0.10434	0.122594	0.126083	0.124338	1.235	1.2805	1.25775	0.613028	0.737654	0.675341	0.232291	0.230707	0.231499
824-50	0.110539	0.139489	0.125014	0.105101	0.10253	0.103816	0.124864	0.126299	0.125582	1.23	1.263	1.2465	0.644253	0.464759	0.554506	0.225488	0.24286	0.234174
824-51	0.12659	0.157453	0.142021	0.102857	0.120677	0.111767	0.115386	0.138196	0.126791	1.341	1.3485	1.34475	0.757681	0.515867	0.636774	0.264211	0.316072	0.290141
824-52	0.132742	0.157524	0.145133	0.106711	0.125046	0.115879	0.113048	0.142755	0.127901	1.306	1.3265	1.31625	0.730997	0.489364	0.610181	0.260618	0.307991	0.284304
824-53	0.131356	0.156814	0.144085	0.0971381	0.128511	0.112825	0.114619	0.133511	0.124065	1.305	1.3465	1.32575	0.819714	0.523239	0.671477	0.247775	0.30937	0.278572
824-54	0.119535	0.155417	0.137476	0.108234	0.114187	0.111211	0.118617	0.146564	0.13259	1.2915	1.341	1.31625	0.759758	0.557686	0.658722	0.239481	0.287645	0.263563
824-55	0.115685	0.157148	0.136417	0.10935	0.116491	0.11292	0.116073	0.157857	0.136965	1.315	1.349	1.332	0.843022	0.55488	0.698951	0.25049	0.280527	0.265509
824-56	0.120777	0.159562	0.140169	0.0990303	0.0812241	0.0901272	0.122182	0.155917	0.13905	1.3325	1.3645	1.3485	0.767411	1.04015	0.903782	0.247965	0.254054	0.25101
824-57	0.131944	0.15822	0.145082	0.109305	0.120169	0.114737	0.127723	0.135618	0.13167	1.3165	1.3565	1.3365	0.806663	0.552064	0.679364	0.245016	0.30222	0.273618
824-58	0.13107	0.158468	0.144769	0.104538	0.121976	0.113257	0.127963	0.141523	0.134743	1.312	1.331	1.3215	0.825091	0.512523	0.668807	0.244425	0.302108	0.273266
824-59	0.122422	0.155026	0.138724	0.108159	0.130861	0.11951	0.112762	0.162731	0.137746	1.3175	1.337	1.32725	0.634331	0.491483	0.562907	0.264656	0.308199	0.286427
824-6	0.127679	0.155039	0.141359	0.100655	0.0907343	0.0956944	0.130226	0.145677	0.137952	1.354	1.35	1.352	0.740498	0.858532	0.799515	0.23697	0.24359	0.24028
824-60	0.108587	0.159444	0.134016	0.103076	0.122624	0.11285	0.114525	0.177938	0.146231	1.3185	1.36	1.33925	0.797928	0.519804	0.658866	0.25873	0.275886	0.267308
824-61	0.120889	0.158483	0.139686	0.0985791	0.0751386	0.0868588	0.116576	0.1478	0.132188	1.36	1.356	1.358	0.764739	1.09283	0.928787	0.251894	0.25958	0.255737
824-7	0.130521	0.157523	0.144022	0.0978499	0.0932643	0.0955571	0.143355	0.160293	0.151824	1.34	1.3665	1.35325	0.802261	0.77039	0.786326	0.243105	0.217117	0.230111
824-8	0.127034	0.160385	0.14371	0.124154	0.0838546	0.104004	0.127723	0.147497	0.13761	1.269	1.3425	1.30575	0.673226	0.925116	0.799171	0.242236	0.222202	0.232219
824-9	0.127639	0.164664	0.146151	0.105599	0.0978924	0.101746	0.147021	0.178472	0.162747	1.305	1.3465	1.32575	0.657976	0.843441	0.750708	0.256802	0.26634	0.261571
830-1	0.122758	0.151869	0.137314	0.106685	0.109126	0.107906	0.180004	0.152997	0.166501	1.392	1.407	1.3995	0.689959	0.856389	0.773174	0.263565	0.218547	0.241056
830-10	0.125486	0.142877	0.134182	0.10926	0.116046	0.112653	0.297938	0.119672	0.208805	1.381	1.424	1.4025	0.766302	0.892022	0.829162	0.207435	0.253301	0.230368
830-11	0.153169	0.122234	0.137702	0.0981488	0.133536	0.115843	0.346938	0.168192	0.257565	1.406	1.3815	1.39375	0.773995	0.727829	0.750912	0.231061	0.27395	0.252506
830-12	0.130637	0.125826	0.128231	0.0984197	0.129351	0.113885	0.276453	0.199163	0.237808	1.3475	1.411	1.37925	0.770247	0.701824	0.736036	0.25439	0.268566	0.261478
830-13	0.134344	0.123889	0.129117	0.0971273	0.120025	0.108576	0.299607	0.171241	0.235424	1.3495	1.3965	1.373	0.762359	0.830232	0.796295	0.236828	0.24407	0.240449
830-14	0.132824	0.153649	0.143237	0.0935829	0.114889	0.104236	0.282643	0.135699	0.209171	1.379	1.42	1.3995	0.683985	0.905295	0.79464	0.227002	0.242555	0.234779
830-15	0.130405	0.151406	0.140905	0.0988304	0.115854	0.107342	0.306927	0.101333	0.20413	1.382	1.4145	1.39825	0.788554	0.918918	0.853736	0.234662	0.236963	0.235813
830-16	0.130544	0.151982	0.141263	0.0879717	0.0991841	0.0935779	0.15055	0.114716	0.132633	1.3725	1.424	1.39825	0.737457	0.769602	0.75353	0.239533	0.244946	0.24224
830-17	0.127451	0.151183	0.139317	0.116621	0.117501	0.117061	0.247879	0.180142	0.21401	1.363	1.4035	1.38325	0.533634	0.798671	0.666152	0.258921	0.209981	0.234451
830-18	0.127579	0.151566	0.139573	0.10663	0.115778	0.111204	0.353707	0.147818	0.250763	1.3605	1.3815	1.371	0.695032	0.832786	0.763909	0.241851	0.234677	0.238264
830-19	0.130229	0.145397	0.137813	0.11084	0.146436	0.128638	0.280823	0.159148	0.219985	1.3305	1.381	1.35575	0.737965	0.685582	0.711773	0.224691	0.168661	0.196676
830-2	0.124656	0.143344	0.134	0.111554	0.112868	0.112211	0.309172	0.114346	0.211759	1.3775	1.401	1.38925	0.71615	0.883568	0.799859	0.217132	0.265	0.241066
830-20	0.132207	0.145711	0.138959	0.107197	0.123085	0.115141	0.259895	0.140203	0.200049	1.3125	1.3545	1.3335	0.764495	0.894873	0.829684	0.225087	0.195182	0.210135
830-21	0.135635	0.129813	0.132724	0.0983422	0.132374	0.115358	0.305781	0.144447	0.225114	1.331	1.403	1.367	0.748741	0.714786	0.731763	0.224863	0.229306	0.227084
830-22	0.153327	0.115234	0.13428	0.0954542	0.144549	0.120002	0.273608	0.143549	0.208578	1.433	1.383	1.408	0.755247	0.682044	0.718645	0.243232	0.23006	0.236646
830-23	0.136488	0.15562	0.146054	0.100778	0.11925	0.110014	0.251028	0.11318	0.182104	1.3775	1.4285	1.403	0.760109	0.817096	0.788603	0.252056	0.231905	0.24198
830-24	0.133886	0.165457	0.149672	0.11218	0.127184	0.119682	0.155031	0.223175	0.189103	1.277	1.4025	1.33975	0.748459	0.857976	0.803218	0.203121	0.129512	0.166316
830-25	0.127378	0.15022	0.138799	0.108956	0.112456	0.110706	0.289588	0.112527	0.201058	1.3645	1.388	1.37625	0.711629	0.917794	0.814712	0.212527	0.251692	0.232109
830-26	0.151513	0.12012	0.135817	0.109763	0.121078	0.115421	0.336436	0.132711	0.234573	1.409	1.3885	1.39875	0.714589	0.85018	0.782385	0.208922	0.237868	0.223395
830-27	0.132784	0.155149	0.143967	0.103139	0.119737	0.111438	0.271022	0.115256	0.193139	1.349	1.391	1.37	0.729277	0.781021	0.755149	0.222683	0.236879	0.229781
830-28	0.13556	0.149744	0.142652	0.107704	0.137794	0.122749	0.278032	0.168286	0.223159	1.3425	1.36	1.35125	0.771915	0.782726	0.777321	0.1917	0.159952	0.175826
830-29	0.137466	0.157721	0.147594							1.3465	1.401	1.37375
830-3	0.128872	0.133189	0.131031	0.0913957	0.123791	0.107593	0.269327	0.175851	0.222589	1.392	1.4045	1.39825	0.723025	0.683015	0.70302	0.162318	0.272596	0.217457
830-30	0.135147	0.156928	0.146037	0.103427	0.122388	0.112907	0.323798	0.0983945	0.211096	1.358	1.409	1.3835	0.749458	0.765613	0.757535	0.221914	0.247776	0.234845
830-31	0.1346	0.156872	0.145736	0.0976659	0.10566	0.101663	0.148833	0.107008	0.12792	1.3935	1.405	1.39925	0.732115	0.830554	0.781335	0.258255	0.206282	0.232268
830-32	0.13841	0.163591	0.151001	0.103243	0.101497	0.10237	0.143816	0.181232	0.162524	1.3675	1.438	1.40275	0.785854	0.848501	0.817178	0.306363	0.168747	0.237555
830-33	0.121565	0.148525	0.135045	0.108575	0.116344	0.11246	0.171704	0.289351	0.230528	1.348	1.3255	1.33675	0.873031	0.699657	0.786344	0.265646	0.108124	0.186885
830-34	0.125115	0.146314	0.135715	0.132104	0.125627	0.128866	0.181071	0.150147	0.165609	1.3945	1.3575	1.376	0.617699	0.748559	0.683129	0.308913	0.212678	0.260795
830-35	0.122896	0.15129	0.137093	0.109594	0.121612	0.115603	0.181104	0.295292	0.238198	1.355	1.299	1.327	0.838845	0.772602	0.805724	0.278269	0.142962	0.210616
830-36	0.128426	0.148792	0.138609	0.0973723	0.107791	0.102582	0.177201	0.152189	0.164695	1.4135	1.366	1.38975	0.871325	0.829615	0.85047	0.325293	0.216703	0.270998
830-37	0.12498	0.146987	0.135984	0.135269	0.129903	0.132586	0.172025	0.156355	0.16419	1.4035	1.363	1.38325	0.59902	0.715815	0.657417	0.31649	0.238433	0.277462
830-38	0.124171	0.146567	0.135369	0.104101	0.111737	0.107919	0.165034	0.161152	0.163093	1.3805	1.366	1.37325	0.807921	0.843368	0.825645	0.312869	0.210307	0.261588
830-39	0.143694	0.155259	0.149477	0.101567	0.106295	0.103931	0.146135	0.147066	0.146601	1.3995	1.361	1.38025	0.770691	0.821559	0.796125	0.31812	0.189546	0.253833
830-4	0.12555	0.123746	0.124648	0.102585	0.11948	0.111032	0.354605	0.178967	0.266786	1.3715	1.3955	1.3835	0.766291	0.745986	0.756138	0.225887	0.257841	0.241864
830-40	0.118346	0.159519	0.138933	0.105438	0.116395	0.110917	0.149162	0.0959615	0.122562	1.267	1.3385	1.30275	0.869569	0.798108	0.833839	0.284727	0.140586	0.212656
830-41	0.116133	0.151632	0.133883	0.102543	0.1053	0.103922	0.176717	0.167145	0.171931	1.3715	1.394	1.38275	0.830653	0.815793	0.823223	0.29261	0.212115	0.252363
830-42	0.118493	0.151264	0.134879	0.101955	0.111402	0.106678	0.186645	0.162868	0.174756	1.35	1.385	1.3675	0.861666	0.84533	0.853498	0.291159	0.220304	0.255732
830-43	0.125353	0.154918	0.140136	0.114052	0.12609	0.120071	0.183202	0.30884	0.246021	1.3375	1.323	1.33025	0.817397	0.795974	0.806686	0.262034	0.14611	0.204072
830-44	0.123708	0.153845	0.138776	0.0990259	0.114716	0.106871	0.184244	0.16668	0.175462	1.3755	1.3785	1.377	0.883657	0.816673	0.850165	0.305168	0.227181	0.266174
830-45	0.122501	0.151225	0.136863	0.102103	0.11339	0.107747	0.193846	0.163477	0.178662	1.3765	1.3805	1.3785	0.827998	0.792153	0.810076	0.293827	0.239048	0.266437
830-46	0.12706	0.154247	0.140653	0.107735	0.113868	0.110802	0.175267	0.132904	0.154085	1.372	1.37	1.371	0.715898	0.819518	0.767708	0.292596	0.228608	0.260602
830-47	0.132034	0.150593	0.141314	0.10707	0.108348	0.107709	0.148206	0.146268	0.147237	1.41	1.353	1.3815	0.731317	0.79589	0.763603	0.291214	0.192005	0.24161
830-48	0.118797	0.153405	0.136101	0.123161	0.140086	0.131624	0.141087	0.165915	0.153501	1.3545	1.37	1.36225	0.624863	0.668738	0.6468	0.325952	0.160762	0.243357
830-49	0.115961	0.143704	0.129833	0.105681	0.114891	0.110286	0.178321	0.262089	0.220205	1.327	1.344	1.3355	0.933804	0.797949	0.865877	0.275105	0.143918	0.209512
830-5	0.130807	0.123899	0.127353	0.0973113	0.122471	0.109891	0.269666	0.171821	0.220743	1.364	1.3975	1.38075	0.770003	0.740206	0.755105	0.243887	0.255564	0.249726
830-50	0.119716	0.149943	0.134829	0.0994006	0.111914	0.105657	0.188886	0.17147	0.180178	1.3345	1.385	1.35975	0.866656	0.806543	0.8366	0.307717	0.220838	0.264278
830-51	0.123028	0.151103	0.137065	0.101763	0.114913	0.108338	0.186867	0.171377	0.179122	1.3575	1.3725	1.365	0.846477	0.76461	0.805544	0.29911	0.22564	0.262375
830-52	0.123754	0.151309	0.137531	0.0968729	0.115718	0.106295	0.183973	0.150516	0.167244	1.3865	1.387	1.38675	0.87946	0.7598	0.81963	0.296087	0.232897	0.264492
830-53	0.124956	0.150316	0.137636	0.118844	0.134367	0.126605	0.185503	0.425902	0.305703	1.243	1.3305	1.28675	0.862887	0.835338	0.849113	0.229787	0.138796	0.184292
830-54	0.12433	0.156487	0.140409	0.0971639	0.111434	0.104299	0.183667	0.16199	0.172829	1.2915	1.383	1.33725	0.812894	0.837115	0.825004	0.306279	0.232319	0.269299
830-55	0.124484	0.152746	0.138615	0.13571	0.12929	0.1325	0.141647	0.153887	0.147767	1.378	1.3395	1.35875	0.549222	0.685041	0.617132	0.306571	0.199834	0.253203
830-56	0.108034	0.146656	0.127345	0.108476	0.118439	0.113458	0.152178	0.105274	0.128726	1.2565	1.3335	1.295	0.825192	0.687357	0.756274	0.275558	0.150905	0.213231
830-57	0.119694	0.136027	0.127861	0.104396	0.119252	0.111824	0.181906	0.296503	0.239205	1.2895	1.3375	1.3135	0.951255	0.831408	0.891331	0.28038	0.150638	0.215509
830-58	0.120189	0.138147	0.129168	0.108174	0.135498	0.121836	0.185412	0.311709	0.248561	1.2945	1.3275	1.311	0.920424	0.798936	0.85968	0.277675	0.153413	0.215544
830-59	0.126625	0.140126	0.133375	0.104246	0.113963	0.109104	0.199981	0.173301	0.186641	1.3285	1.3725	1.3505	0.79664	0.803155	0.799897	0.292106	0.246786	0.269446
830-6	0.139325	0.127203	0.133264	0.0967319	0.121797	0.109264	0.281996	0.160219	0.221107	1.4105	1.4055	1.408	0.775222	0.844213	0.809717	0.245195	0.253242	0.249219
830-60	0.124533	0.1419	0.133217	0.0990657	0.116591	0.107829	0.198981	0.183277	0.191129	1.2865	1.381	1.33375	0.79079	0.798995	0.794892	0.294673	0.22112	0.257897
830-61	0.123776	0.130139	0.126957	0.114594	0.146168	0.130381	0.204612	0.169487	0.187049	1.382	1.378	1.38	0.740053	0.737984	0.739018	0.29024	0.227916	0.259078
830-62	0.130249	0.156563	0.143406	0.101335	0.111768	0.106551	0.185258	0.1628	0.174029	1.3135	1.4205	1.367	0.81029	0.790652	0.800471	0.286622	0.223878	0.25525
830-63	0.131041	0.15199	0.141515	0.100574	0.111104	0.105839	0.145196	0.152838	0.149017	1.3835	1.3835	1.3835	0.783816	0.776208	0.780012	0.304041	0.198008	0.251024
830-64	0.122875	0.149845	0.13636	0.104811	0.103561	0.104186	0.14848	0.103369	0.125925	1.3785	1.372	1.37525	0.751788	0.931045	0.841416	0.299393	0.167929	0.233661
830-65	0.117991	0.142288	0.13014	0.101177	0.110786	0.105982	0.193913	0.163451	0.178682	1.3115	1.363	1.33725	0.851276	0.805049	0.828163	0.294273	0.217999	0.256136
830-66	0.12401	0.13232	0.128165	0.104637	0.115283	0.10996	0.197133	0.188215	0.192674	1.274	1.389	1.3315	0.83387	0.78541	0.80964	0.301074	0.219412	0.260243
830-67	0.128293	0.139048	0.133671	0.104164	0.128131	0.116148	0.206943	0.189172	0.198057	0.927	1.385	1.156	0.803243	0.763164	0.783204	0.277745	0.227877	0.252811
830-68	0.122615	0.147577	0.135096	0.104709	0.124262	0.114486	0.195139	0.158419	0.176779	1.207	1.3745	1.29075	0.807057	0.725882	0.76647	0.295005	0.231552	0.263279
830-69	0.129219	0.13465	0.131935	0.106366	0.127589	0.116978	0.184903	0.220196	0.20255	1.262	1.3045	1.28325	0.915272	0.836661	0.875966	0.282063	0.163708	0.222885
830-7	0.1302	0.140607	0.135404	0.0985851	0.129177	0.113881	0.314293	0.110981	0.212637	1.379	1.421	1.4	0.769256	0.672721	0.720988	0.218286	0.230102	0.224194
830-70	0.12699	0.151727	0.139358	0.112324	0.120663	0.116494	0.179037	0.296906	0.237972	1.214	1.314	1.264	0.776605	0.78482	0.780713	0.284862	0.157692	0.221277
830-71	0.130966	0.158735	0.14485	0.100318	0.106043	0.103181	0.147815	0.1753	0.161558	1.3995	1.375	1.38725	0.750194	0.854745	0.80247	0.308177	0.195546	0.251861
830-8	0.136155	0.161392	0.148773	0.10713	0.158856	0.132993	0.152814	0.221786	0.1873	1.355	1.4285	1.39175	0.778167	0.829916	0.804042	0.18545	0.140958	0.163204
830-9	0.126441	0.147056	0.136748	0.108893	0.105022	0.106958	0.20989	0.173046	0.191468	1.3835	1.4165	1.4	0.711382	0.791095	0.751239	0.271763	0.222289	0.247026
831-1	0.143849	0.112594	0.128221	0.0987665	0.148105	0.123436	0.23304	0.198395	0.215717	1.311	1.333	1.322	0.799946	0.588443	0.694194	0.227554	0.264987	0.246271
831-2	0.134825	0.110414	0.122619	0	0.0929796	0.0464898	0.0342649	0.113314	0.0737895	1.261	1.328	1.2945	0	0.932038	0.466019	0.002	0.004	0.003
833-1	0.134597	0.146077	0.140337	0.118585	0.138222	0.128403	0.1222	0.108453	0.115327	1.369	1.3665	1.36775	0.546558	0.564308	0.555433	0.326298	0.33842	0.332359
833-10	0.127113	0.145265	0.136189	0.123432	0.0864723	0.104952	0.148138	0.142176	0.145157	1.3065	1.39	1.34825	0.537128	0.982993	0.760061	0.28135	0.2935	0.287425
833-11	0.116582	0.149583	0.133082	0.184033	0.142818	0.163426	0.131488	0.118525	0.125006	1.341	1.3415	1.34125	0.407768	0.559306	0.483537	0.296965	0.328067	0.312516
833-12	0.111713	0.145683	0.128698	0.116542	0.0951672	0.105854	0.113794	0.132513	0.123154	1.331	1.38	1.3555	0.497168	0.843399	0.670283	0.287076	0.302247	0.294662
833-13	0.122967	0.143766	0.133366	0.124535	0.0952515	0.109893	0.117137	0.131034	0.124085	1.3985	1.394	1.39625	0.459147	0.815855	0.637501	0.296434	0.315704	0.306069
833-14	0.131454	0.140456	0.135955	0.193711	0.143024	0.168367	0.116767	0.141395	0.129081	1.386	1.387	1.3865	0.346893	0.597063	0.471978	0.279028	0.29801	0.288519
833-15	0.12921	0.150779	0.139995	0.108002	0.0892943	0.0986482	0.106431	0.181915	0.144173	1.3345	1.362	1.34825	0.623518	0.965847	0.794682	0.258742	0.277669	0.268205
833-16	0.13548	0.148776	0.142128	0.109206	0.087528	0.0983669	0.109352	0.131075	0.120214	1.3145	1.3255	1.32	0.628272	0.966099	0.797185	0.284755	0.277786	0.28127
833-17	0.120385	0.155106	0.137746	0.116788	0.0916638	0.104226	0.145206	0.119515	0.132361	1.295	1.34	1.3175	0.670071	0.908295	0.789183	0.277227	0.336715	0.306971
833-18	0.129709	0.155073	0.142391	0.110178	0.0933452	0.101762	0.130442	0.11745	0.123946	1.241	1.391	1.316	0.687948	0.933592	0.81077	0.298633	0.31106	0.304846
833-19	0.146139	0.121474	0.133806	0.123433	0.0975225	0.110478	0.142304	0.134794	0.138549	1.3885	1.3395	1.364	0.544498	0.812618	0.678558	0.28214	0.303414	0.292777
833-2	0.122148	0.148974	0.135561	0.127231	0.0906795	0.108955	0.148742	0.115898	0.13232	1.364	1.38	1.372	0.475656	0.876658	0.676157	0.273613	0.322459	0.298036
833-20	0.111986	0.149646	0.130816	0.123759	0.116378	0.120068	0.135525	0.123484	0.129504	1.29	1.364	1.327	0.527053	0.665524	0.596288	0.297115	0.328995	0.313055
833-21	0.121138	0.148896	0.135017	0.116162	0.116502	0.116332	0.139262	0.133809	0.136536	1.388	1.3975	1.39275	0.51504	0.650963	0.583002	0.281158	0.321685	0.301421
833-22	0.128946	0.145972	0.137459	0.122011	0.102614	0.112312	0.150313	0.142274	0.146293	1.3865	1.3935	1.39	0.541348	0.784896	0.663122	0.267109	0.299198	0.283153
833-23	0.125861	0.147774	0.136817	0.117098	0.116613	0.116855	0.158587	0.196655	0.177621	1.389	1.394	1.3915	0.536551	0.65016	0.593355	0.253594	0.266937	0.260266
833-24	0.130608	0.148967	0.139788	0.100133	0.0939079	0.0970204	0.160415	0.183152	0.171783	1.389	1.394	1.3915	0.689445	0.783822	0.736633	0.259873	0.265619	0.262746
833-25	0.118441	0.133002	0.125722	0.174817	0.130526	0.152671	0.167067	0.13327	0.150169	1.2195	1.362	1.29075	0.353862	0.651694	0.502778	0.258913	0.276948	0.26793
833-26	0.123853	0.138075	0.130964	0.119907	0.0863492	0.103128	0.153935	0.118449	0.136192	1.2465	1.4015	1.324	0.575662	0.994103	0.784882	0.272563	0.321437	0.297
833-27	0.120679	0.146526	0.133603	0.119841	0.116155	0.117998	0.160624	0.120343	0.140483	1.3465	1.346	1.34625	0.621998	0.647664	0.634831	0.27312	0.332198	0.302659
833-28	0.116163	0.143613	0.129888	0.128737	0.142899	0.135818	0.167545	0.127666	0.147606	1.354	1.3925	1.37325	0.558832	0.585487	0.57216	0.270995	0.351404	0.3112
833-29	0.122007	0.146289	0.134148	0.119071	0.139769	0.12942	0.152125	0.137555	0.14484	1.38	1.402	1.391	0.547115	0.576868	0.561992	0.269382	0.325605	0.297494
833-3	0.122339	0.151683	0.137011	0.135798	0.0951371	0.115468	0.131496	0.124595	0.128046	1.3845	1.374	1.37925	0.467301	0.972068	0.719684	0.281384	0.307464	0.294424
833-30	0.120371	0.145	0.132685	0.113449	0.129394	0.121422	0.145207	0.129735	0.137471	1.31	1.3525	1.33125	0.617872	0.598598	0.608235	0.274448	0.341854	0.308151
833-31	0.127333	0.147655	0.137494	0.111596	0.112003	0.111799	0.191416	0.183318	0.187367	1.3105	1.3675	1.339	0.634321	0.676276	0.655299	0.251896	0.310146	0.281021
833-32	0.123491	0.142569	0.13303	0.177963	0.136494	0.157228	0.194693	0.195032	0.194863	1.3325	1.3805	1.3565	0.36573	0.554595	0.460163	0.260963	0.292697	0.27683
833-33	0.118786	0.13596	0.127373	0.124878	0.089175	0.107026	0.142186	0.120645	0.131415	1.3565	1.389	1.37275	0.559458	0.904841	0.73215	0.285386	0.325195	0.305291
833-34	0.119004	0.13323	0.126117	0.123235	0.0922925	0.107764	0.144564	0.146227	0.145395	1.342	1.3965	1.36925	0.557509	0.952912	0.755211	0.287559	0.296198	0.291878
833-35	0.121757	0.136688	0.129222	0.121359	0.135721	0.12854	0.158755	0.129732	0.144243	1.4025	1.3905	1.3965	0.576764	0.577145	0.576955	0.274502	0.318098	0.2963
833-36	0.117345	0.141774	0.129559	0.129347	0.144402	0.136875	0.156114	0.130757	0.143436	1.312	1.353	1.3325	0.555211	0.549974	0.552592	0.271405	0.354053	0.312729
833-37	0.119965	0.140154	0.130059	0.110792	0.142226	0.126509	0.155733	0.127211	0.141472	1.338	1.3625	1.35025	0.672913	0.553538	0.613226	0.276611	0.349971	0.313291
833-4	0.117225	0.150515	0.13387	0.126346	0.0902111	0.108278	0.138091	0.125198	0.131645	1.3525	1.3795	1.366	0.466213	0.913017	0.689615	0.262298	0.301598	0.281948
833-5	0.114632	0.146145	0.130389	0.124117	0.0904269	0.107272	0.124681	0.157318	0.140999	1.354	1.385	1.3695	0.477302	0.888737	0.683019	0.261044	0.279016	0.27003
833-6	0.124753	0.141711	0.133232	0.119427	0.090263	0.104845	0.106718	0.138071	0.122394	1.386	1.391	1.3885	0.471236	0.855383	0.663309	0.268095	0.302422	0.285258
833-7	0.136433	0.144374	0.140404	0.109243	0.0917565	0.1005	0.108466	0.136977	0.122722	1.387	1.381	1.384	0.547605	0.936713	0.742159	0.275386	0.290771	0.283078
833-8	0.152579	0.141109	0.146844	0.102442	0.141156	0.121799	0.149062	0.136355	0.142708	1.338	1.3535	1.34575	0.750583	0.543711	0.647147	0.27727	0.294517	0.285894
833-9	0.120537	0.146888	0.133712	0.127061	0.0943608	0.110711	0.19174	0.141559	0.16665	1.348	1.3695	1.35875	0.549682	0.802979	0.676331	0.265838	0.310569	0.288204
838-1	0.126144	0.152032	0.139088	0.1158	0.118464	0.117132	0.239401	0.122913	0.181157	1.3255	1.346	1.33575	0.687815	0.676214	0.682014	0.270446	0.281742	0.276094
838-2	0.152761	0.121629	0.137195	0.106505	0.146017	0.126261	0.303786	0.124602	0.214194	1.3925	1.368	1.38025	0.520581	0.544749	0.532665	0.237993	0.300475	0.269234
838-3	0.131156	0.150081	0.140619	0.0982703	0.131311	0.11479	0.376788	0.113469	0.245129	1.341	1.402	1.3715	0.665244	0.605012	0.635128	0.196297	0.261108	0.228703
838-4	0.150439	0.127976	0.139207	0.0948313	0.138286	0.116559	0.289451	0.125569	0.20751	1.386	1.3595	1.37275	0.651762	0.579174	0.615468	0.262148	0.278277	0.270212
838-5	0.136739	0.150636	0.143687							1.323	1.383	1.353
838-6	0.138984	0.15579	0.147387	0.0991267	0.106542	0.102834	0.366568	0.114709	0.240639	1.3195	1.3595	1.3395	0.721234	0.765138	0.743186	0.234349	0.265012	0.249681
838-7	0.134508	0.151064	0.142786	0.103827	0.106231	0.105029	0.168086	0.119936	0.144011	1.364	1.397	1.3805	0.553985	0.630577	0.592281	0.269728	0.265424	0.267576
847-1	0.154402	0.128707	0.141554	0.100072	0.100187	0.10013	0.182553	0.175403	0.178978	1.3805	1.407	1.39375	0.672561	0.775871	0.724216	0.178377	0.256701	0.217539
847-10	0.12203	0.145621	0.133826	0.0980645	0.102737	0.100401	0.170068	0.206238	0.188153	1.3735	1.3605	1.367	0.830485	0.765831	0.798158	0.198553	0.22507	0.211812
847-2	0.123709	0.148162	0.135935	0.078353	0.132887	0.10562	0.165058	0.178735	0.171896	1.3855	1.379	1.38225	1.13705	0.619466	0.878259	0.196896	0.264389	0.230642
847-3	0.126234	0.138757	0.132495	0.0956934	0.113004	0.104348	0.18038	0.163936	0.172158	1.406	1.3675	1.38675	0.822404	0.656537	0.739471	0.214738	0.208954	0.211846
847-4	0.129972	0.153285	0.141628	0.0948863	0.094474	0.0946801	0.222637	0.16394	0.193288	1.383	1.386	1.3845	0.775441	0.767196	0.771319	0.213015	0.189397	0.201206
847-5	0.132745	0.150855	0.1418	0.0991099	0.142356	0.120733	0.189776	0.172573	0.181175	1.389	1.3615	1.37525	0.602872	0.561522	0.582197	0.204069	0.21352	0.208794
847-6	0.139009	0.151244	0.145127	0.0943505	0.0982901	0.0963203	0.187918	0.182974	0.185446	1.38	1.3575	1.36875	0.653487	0.902716	0.778101	0.146341	0.198395	0.172368
847-7	0.154204	0.133108	0.143656	0.0967166	0.0890201	0.0928683	0.19999	0.197226	0.198608	1.351	1.3645	1.35775	0.713294	0.98223	0.847762	0.164189	0.216769	0.190479
847-8	0.126732	0.152866	0.139799	0.100887	0.0911749	0.0960308	0.183177	0.193058	0.188117	1.36	1.357	1.3585	0.75292	0.933092	0.843006	0.180793	0.230827	0.20581
847-9	0.128849	0.149571	0.13921	0.0993293	0.0929589	0.0961441	0.200384	0.182823	0.191604	1.4015	1.3695	1.3855	0.72832	0.907636	0.817978	0.155407	0.238472	0.19694
849-1	0.118328	0.14124	0.129784	0.103125	0.106264	0.104694	0.140053	0.137525	0.138789	1.3265	1.319	1.32275	0.494975	0.456825	0.4759	0.273195	0.204048	0.238621
849-2	0.114102	0.140744	0.127423	0.08978	0.121305	0.105542	0.188367	0.112312	0.150339	1.2675	1.3165	1.292	0.685977	0.435246	0.560612	0.257961	0.266647	0.262304
849-3	0.123185	0.1471	0.135142	0.0903831	0.143999	0.117191	0.183848	0.185778	0.184813	1.2785	1.323	1.30075	0.642724	0.413387	0.528056	0.242806	0.233939	0.238373
849-4	0.12217	0.147758	0.134964	0.138925	0.136111	0.137518	0.144381	0.105161	0.124771	1.341	1.3075	1.32425	0.361417	0.427562	0.394489	0.263391	0.239529	0.25146
851-1	0.129973	0.104773	0.117373	0.0896819	0.120792	0.105237	0.300726	0.193221	0.246974	1.225	1.3005	1.26275	0.64264	0.565548	0.604094	0.151617	0.163917	0.157767
851-2	0.123933	0.131305	0.127619	0.102758	0.137744	0.120251	0.187612	0.21252	0.200066	1.339	1.3565	1.34775	0.550776	0.587475	0.569125	0.242669	0.241754	0.242212
851-3	0.119074	0.133553	0.126314	0.128051	0.1396	0.133825	0.234531	0.143378	0.188955	1.3385	1.3555	1.347	0.392255	0.522455	0.457355	0.213827	0.24512	0.229473
854-1	0.126492	0.13563	0.131061	0.094892	0.118431	0.106661	0.0610932	0.141061	0.101077	1.29	1.3225	1.30625	0.797096	0.505166	0.651131	0.001	0.21165	0.106325
859-1	0.129718	0.15041	0.140064	0.100468	0.137639	0.119053	0.176796	0.147699	0.162247	1.3335	1.313	1.32325	0.619745	0.550679	0.585212	0.222047	0.256986	0.239516
859-2	0.152341	0.12127	0.136806	0.100656	0.0926813	0.0966686	0.152653	0.152089	0.152371	1.312	1.33	1.321	0.657554	0.983411	0.820482	0.204103	0.247228	0.225665
859-3	0.127662	0.151946	0.139804	0.103223	0.0894663	0.0963448	0.152746	0.167674	0.16021	1.326	1.316	1.321	0.706425	0.974093	0.840259	0.217146	0.233489	0.225317
861-1	0.117782	0.144201	0.130992	0.101978	0.0926013	0.0972895	0.132726	0.138393	0.13556	1.342	1.336	1.339	0.886109	0.93736	0.911735	0.280599	0.271501	0.27605
861-2	0.117273	0.145075	0.131174	0.100508	0.0890916	0.0947997	0.115254	0.182735	0.148995	1.3375	1.3375	1.3375	0.905716	0.918309	0.912012	0.303911	0.26783	0.28587
861-3	0.113195	0.140439	0.126817	0.100361	0.0967439	0.0985523	0.106458	0.182153	0.144305	1.273	1.2785	1.27575	0.827655	0.851232	0.839443	0.241899	0.230609	0.236254
861-4	0.114834	0.140386	0.12761	0.103025	0.0883406	0.095683	0.190191	0.191999	0.191095	1.333	1.3225	1.32775	0.887262	0.899641	0.893451	0.242101	0.261351	0.251726
861-5	0.120554	0.146863	0.133708	0.101324	0.0931512	0.0972376	0.114984	0.134098	0.124541	1.3585	1.3385	1.3485	0.872916	0.870923	0.871919	0.285761	0.271565	0.278663
867-1	0.128835	0.141148	0.134992	0.0936179	0.0986755	0.0961467	0.138649	0.0974272	0.118038	1.31	1.276	1.293	0.634937	0.573413	0.604175	0.304111	0.276698	0.290404
867-2	0.122375	0.137668	0.130021	0.0940662	0.107213	0.10064	0.151829	0.109689	0.130759	1.3705	1.28	1.32525	0.615306	0.543069	0.579188	0.313894	0.243409	0.278651
867-3	0.124527	0.139265	0.131896	0.0932654	0.104733	0.0989993	0.14727	0.112293	0.129782	1.381	1.2925	1.33675	0.632587	0.562277	0.597432	0.307038	0.259281	0.283159
867-4	0.12256	0.13732	0.12994	0.0944138	0.116585	0.105499	0.154334	0.120203	0.137268	1.351	1.3085	1.32975	0.615359	0.507766	0.561562	0.306579	0.269585	0.288082
871-1	0.111651	0.142336	0.126993	0.102174	0.110815	0.106495	0.136967	0.101019	0.118993	1.32	1.365	1.3425	0.730307	0.587645	0.658976	0.305767	0.230946	0.268357
871-10	0.120165	0.145704	0.132934	0.102347	0.13107	0.116709	0.19363	0.19944	0.196535	1.2055	1.373	1.28925	0.694506	0.637753	0.66613	0.29148	0.2912	0.29134
871-11	0.120521	0.138908	0.129714	0.103016	0.161295	0.132155	0.20153	0.192773	0.197151	1.164	1.3675	1.26575	0.713848	0.518815	0.616331	0.28126	0.298936	0.290098
871-12	0.123326	0.1475	0.135413	0.105472	0.141583	0.123528	0.171771	0.159181	0.165476	1.2945	1.3775	1.336	0.606395	0.610889	0.608642	0.279011	0.312357	0.295684
871-13	0.128291	0.139577	0.133934	0.0931703	0.133038	0.113104	0.178659	0.180714	0.179687	1.297	1.362	1.3295	0.755252	0.59517	0.675211	0.290715	0.295544	0.29313
871-14	0.12212	0.154765	0.138443	0.0938145	0.116525	0.10517	0.148873	0.126285	0.137579	1.376	1.3625	1.36925	0.742817	0.637606	0.690211	0.30472	0.248787	0.276753
871-2	0.119122	0.136547	0.127834	0.100469	0.11623	0.10835	0.179638	0.115064	0.147351	1.248	1.362	1.305	0.716971	0.651826	0.684398	0.294086	0.30008	0.297083
871-3	0.120236	0.142909	0.131573	0.0994024	0.140467	0.119935	0.182794	0.119744	0.151269	1.258	1.3685	1.31325	0.744506	0.593565	0.669035	0.280339	0.308504	0.294422
871-4	0.122624	0.142478	0.132551	0.0983399	0.154229	0.126285	0.196449	0.164604	0.180526	1.057	1.3595	1.20825	0.740709	0.593692	0.6672	0.276318	0.298996	0.287657
871-5	0.123099	0.141217	0.132158	0.0982174	0.174245	0.136231	0.205194	0.188102	0.196648	1.208	1.3675	1.28775	0.742155	0.535747	0.638951	0.294969	0.308448	0.301708
871-6	0.120765	0.138882	0.129823	0.0968833	0.125579	0.111231	0.182067	0.181236	0.181652	1.197	1.3685	1.28275	0.749509	0.655301	0.702405	0.287846	0.305172	0.296509
871-7	0.130213	0.148335	0.139274	0.094152	0.126722	0.110437	0.181426	0.162957	0.172192	1.304	1.383	1.3435	0.725251	0.565138	0.645195	0.291565	0.285051	0.288308
871-8	0.125608	0.155375	0.140492	0.0934606	0.111143	0.102302	0.147887	0.125939	0.136913	1.3985	1.3535	1.376	0.743322	0.68508	0.714201	0.310413	0.261053	0.285733
871-9	0.121727	0.144201	0.132964	0.0990861	0.152067	0.125577	0.194241	0.162635	0.178438	1.3315	1.36	1.34575	0.821399	0.623512	0.722456	0.304268	0.32418	0.314224
872-1	0.101635	0.157057	0.129346	0.134862	0.151003	0.142932	0.146009	0.155928	0.150969	1.309	1.3915	1.35025	0.443789	0.46655	0.455169	0.287912	0.229398	0.258655
872-10	0.124729	0.153733	0.139231	0.107621	0.116129	0.111875	0.315978	0.139842	0.22791	1.3185	1.392	1.35525	0.548891	0.439255	0.494073	0.200571	0.224282	0.212426
872-11	0.15441	0.116842	0.135626	0.119256	0.130748	0.125002	0.291742	0.145222	0.218482	1.3825	1.338	1.36025	0.523995	0.485748	0.504872	0.226965	0.231509	0.229237
872-12	0.125128	0.155068	0.140098	0.107414	0.100833	0.104123	0.25297	0.146916	0.199943	1.3355	1.387	1.36125	0.606906	0.475431	0.541169	0.231583	0.236513	0.234048
872-13	0.124002	0.154237	0.13912	0.109169	0.102402	0.105785	0.24161	0.143406	0.192508	1.3645	1.4135	1.389	0.589465	0.485764	0.537614	0.235201	0.243495	0.239348
872-14	0.126737	0.152199	0.139468	0.128944	0.155864	0.142404	0.24	0.153316	0.196658	1.3385	1.3885	1.3635	0.451562	0.412184	0.431873	0.219059	0.238411	0.228735
872-15	0.128351	0.149484	0.138918	0.10366	0.0974269	0.100544	0.20629	0.137202	0.171746	1.346	1.3605	1.35325	0.62547	0.514436	0.569953	0.245822	0.219729	0.232776
872-16	0.121082	0.157593	0.139337	0.106279	0.107734	0.107007	0.131824	0.144527	0.138175	1.346	1.3735	1.35975	0.597866	0.467992	0.532929	0.266529	0.21816	0.242345
872-17	0.121457	0.155404	0.13843	0.111846	0.107976	0.109911	0.14596	0.151329	0.148644	1.322	1.3645	1.34325	0.592433	0.454192	0.523312	0.28246	0.238915	0.260688
872-18	0.124144	0.156983	0.140563	0.109006	0.116427	0.112716	0.288511	0.153658	0.221085	1.331	1.399	1.365	0.573108	0.457722	0.515415	0.198576	0.234923	0.216749
872-19	0.126343	0.157755	0.142049	0.108597	0.12684	0.117718	0.297566	0.133328	0.215447	1.331	1.3975	1.36425	0.562435	0.497678	0.530056	0.213758	0.272687	0.243223
872-2	0.10658	0.153213	0.129896	0.108933	0.120671	0.114802	0.220669	0.153549	0.187109	1.32	1.381	1.3505	0.532071	0.435852	0.483961	0.249735	0.233457	0.241596
872-20	0.1542	0.123867	0.139034	0.102001	0.123318	0.11266	0.321688	0.164121	0.242904	1.4145	1.3425	1.3785	0.629551	0.486928	0.55824	0.205381	0.242692	0.224037
872-21	0.125834	0.150099	0.137966	0.102807	0.134356	0.118582	0.292881	0.145508	0.219195	1.3385	1.4175	1.378	0.649098	0.463566	0.556332	0.219472	0.260358	0.239915
872-22	0.131866	0.150401	0.141133	0.106508	0.138334	0.122421	0.304041	0.150752	0.227396	1.3295	1.382	1.35575	0.632769	0.460503	0.546636	0.24364	0.250718	0.247179
872-23	0.131711	0.151972	0.141841	0.106671	0.121117	0.113894	0.295326	0.133751	0.214539	1.327	1.373	1.35	0.621569	0.478707	0.550138	0.218184	0.227088	0.222636
872-24	0.131146	0.15629	0.143718	0.103195	0.114296	0.108746	0.140025	0.140201	0.140113	1.3435	1.383	1.36325	0.625037	0.432205	0.528621	0.255159	0.219935	0.237547
872-25	0.153042	0.12159	0.137316	0.111304	0.142319	0.126811	0.151965	0.141004	0.146484	1.3625	1.317	1.33975	0.55356	0.471099	0.51233	0.28469	0.248969	0.266829
872-26	0.144474	0.123508	0.133991	0.111309	0.131862	0.121586	0.396445	0.166794	0.281619	1.4045	1.254	1.32925	0.567892	0.477221	0.522556	0.234124	0.243382	0.238753
872-27	0.144816	0.122243	0.133529	0.107793	0.127106	0.117449	0.248624	0.154214	0.201419	1.414	1.332	1.373	0.583007	0.494528	0.538768	0.268637	0.2647	0.266668
872-28	0.149327	0.122464	0.135896	0.105824	0.151978	0.128901	0.27754	0.176809	0.227174	1.399	1.331	1.365	0.644624	0.452046	0.548335	0.229632	0.251991	0.240811
872-29	0.12716	0.151275	0.139218	0.104409	0.148884	0.126647	0.31379	0.163776	0.238783	1.3325	1.402	1.36725	0.650169	0.446394	0.548281	0.203195	0.260163	0.231679
872-3	0.111058	0.150165	0.130611	0.109077	0.110785	0.109931	0.194493	0.133756	0.164125	1.306	1.3795	1.34275	0.561191	0.474887	0.518039	0.256136	0.237772	0.246954
872-30	0.131277	0.143137	0.137207	0.108766	0.150359	0.129562	0.298793	0.149111	0.223952	1.326	1.3885	1.35725	0.645282	0.449422	0.547352	0.209993	0.25519	0.232591
872-31	0.133356	0.142303	0.137829	0.107019	0.155257	0.131138	0.290855	0.13709	0.213973	1.3405	1.405	1.37275	0.64589	0.441492	0.543691	0.223271	0.238374	0.230822
872-32	0.134845	0.156142	0.145493	0.113405	0.170663	0.142034	0.133956	0.151786	0.142871	1.3365	1.3785	1.3575	0.487919	0.413151	0.450535	0.252125	0.241022	0.246573
872-33	0.150766	0.122246	0.136506	0.111291	0.116763	0.114027	0.159633	0.140822	0.150227	1.372	1.319	1.3455	0.598294	0.462857	0.530575	0.277041	0.24311	0.260075
872-34	0.125298	0.125227	0.125262	0.109539	0.136342	0.12294	0.350234	0.159103	0.254669	1.373	1.263	1.318	0.565126	0.471831	0.518479	0.227105	0.256188	0.241647
872-35	0.122989	0.130488	0.126739	0.105795	0.158614	0.132204	0.389749	0.16265	0.2762	1.353	1.296	1.3245	0.665882	0.453241	0.559562	0.194813	0.254675	0.224744
872-36	0.12404	0.13834	0.13119	0.104818	0.143646	0.124232	0.291153	0.166528	0.228841	1.381	1.3185	1.34975	0.661527	0.461087	0.561307	0.244698	0.259176	0.251937
872-37	0.135656	0.12232	0.128988	0.100147	0.153313	0.12673	0.285113	0.151814	0.218464	1.3105	1.362	1.33625	0.650155	0.436215	0.543185	0.229702	0.272651	0.251176
872-38	0.140666	0.131513	0.13609	0.112613	0.157278	0.134946	0.307844	0.159958	0.233901	1.3745	1.363	1.36875	0.479603	0.450457	0.46503	0.219653	0.259972	0.239812
872-39	0.136416	0.133377	0.134896	0.106041	0.174695	0.140368	0.254415	0.152802	0.203609	1.3345	1.399	1.36675	0.662822	0.491395	0.577109	0.230355	0.223259	0.226807
872-4	0.15361	0.123125	0.138368	0.112905	0.106742	0.109823	0.190258	0.133047	0.161652	1.377	1.359	1.368	0.542754	0.451597	0.497175	0.245809	0.230499	0.238154
872-40	0.135759	0.137567	0.136663	0.0961027	0.147986	0.122045	0.141275	0.131795	0.136535	1.332	1.418	1.375	0.644714	0.444469	0.544591	0.242633	0.189015	0.215824
872-41	0.128287	0.149269	0.138778	0.110737	0.103669	0.107203	0.162272	0.140627	0.151449	1.322	1.365	1.3435	0.591697	0.463152	0.527424	0.280552	0.240671	0.260612
872-42	0.126355	0.124598	0.125477	0.104618	0.129233	0.116925	0.331478	0.174278	0.252878	1.321	1.3785	1.34975	0.594979	0.485463	0.540221	0.235312	0.230269	0.232791
872-43	0.128068	0.123194	0.125631	0.1041	0.139304	0.121702	0.342578	0.176275	0.259427	1.3165	1.2585	1.2875	0.648872	0.467878	0.558375	0.223839	0.271971	0.247905
872-44	0.128944	0.120509	0.124727	0.102061	0.144478	0.12327	0.299438	0.169815	0.234627	1.325	1.336	1.3305	0.646896	0.4536	0.550248	0.233815	0.260642	0.247229
872-45	0.125154	0.132366	0.12876	0.102447	0.160278	0.131362	0.251358	0.176611	0.213984	1.3775	1.329	1.35325	0.649332	0.433677	0.541504	0.225273	0.256147	0.24071
872-46	0.135929	0.12291	0.12942	0.104165	0.15589	0.130027	0.300049	0.142336	0.221193	1.324	1.347	1.3355	0.645312	0.436782	0.541047	0.225008	0.265888	0.245448
872-47	0.13268	0.13936	0.13602	0.102177	0.153901	0.128039	0.281405	0.141732	0.211568	1.3245	1.4045	1.3645	0.631419	0.433256	0.532338	0.222754	0.225857	0.224306
872-48	0.140305	0.142222	0.141263	0.10097	0.146613	0.123791	0.138947	0.158564	0.148756	1.34	1.406	1.373	0.669774	0.433087	0.55143	0.241859	0.20347	0.222664
872-49	0.124903	0.142317	0.13361	0.139395	0.154738	0.147066	0.208292	0.128165	0.168229	1.35	1.351	1.3505	0.398255	0.362865	0.38056	0.244337	0.244299	0.244318
872-5	0.109419	0.151539	0.130479	0.107503	0.105802	0.106652	0.182433	0.151313	0.166873	1.305	1.37	1.3375	0.562938	0.442796	0.502867	0.243472	0.231018	0.237245
872-50	0.119469	0.148599	0.134034	0.098788	0.0988911	0.0988395	0.138762	0.164868	0.151815	1.3595	1.3685	1.364	0.701652	0.648844	0.675248	0.263717	0.23634	0.250028
872-51	0.127937	0.147896	0.137916	0.104308	0.104394	0.104351	0.212126	0.192989	0.202558	1.3375	1.34	1.33875	0.7154	0.641333	0.678366	0.260126	0.232652	0.246389
872-52	0.131268	0.147825	0.139547	0.0963876	0.100767	0.0985771	0.241547	0.191042	0.216294	1.3215	1.3545	1.338	0.748528	0.713698	0.731113	0.243624	0.239604	0.241614
872-53	0.133443	0.14715	0.140296	0.0996736	0.101054	0.100364	0.277571	0.172539	0.225055	1.3205	1.356	1.33825	0.705898	0.679697	0.692797	0.233328	0.269415	0.251371
872-54	0.131494	0.146441	0.138968	0.101129	0.110114	0.105621	0.273725	0.204499	0.239112	1.322	1.3385	1.33025	0.689701	0.606242	0.647971	0.233402	0.235948	0.234675
872-55	0.126586	0.144572	0.135579	0.0982589	0.098515	0.098387	0.241812	0.205894	0.223853	1.364	1.336	1.35	0.724517	0.689886	0.707202	0.229146	0.233341	0.231244
872-56	0.123177	0.144949	0.134063	0.0965044	0.104268	0.100386	0.204673	0.202295	0.203484	1.3475	1.3495	1.3485	0.721697	0.689819	0.705758	0.22464	0.23486	0.22975
872-57	0.126811	0.146563	0.136687	0.0951282	0.101411	0.0982696	0.16955	0.127893	0.148722	1.3585	1.3515	1.355	0.731004	0.690342	0.710673	0.247008	0.247618	0.247313
872-58	0.117856	0.149067	0.133462	0.105106	0.0962819	0.100694	0.131588	0.136301	0.133944	1.3685	1.335	1.35175	0.670726	0.628521	0.649624	0.269209	0.246239	0.257724
872-59	0.126793	0.144802	0.135798	0.100246	0.104579	0.102413	0.133507	0.188634	0.161071	1.347	1.3445	1.34575	0.701568	0.653065	0.677317	0.28073	0.233946	0.257338
872-6	0.107507	0.152442	0.129975	0.100444	0.0981504	0.0992973	0.181363	0.143279	0.162321	1.3215	1.389	1.35525	0.619184	0.476471	0.547828	0.246845	0.231187	0.239016
872-60	0.122101	0.148853	0.135477	0.131408	0.13518	0.133294	0.22626	0.16419	0.195225	1.35	1.342	1.346	0.562216	0.603658	0.582937	0.218261	0.242555	0.230408
872-61	0.128977	0.147454	0.138216	0.0990011	0.105041	0.102021	0.237532	0.192253	0.214892	1.3405	1.3415	1.341	0.738909	0.68272	0.710814	0.259734	0.25995	0.259842
872-62	0.130612	0.144395	0.137504	0.0995577	0.104006	0.101782	0.227438	0.181302	0.20437	1.341	1.367	1.354	0.690037	0.679828	0.684933	0.248529	0.225471	0.237
872-63	0.123583	0.141959	0.132771	0.13559	0.136154	0.135872	0.213213	0.196879	0.205046	1.3475	1.33	1.33875	0.493232	0.522535	0.507884	0.251655	0.238563	0.245109
872-64	0.120997	0.144344	0.13267	0.100418	0.111467	0.105943	0.191707	0.189588	0.190648	1.347	1.3435	1.34525	0.687852	0.680467	0.68416	0.2366	0.243499	0.240049
872-65	0.126666	0.145487	0.136077	0.092487	0.101354	0.0969205	0.144719	0.131034	0.137876	1.3525	1.3485	1.3505	0.697593	0.696388	0.69699	0.256374	0.246486	0.25143
872-66	0.121073	0.140665	0.130869	0.15488	0.0946182	0.124749	0.138349	0.144119	0.141234	1.364	1.3365	1.35025	0.395565	0.619152	0.507358	0.247064	0.254766	0.250915
872-67	0.116848	0.142085	0.129466	0.0945639	0.0965187	0.0955413	0.124631	0.152105	0.138368	1.36	1.335	1.3475	0.688729	0.675037	0.681883	0.263091	0.25147	0.25728
872-68	0.120766	0.145483	0.133124	0.0947522	0.0962446	0.0954984	0.137879	0.149744	0.143812	1.3635	1.363	1.36325	0.720106	0.700409	0.710258	0.257704	0.261764	0.259734
872-69	0.117998	0.146968	0.132483	0.0966845	0.0971151	0.0968998	0.150146	0.137456	0.143801	1.3575	1.3395	1.3485	0.716039	0.704048	0.710044	0.237002	0.251741	0.244372
872-7	0.10991	0.151217	0.130563	0.104222	0.115608	0.109915	0.178667	0.152828	0.165748	1.334	1.3715	1.35275	0.595319	0.479126	0.537223	0.244065	0.208521	0.226293
872-70	0.116646	0.145719	0.131183	0.0936351	0.107088	0.100361	0.165115	0.134936	0.150026	1.356	1.335	1.3455	0.702659	0.696577	0.699618	0.234903	0.260058	0.247481
872-71	0.117876	0.145135	0.131506	0.0989233	0.103322	0.101123	0.151376	0.137611	0.144493	1.349	1.345	1.347	0.654152	0.677631	0.665892	0.230799	0.255208	0.243003
872-72	0.120621	0.144785	0.132703	0.0977937	0.102434	0.100114	0.142444	0.117999	0.130222	1.3575	1.324	1.34075	0.673148	0.726912	0.70003	0.22658	0.258306	0.242443
872-73	0.128411	0.145026	0.136718	0.119616	0.103493	0.111554	0.143168	0.102616	0.122892	1.353	1.354	1.3535	0.499756	0.653931	0.576844	0.241744	0.254197	0.24797
872-8	0.109804	0.157047	0.133426	0.112783	0.10777	0.110276	0.15778	0.156059	0.156919	1.359	1.3695	1.36425	0.55208	0.478039	0.515059	0.245753	0.216425	0.231089
872-9	0.111632	0.154825	0.133228	0.105421	0.098982	0.102202	0.13792	0.153607	0.145763	1.323	1.3785	1.35075	0.63384	0.467037	0.550439	0.278648	0.230012	0.25433
874-1	0.129097	0.152489	0.140793	0.0980775	0.119535	0.108806	0.188729	0.216775	0.202752	1.2745	1.333	1.30375	0.645266	0.911586	0.778426	0.232645	0.151827	0.192236
874-2	0.154035	0.121927	0.137981	0.125735	0.130352	0.128043	0.157377	0.155918	0.156648	1.2725	1.239	1.25575	0.505497	0.851437	0.678467	0.224525	0.15984	0.192182
874-3	0.127512	0.154789	0.141151	0.101913	0.117948	0.109931	0.184492	0.20181	0.193151	1.2875	1.2425	1.265	0.658657	1.01217	0.835413	0.222686	0.139418	0.181052
874-4	0.14898	0.12042	0.1347	0.115361	0.109621	0.112491	0.322707	0.13102	0.226863	1.3665	1.3385	1.3525	0.591429	0.874144	0.732787	0.225609	0.194707	0.210158
874-5	0.129123	0.151926	0.140525	0.103184	0.125636	0.11441	0.197028	0.147559	0.172294	1.3025	1.321	1.31175	0.720513	0.88992	0.805216	0.229292	0.142996	0.186144
874-6	0.131261	0.1419	0.136581	0.111729	0.120612	0.116171	0.207463	0.139983	0.173723	1.3445	1.331	1.33775	0.618507	0.751078	0.684792	0.2396	0.176454	0.208027
874-7	0.134809	0.150657	0.142733	0.107245	0.121023	0.114134	0.191302	0.155976	0.173639	1.278	1.271	1.2745	0.711518	0.937259	0.824389	0.222811	0.16921	0.19601
874-8	0.135344	0.153633	0.144489	0.106915	0.100141	0.103528	0.203065	0.131571	0.167318	1.3465	1.348	1.34725	0.616045	0.877422	0.746734	0.241952	0.184807	0.21338
874-9	0.134225	0.152103	0.143164	0.117764	0.0976587	0.107711	0.100874	0.104199	0.102537	1.339	1.3505	1.34475	0.498625	1.00761	0.753118	0.379204	0.171985	0.275595
880-1	0.120462	0.142283	0.131372	0.105521	0.133352	0.119436	0.155974	0.156037	0.156005	1.1995	1.229	1.21425	0.463866	0.547872	0.505869	0.215963	0.234979	0.225471
880-2	0.14449	0.110194	0.127342	0.117508	0.0920485	0.104778	0.176368	0.157048	0.166708	1.241	1.225	1.233	0.55635	0.949705	0.753028	0.16595	0.193811	0.179881
882-1	0.107036	0.135159	0.121097	0.120617	0.113118	0.116868	0.157501	0.085039	0.12127	1.3635	1.3865	1.375	0.538816	0.620332	0.579574	0.297022	0.238533	0.267778
882-10	0.124751	0.148411	0.136581	0.0996009	0.11411	0.106855	0.188714	0.219845	0.204279	1.2905	1.3465	1.3185	0.860723	0.730954	0.795838	0.262784	0.247666	0.255225
882-100	0.117971	0.14152	0.129746	0.0963504	0.102407	0.0993788	0.164526	0.207576	0.186051	1.364	1.3585	1.36125	0.771211	0.675917	0.723564	0.284616	0.254888	0.269752
882-101	0.117292	0.142624	0.129958	0.0995791	0.108619	0.104099	0.168028	0.200309	0.184168	1.374	1.3445	1.35925	0.77098	0.722369	0.746675	0.260026	0.280705	0.270366
882-102	0.122463	0.138925	0.130694	0.0949264	0.107826	0.101376	0.166591	0.17222	0.169406	1.383	1.3425	1.36275	0.84208	0.730724	0.786402	0.256526	0.263032	0.259779
882-103	0.114406	0.139837	0.127122	0.0946541	0.118222	0.106438	0.169729	0.163843	0.166786	1.369	1.347	1.358	0.796097	0.670493	0.733295	0.250357	0.269562	0.25996
882-104	0.119045	0.139775	0.12941	0.0897289	0.112293	0.101011	0.163385	0.204597	0.183991	1.34	1.348	1.344	0.785718	0.691806	0.738762	0.259435	0.273177	0.266306
882-105	0.119476	0.140166	0.129821	0.0935352	0.107849	0.100692	0.166854	0.177581	0.172217	1.353	1.3525	1.35275	0.798574	0.670856	0.734715	0.256645	0.268105	0.262375
882-106	0.124706	0.142801	0.133753	0.103081	0.102059	0.10257	0.168735	0.160435	0.164585	1.316	1.356	1.336	0.762018	0.673593	0.717806	0.247584	0.258359	0.252971
882-107	0.122038	0.141489	0.131763	0.0992507	0.101051	0.100151	0.12853	0.159157	0.143844	1.3525	1.362	1.35725	0.80604	0.651576	0.728808	0.261535	0.240661	0.251098
882-108	0.133775	0.144418	0.139097	0.0968042	0.0998839	0.0983441	0.137385	0.152646	0.145016	1.3785	1.3635	1.371	0.816868	0.747244	0.782056	0.298406	0.273851	0.286129
882-109	0.1286	0.145983	0.137292	0.101119	0.114445	0.107782	0.143988	0.14712	0.145554	1.372	1.3545	1.36325	0.804182	0.692198	0.74819	0.27577	0.263879	0.269824
882-11	0.127206	0.151284	0.139245	0.0959731	0.0998147	0.0978939	0.157823	0.159114	0.158468	1.3965	1.3405	1.3685	0.870058	0.799704	0.834881	0.286468	0.24364	0.265054
882-110	0.131978	0.144247	0.138113	0.137609	0.131888	0.134749	0.157805	0.138483	0.148144	1.375	1.3445	1.35975	0.502826	0.587769	0.545298	0.286239	0.265569	0.275904
882-111	0.132096	0.142829	0.137462	0.0989443	0.106843	0.102894	0.155031	0.174702	0.164866	1.3885	1.3445	1.3665	0.763378	0.70612	0.734749	0.253909	0.255813	0.254861
882-112	0.125626	0.14124	0.133433	0.0944808	0.110419	0.10245	0.169161	0.16897	0.169065	1.3785	1.347	1.36275	0.78287	0.626062	0.704466	0.250883	0.267048	0.258965
882-113	0.112993	0.138829	0.125911	0.123256	0.126877	0.125066	0.163337	0.172307	0.167822	1.3225	1.3425	1.3325	0.554465	0.65769	0.606077	0.259717	0.295287	0.277502
882-114	0.126099	0.137172	0.131635	0.103594	0.103763	0.103678	0.156333	0.154707	0.15552	1.266	1.3475	1.30675	0.753385	0.633816	0.6936	0.260189	0.256243	0.258216
882-115	0.12429	0.141551	0.132921	0.100456	0.104312	0.102384	0.129884	0.141805	0.135844	1.3395	1.361	1.35025	0.816163	0.638302	0.727232	0.263512	0.236175	0.249843
882-116	0.139334	0.14455	0.141942	0.0947039	0.102531	0.0986177	0.131011	0.119701	0.125356	1.402	1.3425	1.37225	0.723895	0.77353	0.748712	0.292508	0.298703	0.295606
882-117	0.125301	0.142193	0.133747	0.095599	0.0992323	0.0974156	0.131014	0.138842	0.134928	1.3455	1.3545	1.35	0.747781	0.806618	0.7772	0.266536	0.251738	0.259137
882-118	0.131243	0.136028	0.133636	0.0987038	0.10896	0.103832	0.145535	0.131688	0.138611	1.383	1.3345	1.35875	0.812698	0.681182	0.74694	0.273858	0.256162	0.26501
882-119	0.139013	0.140582	0.139797	0.0995952	0.101868	0.100732	0.125731	0.149595	0.137663	1.4065	1.327	1.36675	0.847129	0.705375	0.776252	0.290406	0.250776	0.270591
882-12	0.121881	0.14868	0.13528	0.101408	0.101418	0.101413	0.156081	0.133059	0.14457	1.3505	1.3265	1.3385	0.827785	0.755103	0.791444	0.291375	0.343644	0.31751
882-120	0.128466	0.138723	0.133594	0.100183	0.104221	0.102202	0.132094	0.167419	0.149756	1.399	1.3285	1.36375	0.822966	0.669037	0.746002	0.286413	0.26609	0.276251
882-121	0.134447	0.138466	0.136456	0.104096	0.0939877	0.099042	0.137653	0.135024	0.136339	1.3595	1.3195	1.3395	0.721392	0.76175	0.741571	0.273716	0.24401	0.258863
882-122	0.126913	0.139668	0.133291	0.102352	0.0997928	0.101072	0.131761	0.12549	0.128626	1.3515	1.3635	1.3575	0.822024	0.709178	0.765601	0.287082	0.250828	0.268955
882-123	0.130721	0.145054	0.137887	0.103296	0.106563	0.10493	0.123646	0.140529	0.132088	1.32	1.35	1.335	0.834394	0.737149	0.785772	0.305026	0.255691	0.280358
882-13	0.110467	0.137909	0.124188	0.0958579	0.103486	0.0996719	0.195154	0.195177	0.195165	1.3345	1.374	1.35425	0.771383	0.53078	0.651082	0.284441	0.254116	0.269279
882-14	0.110472	0.145855	0.128163	0.119108	0.122125	0.120617	0.202161	0.186902	0.194532	1.381	1.362	1.3715	0.548427	0.54342	0.545924	0.271571	0.253251	0.262411
882-15	0.117674	0.146514	0.132094	0.0953721	0.105378	0.100375	0.187848	0.162053	0.174951	1.353	1.3675	1.36025	0.868761	0.817094	0.842928	0.283688	0.252959	0.268323
882-16	0.119326	0.144643	0.131984	0.09705	0.103976	0.100513	0.184218	0.218873	0.201545	1.3465	1.3735	1.36	0.806068	0.792219	0.799143	0.275446	0.263555	0.269501
882-17	0.121611	0.143915	0.132763	0.0973276	0.123821	0.110574	0.193797	0.19938	0.196588	1.3145	1.3525	1.3335	0.792606	0.673371	0.732988	0.269042	0.269975	0.269508
882-18	0.123093	0.142346	0.13272	0.0983214	0.103378	0.10085	0.18552	0.206073	0.195797	1.33	1.341	1.3355	0.819788	0.832758	0.826273	0.265505	0.254977	0.260241
882-19	0.128158	0.150423	0.13929	0.0965084	0.10701	0.101759	0.150453	0.141923	0.146188	1.4335	1.388	1.41075	0.847639	0.754177	0.800908	0.28862	0.252574	0.270597
882-2	0.116408	0.142876	0.129642	0.0988447	0.106113	0.102479	0.196456	0.135771	0.166114	1.2925	1.383	1.33775	0.867039	0.791904	0.829471	0.284231	0.262479	0.273355
882-20	0.510582	0.513637	0.512109	0.0943225	0.104321	0.0993218	0.145929	0.14327	0.144599	1.37999	1.38063	1.38031	0.695917	0.699011	0.697464	0.298787	0.438903	0.368845
882-21	0.110949	0.126283	0.118616	0.099335	0.105264	0.102299	0.167302	0.179316	0.173309	1.3305	1.3555	1.343	0.778949	0.52522	0.652084	0.296943	0.21229	0.254617
882-22	0.113825	0.149981	0.131903	0.0965545	0.102178	0.0993661	0.18565	0.127548	0.156599	1.3805	1.3645	1.3725	0.780868	0.748145	0.764507	0.272377	0.25513	0.263754
882-23	0.117427	0.151178	0.134303	0.0970611	0.107566	0.102313	0.170176	0.149324	0.15975	1.4455	1.351	1.39825	0.796167	0.739325	0.767746	0.272356	0.249719	0.261037
882-24	0.123223	0.148525	0.135874	0.0997007	0.103554	0.101628	0.167816	0.157954	0.162885	1.3845	1.363	1.37375	0.785732	0.773806	0.779769	0.275354	0.246453	0.260903
882-25	0.123524	0.147978	0.135751	0.0958469	0.10474	0.100293	0.160458	0.157941	0.159199	1.378	1.339	1.3585	0.814575	0.832228	0.823402	0.27378	0.249221	0.261501
882-26	0.120964	0.14739	0.134177	0.096825	0.10433	0.100578	0.154408	0.14501	0.149709	1.403	1.344	1.3735	0.823755	0.716625	0.77019	0.279733	0.248307	0.26402
882-27	0.125163	0.151894	0.138529	0.0999052	0.103417	0.101661	0.140499	0.115891	0.128195	1.4415	1.3485	1.395	0.674059	0.83155	0.752804	0.286103	0.254374	0.270239
882-28	0.121945	0.153627	0.137786	0.141445	0.118671	0.130058	0.164201	0.104519	0.13436	1.369	1.355	1.362	0.505812	0.662854	0.584333	0.280178	0.296924	0.288551
882-29	0.134734	0.148033	0.141383	0.0985729	0.0936109	0.0960919	0.144378	0.156408	0.150393	1.404	1.3515	1.37775	0.799342	0.762408	0.780875	0.284496	0.273505	0.279
882-3	0.114548	0.145469	0.130009	0.0953459	0.118296	0.106821	0.209002	0.221529	0.215266	1.323	1.3675	1.34525	0.878865	0.650433	0.764649	0.284613	0.269185	0.276899
882-30	0.138906	0.153556	0.146231	0.0986617	0.097867	0.0982644	0.142116	0.127777	0.134946	1.4025	1.345	1.37375	0.822268	0.729223	0.775746	0.293524	0.277857	0.28569
882-31	0.135086	0.14801	0.141548	0.0962533	0.0960424	0.0961479	0.127202	0.124368	0.125785	1.3895	1.3315	1.3605	0.836967	0.772444	0.804706	0.308877	0.267044	0.287961
882-32	0.148686	0.145777	0.147232	0.0977775	0.102352	0.100065	0.135019	0.13	0.13251	1.385	1.3325	1.35875	0.846328	0.689311	0.76782	0.291607	0.251755	0.271681
882-33	0.139583	0.142144	0.140864	0.0997009	0.106758	0.10323	0.135123	0.110558	0.12284	1.3825	1.3335	1.358	0.787582	0.701244	0.744413	0.292071	0.266833	0.279452
882-34	0.142473	0.151454	0.146963	0.0997643	0.0993186	0.0995415	0.128447	0.10506	0.116753	1.3965	1.35	1.37325	0.846035	0.774844	0.810439	0.304547	0.23736	0.270953
882-35	0.145731	0.152511	0.149121	0.120374	0.13116	0.125767	0.125466	0.106279	0.115873	1.388	1.3515	1.36975	0.526751	0.6481	0.587425	0.306789	0.258021	0.282405
882-36	0.119835	0.15261	0.136222	0.0977342	0.0975196	0.0976269	0.149888	0.161939	0.155914	1.3215	1.364	1.34275	0.823027	0.752912	0.787969	0.286125	0.257699	0.271912
882-37	0.124656	0.150953	0.137805	0.0966266	0.098033	0.0973298	0.161796	0.207502	0.184649	1.2925	1.3455	1.319	0.806232	0.765293	0.785762	0.26634	0.274183	0.270262
882-38	0.126349	0.154136	0.140243	0.149102	0.119897	0.1345	0.172382	0.22352	0.197951	1.305	1.3545	1.32975	0.470178	0.629151	0.549664	0.269421	0.265413	0.267417
882-39	0.120694	0.147895	0.134295	0.0961264	0.105754	0.10094	0.135286	0.188346	0.161816	1.251	1.329	1.29	0.816909	0.712117	0.764513	0.293536	0.27395	0.283743
882-4	0.11534	0.148607	0.131973	0.100752	0.110165	0.105458	0.155462	0.147586	0.151524	1.353	1.3645	1.35875	0.854724	0.868275	0.861499	0.289561	0.284763	0.287162
882-40	0.121148	0.145159	0.133153	0.0961666	0.10256	0.0993634	0.127993	0.186656	0.157325	1.3115	1.3315	1.3215	0.885797	0.714265	0.800031	0.306328	0.265644	0.285986
882-41	0.119915	0.141566	0.13074	0.13119	0.157739	0.144464	0.127605	0.216169	0.171887	1.3265	1.3125	1.3195	0.76923	0.923692	0.846461	0.29306	0.225958	0.259509
882-42	0.121	0.15249	0.136745	0.106063	0.101986	0.104024	0.144515	0.141069	0.142792	1.3485	1.365	1.35675	0.810684	0.782001	0.796343	0.266449	0.267733	0.267091
882-43	0.1388	0.152953	0.145876	0.106513	0.0950897	0.100801	0.120721	0.121938	0.121329	1.3775	1.354	1.36575	0.826911	0.815062	0.820986	0.28633	0.245876	0.266103
882-44	0.123761	0.15257	0.138166	0.0962031	0.100422	0.0983124	0.139421	0.1638	0.151611	1.313	1.349	1.331	0.820434	0.695438	0.757936	0.298599	0.252179	0.275389
882-45	0.121403	0.148916	0.135159	0.0992752	0.0958393	0.0975572	0.15698	0.223882	0.190431	1.286	1.3345	1.31025	0.797586	0.845604	0.821595	0.270213	0.242596	0.256405
882-46	0.0695581	0.0983358	0.083947	0.112654	0.119833	0.116243	0.174694	0.260088	0.217391	0.4925	0.803	0.64775	0.25946	0.292211	0.275836	0.0689727	0.0826798	0.0758263
882-47	0.119937	0.147537	0.133737	0.098153	0.099168	0.0986605	0.137081	0.20908	0.173081	1.316	1.329	1.3225	0.833203	0.829926	0.831564	0.285107	0.258111	0.271609
882-48	0.119982	0.145042	0.132512	0.0954268	0.101778	0.0986024	0.126729	0.178506	0.152618	1.2875	1.3315	1.3095	0.855559	0.737284	0.796422	0.304145	0.276272	0.290208
882-49	0.120783	0.146986	0.133885	0.102376	0.107561	0.104968	0.124916	0.177085	0.151	1.3135	1.3235	1.3185	0.837228	0.726726	0.781977	0.292989	0.269444	0.281216
882-5	0.111859	0.141227	0.126543	0.0972191	0.0998185	0.0985188	0.195954	0.186623	0.191289	1.3015	1.327	1.31425	0.812924	0.817818	0.815371	0.292324	0.249744	0.271034
882-50	0.121188	0.151282	0.136235	0.107012	0.0998364	0.103424	0.126673	0.143887	0.13528	1.351	1.339	1.345	0.823709	0.839381	0.831545	0.289361	0.267693	0.278527
882-51	0.133258	0.15152	0.142389	0.106557	0.101041	0.103799	0.123385	0.13258	0.127983	1.3625	1.3535	1.358	0.805965	0.738964	0.772465	0.275698	0.250364	0.263031
882-52	0.112441	0.145675	0.129058	0.1386	0.125062	0.131831	0.137748	0.202497	0.170123	1.3735	1.4145	1.394	0.640705	0.849527	0.745116	0.292859	0.206021	0.24944
882-53	0.118782	0.148761	0.133771	0.0989889	0.108639	0.103814	0.143055	0.224296	0.183676	1.307	1.345	1.326	0.846012	0.722036	0.784024	0.2783	0.306483	0.292392
882-54	0.121014	0.148024	0.134519	0.0970707	0.10895	0.10301	0.138517	0.203679	0.171098	1.292	1.334	1.313	0.865774	0.711624	0.788699	0.290874	0.271922	0.281398
882-55	0.0573182	0.0885401	0.0729291	0.12519	0.147391	0.136291	0.176411	0.259062	0.217736	0.4335	0.911	0.67225	0.258297	0.201399	0.229848	0.0567462	0.0494372	0.0530917
882-56	0.118802	0.143209	0.131006	0.100696	0.108155	0.104426	0.126219	0.206431	0.166325	1.3	1.3315	1.31575	0.820532	0.69342	0.756976	0.296255	0.259558	0.277906
882-57	0.0720727	0.0796588	0.0758658	0.128836	0.15155	0.140193	0.2032	0.168841	0.186021	0.5165	0.8125	0.6645	0.541904	0.389836	0.46587	0.141586	0.159904	0.150745
882-58	0.124104	0.149501	0.136802	0.105148	0.106115	0.105631	0.12009	0.178872	0.149481	1.3275	1.343	1.33525	0.815693	0.695964	0.755828	0.300614	0.262569	0.281591
882-59	0.130983	0.154422	0.142703	0.129626	0.122004	0.125815	0.112408	0.126981	0.119695	1.351	1.3495	1.35025	0.551308	0.623769	0.587539	0.281717	0.266371	0.274044
882-6	0.114	0.146537	0.130269	0.0995597	0.105115	0.102338	0.204647	0.192931	0.198789	1.3475	1.3595	1.3535	0.920353	0.947723	0.934038	0.270602	0.238228	0.254415
882-60	0.0825223	0.108261	0.0953919	0.116018	0.114923	0.115471		0.130234	0.0891033	0.744	0.971	0.8575	0.246677	0.304708	0.275692		0.116057	0.116057
882-61	0.118519	0.14856	0.13354	0.0967028	0.108493	0.102598	0.12339	0.193647	0.158518	1.3545	1.3375	1.346	0.870528	0.728042	0.799285	0.302332	0.268471	0.285402
882-62	0.117359	0.14901	0.133185	0.0901665	0.120945	0.105556	0.129044	0.209214	0.169129	1.3585	1.332	1.34525	0.930831	0.631784	0.781307	0.296893	0.261222	0.279058
882-63	0.117508	0.148343	0.132926	0.108446	0.102249	0.105347	0.127927	0.165185	0.146556	1.367	1.328	1.3475	0.735562	0.749252	0.742407	0.300025	0.268238	0.284131
882-64	0.0680017	0.0795811	0.0737914	0.121892	0.127693	0.124793	0.150375	0.153241	0.151808	0.478	0.7865	0.63225	0.155644	0.366907	0.261275	0.141118	0.104355	0.122737
882-65	0.125881	0.135825	0.130853	0.146549	0.142054	0.144302	0.120654	0.190727	0.15569	1.3565	1.3575	1.357	0.494917	0.55854	0.526728	0.304217	0.268068	0.286143
882-66	0.128974	0.146565	0.13777	0.103356	0.11027	0.106813	0.117724	0.18799	0.152857	1.351	1.349	1.35	0.85417	0.711542	0.782856	0.307765	0.268093	0.287929
882-67	0.14043	0.147453	0.143941	0.106978	0.105126	0.106052	0.12672	0.175868	0.151294	1.359	1.353	1.356	0.817424	0.71102	0.764222	0.269154	0.259675	0.264415
882-68	0.135387	0.144265	0.139826	0.106443	0.103196	0.104819	0.130203	0.141564	0.135884	1.4005	1.361	1.38075	0.75026	0.772152	0.761206	0.305692	0.262257	0.283975
882-69	0.12957	0.144853	0.137211	0.0997045	0.108448	0.104076	0.123566	0.144945	0.134256	1.3335	1.3325	1.333	0.872968	0.735421	0.804195	0.295144	0.273382	0.284263
882-7	0.118013	0.146624	0.132318	0.0951614	0.115006	0.105084	0.211934	0.198788	0.205361	1.354	1.3755	1.36475	0.887236	0.715257	0.801246	0.266194	0.276202	0.271198
882-70	0.120776	0.147824	0.1343	0.107929	0.102701	0.105315	0.128399	0.191207	0.159803	1.35	1.332	1.341	0.778622	0.849963	0.814292	0.298102	0.25496	0.276531
882-71	0.0732866	0.08407	0.0786783	0.113334	0.131658	0.122496	0.149309	0.159475	0.154392	0.6465	0.8875	0.767	0.257588	0.220849	0.239219	0.1878	0.189844	0.188822
882-72	0.13109	0.147943	0.139516	0.097766	0.117646	0.107706	0.123389	0.186925	0.155157	1.3475	1.333	1.34025	0.828172	0.65371	0.740941	0.309289	0.272632	0.290961
882-73	0.125686	0.143311	0.134499	0.100914	0.115197	0.108056	0.121058	0.184597	0.152827	1.357	1.331	1.344	0.838078	0.649734	0.743906	0.304903	0.262542	0.283723
882-74	0.134822	0.146124	0.140473	0.10123	0.110904	0.106067	0.118413	0.180502	0.149457	1.326	1.35	1.338	0.805588	0.705959	0.755774	0.295728	0.265559	0.280644
882-75	0.135073	0.152432	0.143752	0.107537	0.0991699	0.103354	0.131994	0.183067	0.157531	1.3735	1.3525	1.363	0.798547	0.75551	0.777029	0.267714	0.259106	0.26341
882-76	0.121004	0.145969	0.133487	0.108608	0.107939	0.108274	0.144267	0.147439	0.145853	1.3875	1.339	1.36325	0.657752	0.645781	0.651766	0.277674	0.248145	0.26291
882-77	0.12092	0.143118	0.132019	0.0927005	0.111548	0.102124	0.135253	0.136452	0.135853	1.344	1.3315	1.33775	0.774855	0.706852	0.740854	0.257975	0.258956	0.258465
882-78	0.126033	0.142455	0.134244	0.0873398	0.108821	0.0980806	0.142	0.163007	0.152504	1.3815	1.332	1.35675	0.912409	0.718453	0.815431	0.262418	0.259748	0.261083
882-79	0.129519	0.143005	0.136262	0.0959396	0.11995	0.107945	0.141157	0.203385	0.172271	1.3655	1.3335	1.3495	0.799723	0.639254	0.719488	0.265829	0.273154	0.269491
882-8	0.11973	0.142026	0.130878	0.0960518	0.126171	0.111111	0.199951	0.219243	0.209597	1.2355	1.3675	1.3015	0.828777	0.591058	0.709918	0.278654	0.25851	0.268582
882-80	0.125423	0.137788	0.131606	0.097326	0.121374	0.10935	0.139236	0.197183	0.168209	1.35	1.3445	1.34725	0.827432	0.641128	0.73428	0.268784	0.267061	0.267922
882-81	0.124362	0.135287	0.129825	0.0973191	0.119999	0.108659	0.135286	0.199123	0.167204	1.376	1.352	1.364	0.796897	0.630448	0.713673	0.268885	0.261786	0.265335
882-82	0.12956	0.141061	0.135311	0.108258	0.150076	0.129167	0.133236	0.226047	0.179641	1.361	1.359	1.36	0.678975	0.834658	0.756816	0.255751	0.243193	0.249472
882-83	0.13838	0.147087	0.142733	0.101575	0.117616	0.109595	0.122115	0.169609	0.145862	1.375	1.3555	1.36525	0.785133	0.634746	0.70994	0.259337	0.254336	0.256836
882-84	0.125539	0.143596	0.134568	0.0998458	0.108817	0.104331	0.134223	0.152896	0.14356	1.371	1.344	1.3575	0.777707	0.652113	0.71491	0.291665	0.2612	0.276432
882-85	0.123886	0.139571	0.131729	0.0985476	0.110829	0.104688	0.144407	0.159303	0.151855	1.3515	1.3515	1.3515	0.796633	0.661061	0.728847	0.255927	0.263173	0.25955
882-86	0.117943	0.126721	0.122332	0.127679	0.144458	0.136068	0.133847	0.148529	0.141188	1.3855	1.3625	1.374	0.565869	0.648025	0.606947	0.308199	0.297374	0.302787
882-87	0.128312	0.137325	0.132818	0.0980022	0.119149	0.108576	0.161844	0.162861	0.162352	1.379	1.3605	1.36975	0.785231	0.646146	0.715689	0.24939	0.264227	0.256808
882-88	0.121366	0.136281	0.128824	0.0954749	0.123146	0.109311	0.148014	0.201971	0.174992	1.3465	1.3615	1.354	0.800097	0.640852	0.720475	0.26957	0.27017	0.26987
882-89	0.121542	0.140023	0.130782	0.142975	0.135851	0.139413	0.140494	0.167629	0.154062	1.3235	1.3375	1.3305	0.485023	0.64705	0.566037	0.296786	0.302612	0.299699
882-9	0.119381	0.145956	0.132669	0.0967673	0.117985	0.107376	0.198498	0.208344	0.203421	1.246	1.3695	1.30775	0.848773	0.666422	0.757598	0.282673	0.263127	0.2729
882-90	0.124512	0.132993	0.128753	0.10272	0.114686	0.108703	0.139809	0.203614	0.171711	1.359	1.379	1.369	0.80807	0.672572	0.740321	0.262389	0.271556	0.266973
882-91	0.130121	0.144302	0.137212	0.101165	0.105367	0.103266	0.116661	0.206064	0.161363	1.3285	1.369	1.34875	0.799138	0.740036	0.769587	0.268627	0.260765	0.264696
882-92	0.125077	0.144324	0.134701	0.140246	0.1206	0.130423	0.162074	0.213526	0.1878	1.36	1.352	1.356	0.478681	0.647906	0.563293	0.279181	0.25913	0.269156
882-93	0.111073	0.138657	0.124865	0.100118	0.110286	0.105202	0.153568	0.179762	0.166665	1.3615	1.3665	1.364	0.789671	0.715154	0.752412	0.260385	0.281089	0.270737
882-94	0.130373	0.137249	0.133811	0.0955814	0.117458	0.10652	0.16963	0.155177	0.162404	1.3885	1.354	1.37125	0.765541	0.656494	0.711017	0.263056	0.26134	0.262198
882-95	0.109169	0.132405	0.120787	0.0929908	0.112486	0.102738	0.162539	0.168032	0.165286	1.3765	1.371	1.37375	0.8083	0.733218	0.770759	0.253728	0.262988	0.258358
882-96	0.118301	0.132064	0.125183	0.0920103	0.130666	0.111338	0.15695	0.194381	0.175666	1.3595	1.365	1.36225	0.802272	0.608622	0.705447	0.265852	0.269464	0.267658
882-97	0.125553	0.138404	0.131979	0.0947356	0.119883	0.107309	0.150774	0.192878	0.171826	1.3545	1.37	1.36225	0.774847	0.627862	0.701355	0.256703	0.263532	0.260118
882-98	0.123378	0.140538	0.131958	0.0995663	0.103542	0.101554	0.145401	0.180201	0.162801	1.3445	1.3695	1.357	0.804431	0.725844	0.765138	0.257255	0.260253	0.258754
882-99	0.12864	0.14349	0.136065	0.130557	0.144811	0.137684	0.119272	0.183088	0.15118	1.36	1.3665	1.36325	0.523698	0.53248	0.528089	0.270308	0.229688	0.249998
888-1	0.137674	0.101417	0.119546	0.10569	0.132801	0.119245	0.192841	0.249028	0.220934	1.215	1.202	1.2085	0.599609	0.799963	0.699786	0.276163	0.264679	0.270421
902-1	0.143807	0.152577	0.148192	0.0893939	0.0868982	0.088146	0.175246	0.111476	0.143361	1.2955	1.308	1.30175	0.830859	0.758923	0.794891	0.243854	0.279648	0.261751
902-2	0.143892	0.155023	0.149458	0.135083	0.151524	0.143303	0.163973	0.110642	0.137307	1.328	1.31	1.319	0.467963	0.370251	0.419107	0.260589	0.293758	0.277174
902-3	0.132617	0.155276	0.143947	0.0908684	0.0874123	0.0891404	0.16045	0.117648	0.139049	1.3285	1.3165	1.3225	0.812729	0.731332	0.77203	0.237096	0.273761	0.255428
904-1	0.148913	0.15571	0.152311	0.102175	0.108993	0.105584	0.153885	0.112363	0.133124	1.3835	1.37	1.37675	0.80479	0.830065	0.817428	0.280167	0.319952	0.300059
904-2	0.144405	0.150183	0.147294	0.0993343	0.1075	0.103417	0.166257	0.109614	0.137935	1.393	1.357	1.375	0.859758	0.830842	0.8453	0.266839	0.325808	0.296324
904-3	0.144664	0.156368	0.150516	0.120439	0.103433	0.111936	0.151696	0.106387	0.129042	1.384	1.3485	1.36625	0.636883	0.817026	0.726955	0.260471	0.345439	0.302955
904-4	0.133553	0.14966	0.141607	0.131409	0.105811	0.11861	0.148397	0.116229	0.132313	1.364	1.346	1.355	0.615678	0.71202	0.663849	0.276888	0.38579	0.331339
904-5	0.136126	0.151633	0.14388	0.140304	0.108797	0.12455	0.141231	0.113669	0.12745	1.359	1.35	1.3545	0.583736	0.756573	0.670154	0.280188	0.347795	0.313991
904-6	0.13793	0.154485	0.146207	0.142969	0.118114	0.130542	0.149201	0.126267	0.137734	1.355	1.3435	1.34925	0.524896	0.681706	0.603301	0.275504	0.336674	0.306089
904-7	0.142041	0.151043	0.146542	0.111743	0.0993509	0.105547	0.147471	0.119665	0.133568	1.371	1.354	1.3625	0.72711	0.887797	0.807454	0.284071	0.298707	0.291389
904-8	0.141971	0.151	0.146486	0.0955861	0.0989825	0.0972843	0.176608	0.139811	0.15821	1.351	1.3575	1.35425	0.839126	0.868257	0.853692	0.259073	0.282116	0.270594
904-9	0.144102	0.149367	0.146735	0.10137	0.103926	0.102648	0.151674	0.114012	0.132843	1.391	1.379	1.385	0.844514	0.847101	0.845808	0.281009	0.317359	0.299184
906-1	0.147059	0.156617	0.151838	0.0957684	0.0912121	0.0934902	0.162688	0.109555	0.136122	1.321	1.3245	1.32275	0.940295	0.964397	0.952346	0.242842	0.281716	0.262279
906-2	0.145685	0.15442	0.150052	0.114434	0.110153	0.112294	0.177876	0.124362	0.151119	1.322	1.3325	1.32725	0.664685	0.601745	0.633215	0.246326	0.278089	0.262207
910-1	0.14631	0.153996	0.150153	0.0902713	0.0904321	0.0903517	0.15573	0.151274	0.153502	1.33	1.316	1.323	0.756405	0.773354	0.76488	0.231799	0.217326	0.224562
918-1	0.132748	0.139221	0.135985	0.19629	0.0175055	0.106898	0.0406524	0.055151	0.0479017	1.348	1.307	1.3275	0.00276428	0.001	0.00188214	0.003	0.003	0.003
935-1	0.129303	0.144239	0.136771	0.0531464	0.0510315	0.052089	0.0421823	0.0032597	0.022721	1.335	1.3075	1.32125	0.002	0.002	0.002	0.002	0.001	0.0015
935-2	0.131939	0.146237	0.139088	0.0387264	0.0308573	0.0347919	0.0695109	0.0740369	0.0717739	1.2995	1.276	1.28775	0.001	0.001	0.001	0.004	0.003	0.0035
935-3	0.14739	0.144131	0.145761	0.136189	0.113218	0.124703	0.220933	0.202423	0.211678	1.2745	1.268	1.27125	0.909466	1.05773	0.983596	0.254132	0.308335	0.281234
940-1	0.145724	0.14775	0.146737		0.0243299	0.0243299	0.0302887	0.0248935	0.0275911	1.255	1.2615	1.25825		0.002	0.002	0.001	0.003	0.002
940-2	0.141824	0.148664	0.145244	0.0913389	0.132242	0.11179	0.183213	0.156859	0.170036	1.2365	1.268	1.25225	0.83085	0.511535	0.671192	0.220425	0.22254	0.221482
946-1	0.139582	0.149581	0.144582	0.108093	0.108554	0.108324	0.169736	0.135355	0.152546	1.328	1.29	1.309	0.585052	0.525011	0.555032	0.240078	0.271496	0.255787
946-10	0.135557	0.149857	0.142707	0.13201	0.116145	0.124077	0.172686	0.13271	0.152698	1.3275	1.281	1.30425	0.380512	0.470722	0.425617	0.226242	0.298565	0.262403
946-11	0.131111	0.147728	0.13942	0.128503	0.110501	0.119502	0.220681	0.158699	0.18969	1.3165	1.2685	1.2925	0.410488	0.56992	0.490204	0.250039	0.287138	0.268589
946-12	0.119578	0.143097	0.131338	0.109949	0.103834	0.106892	0.216732	0.161861	0.189296	1.2095	1.2045	1.207	0.300781	0.543765	0.422273	0.181098	0.244664	0.212881
946-13	0.14112	0.147739	0.14443	0.133173	0.110973	0.122073	0.231331	0.167609	0.19947	1.3415	1.2695	1.3055	0.402919	0.554865	0.478892	0.214831	0.28619	0.250511
946-14	0.135793	0.150428	0.14311	0.127766	0.11008	0.118923	0.185929	0.144638	0.165283	1.3275	1.2905	1.309	0.394034	0.550219	0.472126	0.237003	0.247962	0.242483
946-2	0.131512	0.152511	0.142011	0.132076	0.111024	0.12155	0.162337	0.131899	0.147118	1.318	1.3075	1.31275	0.392794	0.51215	0.452472	0.227775	0.284118	0.255946
946-3	0.133451	0.149776	0.141614	0.132569	0.123337	0.127953	0.188631	0.133287	0.160959	1.3275	1.2785	1.303	0.383653	0.428895	0.406274	0.229936	0.356152	0.293044
946-4	0.130994	0.14552	0.138257	0.141559	0.114417	0.127988	0.193713	0.137578	0.165646	1.3265	1.27	1.29825	0.338799	0.535385	0.437092	0.222668	0.327185	0.274926
946-5	0.131984	0.149251	0.140618	0.138554	0.109958	0.124256	0.186186	0.148444	0.167315	1.333	1.2425	1.28775	0.343723	0.468822	0.406272	0.218724	0.279814	0.249269
946-6	0.141892	0.150601	0.146246	0.131413	0.109782	0.120598	0.159248	0.144924	0.152086	1.282	1.2795	1.28075	0.363729	0.511925	0.437827	0.232346	0.249451	0.240899
946-7	0.14177	0.152453	0.147111	0.102369	0.10745	0.104909	0.151257	0.155144	0.1532	1.2815	1.295	1.28825	0.532508	0.517407	0.524957	0.237894	0.215817	0.226855
946-8	0.144389	0.155839	0.150114	0.103996	0.106864	0.10543	0.166844	0.145091	0.155968	1.318	1.3405	1.32925	0.573106	0.503368	0.538237	0.241753	0.249695	0.245724
946-9	0.135561	0.148078	0.14182	0.125253	0.111981	0.118617	0.1516	0.129359	0.140479	1.308	1.2825	1.29525	0.404642	0.533732	0.469187	0.246062	0.264182	0.255122
952-1	0.132571	0.150972	0.141771	0.119868	0.138222	0.129045	0.262747	0.202326	0.232537	1.383	1.339	1.361	0.550003	0.564308	0.557155	0.186971	0.267342	0.227156
952-10	0.137288	0.140021	0.138655	0.0893939	0.0864723	0.0879331	0.311855	0.190021	0.250938	1.348	1.348	1.348	0.830859	0.982993	0.906926	0.170966	0.239895	0.20543
952-11	0.125578	0.144139	0.134859	0.135083	0.142818	0.13895	0.178125	0.147756	0.162941	1.3345	1.328	1.33125	0.467963	0.559306	0.513634	0.197747	0.260115	0.228931
952-12	0.130493	0.14413	0.137312	0.0908684	0.0951672	0.0930178	0.191808	0.126127	0.158967	1.347	1.3325	1.33975	0.812729	0.843399	0.828064	0.192692	0.272767	0.23273
952-13	0.135903	0.150163	0.143033	0.106573	0.0952515	0.100912	0.183042	0.11893	0.150986	1.321	1.351	1.336	0.8442	0.815855	0.830027	0.189707	0.266135	0.227921
952-14	0.128089	0.150418	0.139253	0.134208	0.143024	0.138616	0.194796	0.130414	0.162605	1.1645	1.36	1.26225	0.511028	0.597063	0.554045	0.192552	0.272195	0.232374
952-15	0.135329	0.148264	0.141797	0.102147	0.0892943	0.0957205	0.189053	0.167807	0.17843	1.268	1.355	1.3115	0.823128	0.965847	0.894487	0.181456	0.23437	0.207913
952-16	0.135264	0.142301	0.138782	0.1024	0.087528	0.0949638	0.209373	0.178697	0.194035	1.2745	1.3685	1.3215	0.740382	0.966099	0.85324	0.177656	0.240543	0.2091
952-17	0.133811	0.148122	0.140966	0.10615	0.0916638	0.0989067	0.213631	0.156809	0.18522	1.3455	1.3275	1.3365	0.718492	0.908295	0.813393	0.186387	0.283736	0.235061
952-18	0.133457	0.13618	0.134818	0.105364	0.0933452	0.0993545	0.208129	0.168973	0.188551	1.2565	1.3245	1.2905	0.749683	0.933592	0.841637	0.181572	0.264742	0.223157
952-19	0.12774	0.139171	0.133456	0.107704	0.0975225	0.102613	0.198314	0.17404	0.186177	1.283	1.336	1.3095	0.76785	0.812618	0.790234	0.19559	0.252316	0.223953
952-2	0.131153	0.150054	0.140604	0.101495	0.0906795	0.0960872	0.21177	0.141611	0.17669	1.3695	1.34	1.35475	0.694023	0.876658	0.785341	0.183607	0.253575	0.218591
952-20	0.119205	0.141452	0.130328	0.109996	0.116378	0.113187	0.222709	0.130977	0.176843	1.165	1.338	1.2515	0.730391	0.665524	0.697957	0.203383	0.25164	0.227511
952-21	0.137838	0.147148	0.142493	0.13173	0.116502	0.124116	0.233607	0.116308	0.174958	1.2935	1.351	1.32225	0.600169	0.650963	0.625566	0.192814	0.266437	0.229625
952-22	0.136314	0.146253	0.141283	0.127158	0.102614	0.114886	0.209915	0.140397	0.175156	1.301	1.3465	1.32375	0.649932	0.784896	0.717414	0.204939	0.248419	0.226679
952-23	0.13556	0.149597	0.142578	0.108554	0.116613	0.112583	0.211114	0.151109	0.181111	1.2895	1.346	1.31775	0.778156	0.65016	0.714158	0.187669	0.236427	0.212048
952-24	0.128462	0.145188	0.136825	0.104264	0.0939079	0.0990858	0.207272	0.214716	0.210994	1.3265	1.3535	1.34	0.703153	0.783822	0.743487	0.180274	0.238659	0.209467
952-25	0.137147	0.144446	0.140796	0.119807	0.130526	0.125166	0.203475	0.147443	0.175459	1.3055	1.3305	1.318	0.63559	0.651694	0.643642	0.191249	0.295817	0.243533
952-26	0.130909	0.143863	0.137386	0.108294	0.0863492	0.0973214	0.202618	0.194076	0.198347	1.23	1.276	1.253	0.730627	0.994103	0.862365	0.152508	0.217122	0.184815
952-27	0.129842	0.151136	0.140489	0.1053	0.116155	0.110727	0.204581	0.163317	0.183949	1.3485	1.347	1.34775	0.757316	0.647664	0.70249	0.192245	0.257199	0.224722
952-28	0.122801	0.149907	0.136354	0.116977	0.142899	0.129938	0.309954	0.123664	0.216809	1.3505	1.347	1.34875	0.735751	0.585487	0.660619	0.175589	0.27355	0.224569
952-29	0.13347	0.151438	0.142454	0.139541	0.139769	0.139655	0.307815	0.128672	0.218243	1.3025	1.3485	1.3255	0.558353	0.576868	0.56761	0.166957	0.264114	0.215536
952-3	0.128445	0.152975	0.14071	0.0994264	0.0951371	0.0972818	0.231765	0.17027	0.201017	1.2935	1.307	1.30025	0.857122	0.972068	0.914595	0.164546	0.219319	0.191933
952-30	0.134846	0.14734	0.141093	0.156676	0.129394	0.143035	0.185744	0.137035	0.16139	1.317	1.347	1.332	0.479824	0.598598	0.539211	0.193547	0.258534	0.226041
952-31	0.123219	0.147435	0.135327	0.0957684	0.112003	0.103885	0.294255	0.150176	0.222216	1.3195	1.3575	1.3385	0.940295	0.676276	0.808285	0.182522	0.237703	0.210112
952-32	0.141349	0.145171	0.14326	0.114434	0.136494	0.125464	0.194163	0.205927	0.200045	1.3365		1.3365	0.664685	0.554595	0.60964	0.191372	0.252356	0.221864
952-33	0.138408	0.139476	0.138942	0.102175	0.089175	0.0956748	0.201571	0.145178	0.173374	1.3185	1.3275	1.323	0.80479	0.904841	0.854816	0.193251	0.295021	0.244136
952-34	0.133972	0.150178	0.142075	0.0993343	0.0922925	0.0958134	0.170717	0.144128	0.157422	1.349	1.3485	1.34875	0.859758	0.952912	0.906335	0.195819	0.274174	0.234997
952-35	0.131468	0.141955	0.136711	0.120439	0.135721	0.12808	0.28439	0.135582	0.209986	1.405	1.347	1.376	0.636883	0.577145	0.607014	0.181715	0.288859	0.235287
952-36	0.120282	0.138124	0.129203	0.131409	0.144402	0.137906	0.290117	0.130587	0.210352	1.328	1.3665	1.34725	0.615678	0.549974	0.582826	0.160648	0.286824	0.223736
952-37	0.121402	0.139409	0.130405	0.140304	0.142226	0.141265	0.283387	0.139136	0.211261	1.3255	1.2645	1.295	0.583736	0.553538	0.568637	0.158302	0.271984	0.215143
952-38	0.12163	0.141389	0.13151	0.142969	0.15237	0.147669	0.287466	0.127122	0.207294	1.344	1.342	1.343	0.524896	0.483954	0.504425	0.180004	0.271374	0.225689
952-39	0.148498	0.136372	0.142435	0.111743	0.0878959	0.0998195	0.283863	0.128287	0.206075	1.3405	1.3545	1.3475	0.72711	0.947941	0.837526	0.172246	0.255716	0.213981
952-4	0.126883	0.155273	0.141078	0.0952674	0.0902111	0.0927393	0.192044	0.176747	0.184395	1.3355	1.344	1.33975	0.821858	0.913017	0.867438	0.183765	0.254489	0.219127
952-40	0.143435	0.148276	0.145855	0.0955861	0.0907713	0.0931787	0.219187	0.144218	0.181702	1.311	1.3545	1.33275	0.839126	0.887509	0.863317	0.184249	0.237562	0.210906
952-41	0.128018	0.143189	0.135603	0.10137	0.0919806	0.0966753	0.203765	0.134079	0.168922	1.4025	1.3295	1.366	0.844514	0.974712	0.909613	0.179291	0.283416	0.231354
952-42	0.119722	0.150545	0.135133	0.108093	0.0923152	0.100204	0.303925	0.128489	0.216207	1.3345	1.345	1.33975	0.585052	0.947705	0.766379	0.1775	0.288635	0.233067
952-43	0.122015	0.139452	0.130734	0.132076	0.129048	0.130562	0.312361	0.157811	0.235086	1.387	1.3585	1.37275	0.392794	0.578291	0.485543	0.157728	0.273133	0.215431
952-44	0.134389	0.137686	0.136038	0.132569	0.143285	0.137927	0.296092	0.234251	0.265172	1.3885	1.3575	1.373	0.383653	0.580711	0.482182	0.157753	0.253391	0.205572
952-45	0.144978	0.142397	0.143687	0.141559	0.140143	0.140851	0.26932	0.212527	0.240924	1.408	1.3465	1.37725	0.338799	0.573025	0.455912	0.173197	0.26263	0.217913
952-46	0.152825	0.132194	0.142509	0.138554	0.144243	0.141399	0.298036	0.131194	0.214615	1.3905	1.317	1.35375	0.343723	0.528838	0.436281	0.174998	0.270518	0.222758
952-47	0.151112	0.135819	0.143466	0.131413	0.0881549	0.109784	0.270916	0.126753	0.198835	1.3725	1.3555	1.364	0.363729	0.954749	0.659239	0.17681	0.266729	0.22177
952-48	0.145314	0.142881	0.144098	0.102369	0.0867388	0.094554	0.213806	0.152234	0.18302	1.36	1.3565	1.35825	0.532508	0.909287	0.720897	0.188975	0.239268	0.214122
952-49	0.13754	0.147391	0.142466	0.103996	0.0895651	0.0967807	0.199119	0.147935	0.173527	1.347	1.324	1.3355	0.573106	0.955298	0.764202	0.184862	0.283975	0.234419
952-5	0.125037	0.154071	0.139554	0.0963384	0.0904269	0.0933826	0.213459	0.145815	0.179637	1.344	1.347	1.3455	0.826736	0.888737	0.857736	0.185069	0.246877	0.215973
952-50	0.12825	0.150092	0.139171	0.125253	0.0929593	0.109106	0.190338	0.131808	0.161073	1.373	1.3545	1.36375	0.404642	0.952801	0.678722	0.173771	0.289926	0.231848
952-51	0.143907	0.142527	0.143217	0.13201	0.0890355	0.110523	0.191915	0.214986	0.203451	1.4135	1.3335	1.3735	0.380512	0.969082	0.674797	0.181636	0.241449	0.211542
952-52	0.135489	0.14136	0.138425	0.128503	0.139962	0.134232	0.31614	0.207388	0.261764	1.384	1.343	1.3635	0.410488	0.699268	0.554878	0.17241	0.258323	0.215367
952-53	0.142956	0.141681	0.142318	0.109949	0.134735	0.122342	0.281278	0.21591	0.248594	1.4235	1.357	1.39025	0.300781	0.565182	0.432982	0.171156	0.258051	0.214604
952-54	0.149259	0.133482	0.141371	0.133173	0.137517	0.135345	0.295413	0.178856	0.237134	1.395	1.337	1.366	0.402919	0.631322	0.51712	0.170706	0.247681	0.209194
952-55	0.145923	0.132014	0.138969	0.127766	0.0979792	0.112873	0.274935	0.12518	0.200057	1.3645	1.3345	1.3495	0.394034	0.771443	0.582739	0.165261	0.240533	0.202897
952-56	0.146457	0.141014	0.143736	0.0902713	0.0882768	0.089274	0.211915	0.137557	0.174736	1.3665	1.352	1.35925	0.756405	0.916899	0.836652	0.189461	0.241988	0.215725
952-57	0.139005	0.148711	0.143858	0.0961182	0.0992355	0.0976768	0.202609	0.138575	0.170592	1.3425	1.3365	1.3395	0.690469	0.933449	0.811959	0.189962	0.279704	0.234833
952-58	0.121835	0.15387	0.137853	0	0.0956896	0.0478448	0.199684	0.129924	0.164804	1.3575	1.365	1.36125	0	0.947053	0.473527	0.180147	0.288434	0.23429
952-59	0.132929	0.146108	0.139519	0.173307	0.142462	0.157885	0.228874	0.146427	0.18765	1.379	1.3345	1.35675	0.440194	0.57478	0.507487	0.193115	0.280802	0.236958
952-6	0.118502	0.146743	0.132623	0.0964762	0.090263	0.0933696	0.209196	0.146955	0.178076	1.3645	1.338	1.35125	0.832002	0.855383	0.843692	0.186257	0.250652	0.218454
952-60	0.128825	0.148532	0.138679	0.0531464	0.112852	0.0829992	0.293072	0.218371	0.255721	1.3535	1.358	1.35575	0.002	0.724491	0.363245	0.174658	0.254375	0.214517
952-61	0.127365	0.147622	0.137494	0.0387264	0.100187	0.0694568	0.200967	0.188813	0.19489	1.377	1.3495	1.36325	0.001	0.775871	0.388435	0.188194	0.235751	0.211972
952-62	0.126488	0.145388	0.135938	0.136189	0.132887	0.134538	0.263092	0.183868	0.22348	1.3765	1.3535	1.365	0.909466	0.619466	0.764466	0.164649	0.247776	0.206213
952-63	0.130208	0.135643	0.132926		0.113004	0.113004	0.309924	0.127725	0.218825	1.323	1.348	1.3355		0.656537	0.656537	0.162344	0.241566	0.201955
952-64	0.137817	0.144951	0.141384	0.0913389	0.094474	0.0929064	0.221368	0.141873	0.181621	1.3575	1.354	1.35575	0.83085	0.767196	0.799023	0.1834	0.232896	0.208148
952-65	0.13644	0.144249	0.140345	0.19629	0.142356	0.169323	0.199452	0.129024	0.164238	1.295	1.3385	1.31675	0.00276428	0.561522	0.282143	0.178411	0.293448	0.23593
952-66	0.118949	0.149084	0.134016	0.0398607	0.0982901	0.0690754	0.220634	0.203045	0.211839	1.3685	1.337	1.35275	0.001	0.902716	0.451858	0.181173	0.279797	0.230485
952-67	0.121579	0.150912	0.136245	1.34058e-05	0.0890201	0.0445168	0.281846	0.191811	0.236828	1.3385	1.3425	1.3405	1.96587e-07	0.98223	0.491115	0.1712	0.29105	0.231125
952-68	0.122798	0.149692	0.136245	0	0.0911749	0.0455874	0.275129	0.203097	0.239113	1.334	1.35	1.342	0	0.933092	0.466546	0.160456	0.266845	0.21365
952-69	0.117049	0.148473	0.132761		0.0929589	0.0929589	0.200957	0.219168	0.210062	1.379	1.358	1.3685		0.907636	0.907636	0.179061	0.225739	0.2024
952-7	0.142759	0.149488	0.146124	0.0946659	0.0917565	0.0932112	0.194771	0.230575	0.212673	1.3535	1.3545	1.354	0.852434	0.936713	0.894573	0.183287	0.264579	0.223933
952-70	0.130032	0.148061	0.139046	0	0.102737	0.0513686	0.295978	0.210019	0.252998	1.333	1.339	1.336	0	0.765831	0.382915	0.154463	0.239744	0.197103
952-71	0.132711	0.146451	0.139581	0.125765	0.137744	0.131754	0.217116	0.127345	0.17223	1.3135	1.342	1.32775	0.00355108	0.587475	0.295513	0.180155	0.251822	0.215989
952-72	0.124226	0.144005	0.134116	0.089259	0.1396	0.114429	0.212229	0.143935	0.178082	1.3785	1.354	1.36625	0.00818729	0.522455	0.265321	0.185783	0.249594	0.217689
952-73	0.130794	0.140993	0.135893	0.158069	0.137639	0.147854	0.214345	0.136517	0.175431	1.212	1.354	1.283	0.00431872	0.550679	0.277499	0.186244	0.293701	0.239972
952-74	0.13658	0.14957	0.143075		0.0926813	0.0926813	0.21653	0.187791	0.20216	1.292	1.3465	1.31925		0.983411	0.983411	0.187795	0.2692	0.228497
952-75	0.117023	0.15073	0.133876	0	0.0894663	0.0447331	0.214644	0.213996	0.21432	1.4	1.345	1.3725	0	0.974093	0.487046	0.202465	0.269968	0.236216
952-76	0.118817	0.153914	0.136366		0.0926013	0.0926013	0.258666	0.198357	0.228511	1.361	1.351	1.356		0.93736	0.93736	0.175188	0.25843	0.216809
952-77	0.127033	0.152822	0.139928	0	0.0890916	0.0445458	0.279502	0.184931	0.232217	1.3495	1.3375	1.3435	0	0.918309	0.459154	0.176073	0.264961	0.220517
952-78	0.130424	0.146477	0.138451	0	0.0967439	0.0483719	0.292707	0.197986	0.245347	1.2555	1.33	1.29275	0	0.851232	0.425616	0.16815	0.24006	0.204105
952-79	0.132531	0.152058	0.142294	0.226596	0.0883406	0.157468	0.219777	0.134744	0.177261	1.295	1.3425	1.31875	0.00215218	0.899641	0.450897	0.173478	0.247047	0.210263
952-8	0.139661	0.143378	0.14152	0.093974	0.141156	0.117565	0.17305	0.159861	0.166456	1.3425	1.3815	1.362	0.751481	0.543711	0.647596	0.192318	0.262313	0.227316
952-80	0.134463	0.149471	0.141967	0.0585345	0.0931512	0.0758428	0.214922	0.137335	0.176129	1.359	1.35	1.3545	0.00800651	0.870923	0.439465	0.190011	0.24268	0.216345
952-81	0.136867	0.146645	0.141756	0.114157	0.133352	0.123755	0.203736	0.129874	0.166805	1.297	1.3515	1.32425	0.00627501	0.547872	0.277074	0.192222	0.285002	0.238612
952-82	0.13429	0.152817	0.143554	0.262311	0.0920485	0.17718	0.238257	0.153676	0.195966	1.3	1.339	1.3195	0.00202977	0.949705	0.475868	0.185607	0.259401	0.222504
952-83	0.123979	0.155279	0.139629	0.90282	0.145378	0.524099	0.190543	0.149493	0.170018	1.382	1.354	1.368	0.001	0.541552	0.271276	0.201419	0.252769	0.227094
952-84	0.123281	0.155421	0.139351	0.0395091	0.0929796	0.0662444	0.229017	0.158858	0.193937	1.3685	1.3395	1.354	0.0146594	0.932038	0.473349	0.190635	0.264712	0.227674
952-85	0.132752	0.154494	0.143623	0	0.0872768	0.0436384	0.189217	0.164756	0.176987	1.3295	1.3405	1.335	0	0.969601	0.484801	0.184891	0.247052	0.215971
952-86	0.129847	0.149042	0.139444		0.14357	0.14357	0.205158	0.164484	0.184821	1.302	1.3325	1.31725		0.578025	0.578025	0.185654	0.254223	0.219938
952-87	0.136232	0.153533	0.144882	0.191222	0.0906837	0.140953	0.201443	0.152134	0.176789	1.2745	1.301	1.28775	0.00309107	1.05084	0.526968	0.17692	0.228583	0.202751
952-88	0.129198	0.149823	0.139511	0.122397	0.0906454	0.106521	0.195039	0.15432	0.174679	1.337	1.336	1.3365	0.00735496	0.829801	0.418578	0.186225	0.235678	0.210951
952-89	0.130949	0.143414	0.137182	0.198015	0.135875	0.166945	0.206726	0.129277	0.168001	1.349	1.351	1.35	0.00410503	0.565059	0.284582	0.194243	0.277974	0.236108
952-9	0.127347	0.145423	0.136385	0.0958107	0.0943608	0.0950857	0.202512	0.164001	0.183257	1.3715	1.3295	1.3505	0.81593	0.802979	0.809455	0.19333	0.271934	0.232632
952-90	0.128461	0.140489	0.134475	0.212238	0.122396	0.167317	0.199644	0.144295	0.17197	1.331	1.345	1.338	0.00332749	0.571922	0.287625	0.172675	0.24529	0.208982
952-91	0.124644	0.146194	0.135419	0.627184	0.0982354	0.36271	0.186817	0.137464	0.162141	1.2535	1.349	1.30125	0.000913634	0.782413	0.391663	0.186974	0.243355	0.215164
952-92	0.122723	0.143746	0.133234	0.148401	0.09296	0.120681	0.170024	0.139033	0.154529	1.343	1.35	1.3465	0.000177563	0.874516	0.437347	0.178558	0.243023	0.210791
952-93	0.122474	0.146547	0.134511	0	0.0959608	0.0479804	0.178989	0.151525	0.165257	1.324	1.351	1.3375	0	0.792878	0.396439	0.183073	0.239774	0.211423
952-94	0.116584	0.147235	0.13191	0	0.0905491	0.0452745	0.183775	0.159717	0.171746	1.333	1.3205	1.32675	0	0.866806	0.433403	0.182216	0.24249	0.212353
952-95	0.122165	0.15249	0.137328	0.136774	0.0921166	0.114446	0.185967	0.154702	0.170334	1.3495	1.3575	1.3535	0.00329811	0.771277	0.387288	0.188583	0.243347	0.215965
952-96	0.12737	0.146031	0.136701	0.142017	0.123197	0.132607	0.174144	0.163033	0.168588	1.2875	1.23	1.25875	0.00716661	0.557387	0.282277	0.192538	0.272078	0.232308
967-1	0.14386	0.149215	0.146537	0.0961182	0.0887927	0.0924554	0.139899	0.114366	0.127132	1.3665	1.3455	1.356	0.690469	0.731566	0.711017	0.28983	0.322149	0.30599
967-2	0.124584	0.147363	0.135974				0.0377385	0	0.0188692	1.344	1.3345	1.33925				0.003	0	0.0015
967-3	0.125236	0.144742	0.134989	0.173307	0.105296	0.139301	0.227897	0.141627	0.184762	1.3455	1.3255	1.3355	0.440194	0.666452	0.553323	0.251297	0.338053	0.294675
969-1	0.14465	0.147434	0.146042	0.119868	0.153693	0.13678	0.185944	0.109544	0.147744	1.3115	1.334	1.32275	0.550003	0.447571	0.498787	0.249768	0.323387	0.286578
969-2	0.138342	0.148794	0.143568	0.101495	0.0898289	0.0956619	0.166318	0.113806	0.140062	1.3375	1.343	1.34025	0.694023	0.83684	0.765432	0.243957	0.298036	0.270997
969-3	0.138452	0.153862	0.146157	0.0994264	0.102403	0.100915	0.164363	0.114072	0.139217	1.3425	1.323	1.33275	0.857122	0.670722	0.763922	0.236647	0.290365	0.263506
969-4	0.13284	0.152812	0.142826	0.0952674	0.102529	0.0988984	0.173322	0.115104	0.144213	1.3525	1.3425	1.3475	0.821858	0.655143	0.738501	0.238732	0.297402	0.268067
969-5	0.129663	0.14761	0.138636	0.0963384	0.100941	0.0986395	0.170086	0.115429	0.142757	1.347	1.33	1.3385	0.826736	0.689732	0.758234	0.229884	0.278879	0.254382
969-6	0.129148	0.151962	0.140555	0.0964762	0.111989	0.104233	0.165437	0.105814	0.135626	1.351	1.347	1.349	0.832002	0.633957	0.73298	0.235403	0.350594	0.292999
969-7	0.140373	0.152425	0.146399	0.0946659	0.117365	0.106016	0.151413	0.121017	0.136215	1.326	1.361	1.3435	0.852434	0.58169	0.717062	0.262359	0.297539	0.279949
969-8	0.140472	0.1569	0.148686	0.093974	0.141567	0.11777	0.146479	0.124717	0.135598	1.3285	1.351	1.33975	0.751481	0.461811	0.606646	0.254634	0.307124	0.280879
969-9	0.142112	0.14791	0.145011	0.0958107	0.096494	0.0961523	0.229095	0.108746	0.16892	1.343	1.3455	1.34425	0.81593	0.72256	0.769245	0.237294	0.30759	0.272442
971-1	0.536546	0.53863	0.537588	0.10615	0.108877	0.107513	0.191373	0.129256	0.160314	1.33622	1.36998	1.3531	0.718492	0.721787	0.720139	0.254473	0.265108	0.259791
971-10	0.146609	0.152045	0.149327	0.108294	0.107168	0.107731	0.149156	0.115578	0.132367	1.356	1.301	1.3285	0.730627	0.73071	0.730669	0.274632	0.289263	0.281947
971-11	0.143101	0.15378	0.14844	0.1053	0.107302	0.106301	0.151752	0.119052	0.135402	1.34	1.3075	1.32375	0.757316	0.717331	0.737324	0.268945	0.31095	0.289948
971-12	0.136743	0.152439	0.144591	0.116977	0.105167	0.111072	0.147875	0.118311	0.133093	1.3265	1.318	1.32225	0.735751	0.752457	0.744104	0.265715	0.317829	0.291772
971-13	0.137889	0.153677	0.145783	0.139541	0.105643	0.122592	0.156666	0.112383	0.134525	1.3285	1.302	1.31525	0.558353	0.721592	0.639973	0.262518	0.345948	0.304233
971-14	0.138076	0.155945	0.14701	0.156676	0.108019	0.132348	0.147627	0.126712	0.137169	1.3395	1.3135	1.3265	0.479824	0.759006	0.619415	0.283007	0.311313	0.29716
971-2	0.14703	0.151326	0.149178	0.105364	0.104019	0.104692	0.163245	0.116659	0.139952	1.329	1.3155	1.32225	0.749683	0.742486	0.746084	0.260024	0.282355	0.27119
971-3	0.141484	0.153066	0.147275	0.107704	0.105119	0.106412	0.194319	0.113701	0.15401	1.3385	1.3175	1.328	0.76785	0.755461	0.761656	0.252422	0.291907	0.272164
971-4	0.135287	0.15484	0.145063	0.109996	0.104596	0.107296	0.145765	0.111828	0.128796	1.3285	1.3175	1.323	0.730391	0.713813	0.722102	0.265057	0.312524	0.28879
971-5	0.136978	0.152392	0.144685	0.13173	0.104104	0.117917	0.145863	0.112265	0.129064	1.3245	1.315	1.31975	0.600169	0.721513	0.660841	0.273357	0.313842	0.293599
971-6	0.134411	0.153843	0.144127	0.127158	0.105759	0.116458	0.140798	0.119194	0.129996	1.321	1.31	1.3155	0.649932	0.736575	0.693253	0.270855	0.297392	0.284124
971-7	0.142397	0.158068	0.150232	0.108554	0.108819	0.108686	0.200859	0.117665	0.159262	1.3045	1.3115	1.308	0.778156	0.756274	0.767215	0.248269	0.27465	0.261459
971-8	0.143923	0.156587	0.150255	0.104264	0.104496	0.10438	0.199335	0.135207	0.167271	1.3135	1.34	1.32675	0.703153	0.731286	0.71722	0.240858	0.259607	0.250232
971-9	0.152751	0.151411	0.152081	0.119807	0.148386	0.134096	0.172688	0.127656	0.150172	1.3405	1.3105	1.3255	0.63559	0.392442	0.514016	0.262941	0.265248	0.264095
973-1	0.117542	0.140276	0.128909	0.106573	0.103088	0.104831	0.168437	0.170525	0.169481	1.256	1.2465	1.25125	0.8442	0.797712	0.820956	0.212511	0.217278	0.214895
973-2	0.118053	0.144791	0.131422	0.134208	0.129064	0.131636	0.164579	0.16521	0.164895	1.234	1.2315	1.23275	0.511028	0.540361	0.525694	0.222791	0.228463	0.225627
973-3	0.133555	0.147107	0.140331	0.102147	0.101704	0.101926	0.176251	0.180988	0.17862	1.2375	1.257	1.24725	0.823128	0.814581	0.818855	0.216757	0.200918	0.208838
973-4	0.131517	0.145937	0.138727	0.1024	0.0928725	0.097636	0.165656	0.187967	0.176811	1.222	1.2715	1.24675	0.740382	0.783651	0.762017	0.210695	0.180823	0.195759

## Sheet: Fig 1E
	Invasion Scores
	YPD 30C						YPD 37C				Spider 37C						YPD anaerobic 37C
Isolate	rep 1	rep 2	rep 3	rep 4	rep 5	Median	rep 1	rep 2	rep 3	Median	rep 1	rep 2	rep 3	rep 4	rep 5	Median	rep 1	rep 2	rep 3	Median
833-1	2	2	2			2	2	2	2	2	2	2	5			2	1	0	0	0
833-2	1	1	1			1	2	2	2	2	3	2	3			3	0	0	0	0
833-3	1	1	1			1	1	2	2	2	2	2	4			2	1	0	0	0
833-4	2	1	1			1	4	2	2	2	3	2	3			3	1	0	0	0
833-5	2	2	2			2	4	2	2	2	3	3	3			3	1	0	0	0
833-6	2	2	2			2	4	2	1	2	3	3	3			3	1	0	0	0
833-7	1	1	1			1	2	2	1	2	3	3	3			3	1	0	0	0
833-8	2	1	2			2	2	2	2	2	2	3	3			3	1	0	0	0
833-9	1	1	1			1	1	2	2	2	2	2	3			2	1	0	0	0
833-10	1	1	1			1	2	2	2	2	1	2	3			2	0	0	0	0
833-11	1	1	1			1	1	2	2	2	2	3	4			3	0	0	0	0
833-12	1	1	2			1	2	2	2	2	2	2	3			2	0	0	0	0
833-13	1	1	1			1	1	2	1	1	2	2	3			2	0	0	0	0
833-14	1	1	1			1	1	2	1	1	1	3	3			3	1	0	0	0
833-15	1	1	1			1	2	1	1	1	2	2	4			2	1	0	0	0
833-16	2	1	2			2	2	2	1	2	2	2	4			2	1	0	0	0
833-17	1	1	1			1	2	2	2	2	2	3	4			3	1	0	0	0
833-18	2	2	2			2	2	1	2	2	2	3	4			3	0	0	0	0
833-19	1	1	1			1	1	1	2	1	1	2	3			2	0	0	0	0
833-20	1	1	1			1	1	2	1	1	2	2	4			2	0	0	0	0
833-21	1	2	1			1	1	1	1	1	2	1	3			2	0	0	0	0
833-22	2	2	2			2	2	2	1	2	3	2	3			3	0	0	0	0
833-23	1	1	1			1	2	1	1	1	1	1	3			1	0	0	0	0
833-24	1	1	0			1	2	2	1	2	3	2	4			3	0	0	0	0
833-25	1	0	1			1	1	1	2	1	1	2	3			2	1	0	0	0
833-26	0	1	1			1	1	1	1	1	1	1	3			1	0	0	0	0
833-27	1	1	1			1	2	1	1	1	2	1	4			2	0	0	0	0
833-28	1	1	1			1	1	1	1	1	2	1	3			2	0	0	0	0
833-29	1	1	0			1	1	1	1	1	2	1	3			2	0	0	0	0
833-30	1	1	1			1	2	1	1	1	2	1	4			2	0	0	0	0
833-31	1	1	1			1	2	1	1	1	2	1	4			2	0	0	0	0
833-32	0	1	0			0	1	2	1	1	5	2	3			3	0	0	0	0
833-33	1	1	1			1	1	1	2	1	2	1	3			2	1	0	0	0
833-34	1	1	1			1	1	1	1	1	1	1	3			1	0	0	0	0
833-35	1	1	1			1	2	1	1	1	3	1	3			3	0	0	0	0
833-36	1	1	1			1	2	1	1	1	2	1	4			2	0	0	0	0
833-37	1	1	1			1	2	1	1	1	2	1	4			2	0	0	0	0
814-168	2	1	1			1	4	2	1	2	5	5	5			5	0	0	0	0
814-169	0	0	1			0	1	1	0	1	2	2	3			2	0	0	0	0
814-170	0	0	1			0	2	2	1	2	2	3	4			3	0	0	0	0
814-171	0	1	1			1	2	1	2	2	2	1	3			2	1	0	0	0
814-172	1	0	1			1	1	1	1	1	2	2	4			2	0	0	0	0
814-173	0	1	1			1	1	1	1	1	2	1	3			2	0	0	0	0
814-174	1	1	1			1	1	1	1	1	2	1	3			2	0	0	0	0
814-175	1	1	1			1	1	1	1	1	1	1	3			1	0	0	0	0
814-176	0	0	1			0	1	1	1	1	1	1	3			1	1	0	0	0
814-177	1	1	1			1	1	1	1	1	1	1	3			1	0	0	0	0
814-178	0	0	0			0	2	1	0	1	2	2	3			2	0	0	0	0
814-179	0	0	1			0	1	1	2	1	1	2	3			2	1	0	0	0
814-180	0	1	1			1	1	1	1	1	1	2	3			2	0	0	0	0
814-181	1	1	1			1	1	1	1	1	2	1	3			2	0	0	0	0
814-182	1	1	1			1	1	1	1	1	1	1	3			1	0	0	0	0
814-183	1	1	1			1	1	1	1	1	2	1	2			2	0	0	0	0
814-184	0	1	0			0	1	1	0	1	1	2	3			2	0	0	0	0
814-185	1	0	1			1	1	1	0	1	2	2	3			2	0	0	0	0
814-186	0	0	0			0	2	1	0	1	2	2	4			2	0	0	0	0
811-62	0	0	1			0	2	2	2	2	1	2	3			2	1	0	0	0
811-63	1	1	1			1	2	2	2	2	1	2	3			2	0	0	0	0
811-64	1	1	1			1	2	2	1	2	1	2	3			2	0	0	0	0
811-65	1	1	1			1	1	1	1	1	1	2	3			2	0	0	0	0
847-1	0	0	1			0	1	1	0	1	2	2	3			2	0	0	0	0
847-2	0	0	0			0	1	1	0	1	2	2	3			2	0	0	0	0
847-3	0	0	1			0	1	1	0	1	2	2	3			2	0	0	0	0
847-4	0	0	1			0	1	1	0	1	3	2	3			3	0	0	0	0
847-5	0	1	3			1	1	1	2	1	2	2	4			2	1	0	0	0
847-6	0	1	0			0	1	1	2	1	2	2	4			2	0	0	0	0
847-7	0	0	1			0	1	1	2	1	2	2	4			2	0	0	0	0
847-8	0	0	1			0	1	1	2	1	2	2	4			2	0	0	0	0
847-9	0	1	1			1	1	1	2	1	2	1	4			2	0	0	0	0
847-10	0	0	0			0	1	1	1	1	2	1	4			2	0	0	0	0
851-2	1	1	3			1	2	2	1	2	4	3	4			4	0	0	0	0
851-3	0	1	1			1	2	2	1	2	4	3	4			4	0	0	0	0
859-1	1	1	2			1	1	2	2	2	0	2	2			2	1	0	0	0
859-2	1	1	3			1	1	2	2	2	1	2	2			2	0	0	0	0
859-3	1	1	3			1	1	1	2	1	1	2	2			2	0	0	0	0
861-1	1	1	1			1	2	1	2	2	1	2	4			2	0	0	0	0
861-2	1	1	1			1	2	1	2	2	2	3	4			3	0	0	0	0
861-3	0	0	0			0	1	1	1	1	1	1	1			1	1	0	0	0
861-4	0	1	1			1	2	2	1	2	2	4	4			4	0	0	0	0
861-5	0	1	1			1	2	2	2	2	4	4	4			4	2	0	0	0
880-1	1	2	2			2	2	2	2	2	1	2	1			1	1	0	0	0
880-2	3	2	2			2	2	2	2	2	0	2	1			1	0	0	0	0
806-1	0	0	0			0	0	2	2	2	3	3	0			3	0	0	0	0
831-2	0	0	0			0	0	3	3	3	5	4	0			4	2	0	0	0
872-1	1	1	1			1	1	2	2	2	5	5	4	5	5	5	1	0	1	1
872-2	2	1	1			1	1	2	2	2	5	5	4	5	5	5	1	0	1	1
872-3	1	3	1			1	1	2	2	2	5	5	4	5	5	5	1	0	1	1
872-4	3	1	1			1	1	2	2	2	5	5	4	5	5	5	1	0	1	1
872-5	2	1	2			2	1	2	2	2	5	5	4	5	5	5	1	0	1	1
872-6	2	1	2			2	1	2	2	2	5	5	4	5	5	5	1	0	1	1
872-7	1	1	2			1	1	2	2	2	5	5	4	5	5	5	1	0	1	1
872-8	2	1	2			2	2	2	2	2	5	5	4	5	5	5	2	0	1	1
872-9	2	1	1			1	1	2	2	2	5	5	4	5	5	5	1	0	1	1
872-10	2	1	1			1	1	2	2	2	5	5	4	5	5	5	1	0	0	0
872-11	1	1	1			1	1	2	2	2	5	5	4	5	5	5	1	0	0	0
872-12	1	1	1			1	1	2	2	2	5	5	4	5	5	5	1	0	0	0
872-13	2	1	1			1	1	1	2	1	5	5	4	5	5	5	1	0	0	0
872-14	1	1	2			1	1	1	2	1	5	5	4	5	5	5	1	0	0	0
872-15	1	1	1			1	1	1	2	1	5	5	4	5	5	5	1	0	1	1
872-16	1	1	2			1	1	1	2	1	5	5	4	5	5	5	1	0	1	1
872-17	2	1	1			1	1	2	2	2	5	5	4	5	5	5	2	0	1	1
872-18	1	1	1			1	1	1	2	1	5	5	4	5	5	5	1	0	0	0
872-19	1	1	3			1	1	1	2	1	5	5	4	5	5	5	1	0	0	0
872-20	1	1	3			1	1	1	2	1	5	5	4	5	5	5	1	0	0	0
872-21	1	1	1			1	1	1	2	1	5	5	4	5	5	5	1	0	0	0
872-22	1	1	3			1	1	1	2	1	5	5	4	5	5	5	1	0	0	0
872-23	1	5	5			5	1	1	2	1	5	5	4	5	5	5	1	0	0	0
872-24	1	1	2			1	1	1	2	1	5	5	4	5	5	5	1	0	0	0
872-25	2	1	1			1	1	2	2	2	5	5	4	5	5	5	1	0	0	0
872-26	1	1	1			1	1	1	2	1	5	5	4	5	5	5	1	0	0	0
872-27	1	1	3			1	1	1	2	1	5	5	4	5	5	5	1	0	0	0
872-28	1	1	1			1	1	1	2	1	5	5	4	5	5	5	1	0	0	0
872-29	1	3	3			3	1	1	2	1	5	5	4	5	5	5	1	0	0	0
872-30	1	1	1			1	1	1	2	1	5	5	4	5	5	5	1	0	0	0
872-31	2	1	1			1	1	1	2	1	5	5	4	5	5	5	1	0	0	0
872-32	2	1	2			2	1	1	2	1	5	5	4	5	5	5	1	0	0	0
872-33	2	1	3			2	1	1	2	1	5	5	4	5	5	5	1	0	0	0
872-34	1	2	1			1	1	1	2	1	5	5	4	5	5	5	1	0	0	0
872-35	1	1	3			1	1	1	2	1	5	5	4	5	5	5	1	0	0	0
872-36	1	1	1			1	1	1	2	1	5	5	4	5	5	5	1	0	0	0
872-37	1	1	1			1	1	1	2	1	5	5	4	5	5	5	1	0	0	0
872-38	1	2	3			2	1	1	2	1	5	5	4	5	5	5	1	0	0	0
872-39	2	1	1			1	1	1	2	1	5	5	4	5	5	5	1	0	0	0
872-40	2	2	2			2	1	1	2	1	5	5	4	5	5	5	1	0	0	0
872-41	2	1	2			2	1	1	1	1	5	5	4	5	5	5	1	0	0	0
872-42	1	1	1			1	1	1	1	1	5	5	4	5	5	5	1	0	0	0
872-43	1	1	3			1	1	1	1	1	5	5	4	5	5	5	1	0	0	0
872-44	1	1	1			1	1	1	1	1	5	5	4	5	5	5	1	0	0	0
872-45	1	1	3			1	1	1	1	1	5	5	4	5	5	5	1	0	0	0
872-46	1	1	1			1	1	1	1	1	5	5	4	5	5	5	1	0	0	0
872-47	2	1	1			1	1	1	1	1	5	5	4	5	5	5	1	0	0	0
872-48	2	1	2			2	1	1	2	1	5	5	4	5	5	5	1	0	0	0
830-1	2	0	2			2	1	1	1	1	2	2	2	3	3	2	1	0	0	0
830-2	0	1	0			0	1	1	1	1	2	2	2	3	3	2	1	0	0	0
830-3	0	0	0			0	1	1	1	1	2	2	2	3	3	2	0	0	0	0
830-4	1	0	0			0	1	0	0	0	3	2	2	3	3	3	0	0	0	0
830-5	1	0	0			0	1	0	0	0	2	2	2	3	3	2	0	0	0	0
830-6	0	0	0			0	1	0	0	0	2	2	2	3	3	2	0	0	0	0
830-7	1	0	0			0	1	0	0	0	2	2	2	3	3	2	1	0	0	0
830-8	5	5	5			5	4	1	1	1	4	4	4	5	5	4	1	0	0	0
830-9	2	0	2			2	1	1	1	1	2	2	2	3	3	2	1	0	0	0
830-10	0	0	0			0	1	0	0	0	2	2	2	3	3	2	1	0	0	0
830-11	0	0	1			0	1	0	1	1	2	2	2	3	3	2	0	0	0	0
830-12	0	0	0			0	1	0	1	1	3	2	2	3	3	3	0	0	0	0
830-13	0	0	0			0	1	0	1	1	4	2	2	3	3	3	0	0	0	0
830-14	0	0	0			0	1	0	1	1	2	2	2	3	3	2	0	0	0	0
830-15	0	0	0			0	1	1	0	1	2	2	2	3	3	2	0	0	0	0
830-16	1	2	2			2	1	0	1	1	2	2	3	3	3	3	1	0	0	0
830-17	2	0	2			2	1	2	0	1	2	2	2	3	3	2	2	0	1	1
830-18	0	0	0			0	1	0	0	0	2	2	2	3	4	2	0	0	0	0
830-19	5	3	5			5	1	2	1	1	4	4	3	5	5	4	2	0	0	0
830-20	5	3	5			5	2	1	1	1	4	4	3	5	5	4	2	0	0	0
830-21	0	0	0			0	1	1	0	1	2	2	2	3	3	2	1	0	0	0
830-22	0	0	0			0	1	0	0	0	2	2	2	3	3	2	0	0	0	0
830-23	0	0	0			0	1	0	0	0	2	2	2	3	3	2	0	0	0	0
830-24	5	3	5			5	4	1	1	1	4	4	4	5	5	4	2	0	0	0
838-1	1	0	0			0	1	2	2	2	3	3	3	4	4	3	2	0	1	1
830-25	1	0	0			0	1	0	1	1	2	2	2	3	3	2	1	0	0	0
830-26	1	1	0			1	2	0	1	1	2	2	2	3	3	2	0	0	0	0
830-27	1	0	1			1	1	1	0	1	2	2	2	3	3	2	1	0	0	0
830-28	5	3	3			3	2	1	2	2	4	4	4	5	5	4	1	0	0	0
830-29	0	0	0			0	0	0	0	0	2	2	2	0	0	2	0	0	0	0
830-30	0	0	0			0	1	0	1	1	5	5	2	3	3	3	2	0	0	0
830-31	0	2	2			2	1	0	1	1	2	2	2	3	3	2	2	0	0	0
874-1	5	5	5			5	2	2	0	2	5	3	2	5	5	5	2	0	1	1
854-1	1	1	1			1	1	1	0	1	2	2	2	2	2	2	2	0	1	1
838-2	1	1	0			1	1	1	2	1	3	3	2	3	3	3	2	0	0	0
838-3	1	1	0			1	1	1	2	1	3	3	2	3	3	3	2	0	0	0
838-4	1	1	0			1	4	1	2	2	3	3	2	3	3	3	2	0	0	0
838-5	0	0	0			0	0	1	0	0	3	3	3	0	0	3	2	0	0	0
838-6	1	1	1			1	1	1	2	1	3	3	2	4	3	3	2	0	0	0
838-7	0	1	1			1	1	1	2	1	5	4	2	4	3	4	2	0	1	1
874-2	3	1	5			3	2	2	0	2	5	5	2	5	4	5	2	0	1	1
874-3	3	1	1			1	4	1	0	1	5	5	2	5	5	5	2	0	1	1
874-4	0	0	0			0	0	0	1	0	2	3	2	2	2	2	2	0	1	1
874-5	1	1	5			1	4	1	0	1	5	5	2	5	5	5	2	0	1	1
874-6	0	0	1			0	1	0	0	0	2	2	2	2	2	2	2	0	0	0
874-7	1	5	5			5	4	1	0	1	5	5	2	5	5	5	2	0	1	1
874-8	1	0	0			0	1	1	1	1	5	3	3	4	4	4	2	0	1	1
874-9	0	0	0			0	2	1	0	1	2	2	1	1	1	1	2	0	1	1
867-1	0	0	0			0	2	3	2	2	3	5	4			4	0	0	0	0
867-2	0	0	0			0	2	0	2	2	3	5	4			4	0	0	0	0
867-3	0	0	0			0	2	0	2	2	3	5	4			4	0	0	0	0
867-4	0	0	0			0	2	0	2	2	3	5	4			4	0	0	0	0
830-32	0	0	0			0	1	1	2	1	3	2	3			3	0	0	0	0
830-33	5	5	5			5	2	2	2	2	4	4	5			4	0	0	0	0
830-34	0	0	0			0	1	0	0	0	1	1	3			1	0	0	0	0
830-35	5	4	5			5	2	2	2	2	4	4	5			4	0	0	0	0
830-36	1	0	0			0	2	0	1	1	2	1	4			2	0	0	0	0
830-37	1	0	0			0	2	2	1	2	2	1	3			2	0	0	0	0
830-38	2	0	0			0	2	2	1	2	2	3	4			3	0	0	0	0
830-39	2	0	0			0	2	2	2	2	2	2	5			2	0	0	0	0
830-40	2	2	2			2	1	1	2	1	2	3	5			3	0	0	0	0
830-41	0	0	0			0	0	0	1	0	1	1	3			1	0	0	0	0
830-42	0	0	0			0	0	0	1	0	1	1	3			1	0	0	0	0
830-43	5	5	5			5	2	2	2	2	4	4	5			4	0	0	0	0
830-44	0	1	0			0	0	0	1	0	1	1	3			1	0	0	0	0
830-45	0	0	0			0	0	0	1	0	1	1	3			1	0	0	0	0
830-46	1	0	0			0	2	3	3	3	2	3	5			3	0	0	0	0
830-47	1	0	0			0	2	2	2	2	2	2	3			2	0	0	0	0
830-48	0	0	1			0	1	0	2	1	1	2	3			2	0	0	0	0
830-49	3	5	5			5	3	1	2	2	4	4	5			4	0	0	0	0
830-50	0	0	0			0	0	0	1	0	1	2	3			2	0	0	0	0
830-51	0	1	0			0	0	0	1	0	1	2	3			2	0	0	0	0
830-52	0	0	1			0	0	0	0	0	1	2	3			2	0	0	0	0
830-53	5	4	4			4	3	2	2	2	1	5	5			5	0	0	0	0
830-54	0	0	0			0	0	2	0	0	1	1	3			1	0	0	0	0
830-55	0	0	0			0	3	2	1	2	2	2	3			2	0	0	0	0
830-56	5	5	4			5	3	1	2	2	4	4	5			4	0	0	0	0
830-57	5	5	5			5	3	1	2	2	4	4	5			4	0	0	0	0
830-58	5	5	5			5	3	1	2	2	4	4	5			4	0	0	0	0
830-59	0	0	0			0	1	0	0	0	3	2	3			3	0	0	0	0
830-60	0	1	0			0	1	0	0	0	2	2	3			2	0	0	0	0
830-61	0	0	1			0	1	0	0	0	2	2	3			2	0	0	0	0
830-62	0	0	0			0	1	2	0	1	2	2	3			2	0	0	0	0
830-63	0	0	0			0	1	2	2	2	2	2	3			2	0	0	0	0
830-64	0	1	1			1	2	0	1	1	2	2	3			2	0	0	0	0
830-65	0	1	1			1	0	0	1	0	2	2	3			2	0	0	0	0
830-66	0	0	0			0	0	0	1	0	2	2	3			2	0	0	0	0
830-67	0	1	0			0	0	0	0	0	2	2	3			2	0	0	0	0
830-68	0	0	0			0	0	0	0	0	2	2	3			2	0	0	0	0
830-69	5	5	5			5	2	2	2	2	4	4	5			4	0	0	0	0
830-70	5	5	5			5	2	2	2	2	4	4	5			4	0	0	0	0
830-71	0	0	0			0	2	2	2	2	3	2	3			3	0	0	0	0
871-1	1	1	1			1	2	1	2	2	2	3	3			3	0	0	0	0
871-2	1	1	1			1	2	1	2	2	2	2	3			2	0	0	0	0
871-3	1	1	1			1	2	1	2	2	2	2	3			2	0	0	0	0
871-4	1	1	1			1	2	1	2	2	2	2	3			2	0	0	0	0
871-5	1	1	1			1	2	1	2	2	2	2	3			2	0	0	0	0
871-6	1	1	1			1	2	2	2	2	2	2	3			2	0	0	0	0
871-7	1	1	1			1	2	2	2	2	2	2	3			2	0	0	0	0
871-8	1	1	1			1	2	2	2	2	2	3	3			3	0	0	0	0
849-1	1	1	1			1	2	1	2	2	4	4	5			4	0	0	0	0
849-2	1	1	1			1	2	1	1	1	5	4	5			5	0	0	0	0
871-9	1	1	1			1	2	1	2	2	2	2	3			2	0	0	0	0
871-10	1	1	1			1	2	2	2	2	2	2	3			2	0	0	0	0
871-11	1	1	1			1	2	2	2	2	2	2	3			2	0	0	0	0
871-12	1	1	1			1	2	2	1	2	2	2	3			2	0	0	0	0
871-13	1	1	1			1	2	2	2	2	2	2	3			2	0	0	0	0
871-14	1	1	1			1	2	2	2	2	2	3	3			3	0	0	0	0
882-1	1	1	1			1	2	2	2	2	3	3	4			3	1	0	1	1
882-2	1	1	1			1	1	1	1	1	3	3	3			3	0	0	0	0
882-3	0	1	1			1	1	1	1	1	3	3	3			3	0	0	0	0
851-1	0	0	1			0	1	1	2	1	3	3	3			3	0	0	0	0
888-1	1	0	1			1	2	0	1	1	0	1	0			0	0	0	0	0
831-1	1	1	1			1	2	2	1	2	2	3	3			3	0	0	0	0
849-3	1	1	1			1	2	2	1	2	3	3	4			3	0	0	0	0
849-4	1	2	1			1	2	2	1	2	5	5	4			5	0	0	0	0
882-4	1	1	1			1	1	2	2	2	3	3	3			3	1	0	1	1
882-5	1	1	1			1	1	1	1	1	3	3	3			3	1	0	0	0
882-6	1	1	1			1	1	1	1	1	3	3	3			3	1	0	0	0
882-7	0	1	1			1	1	1	1	1	3	2	3			3	1	0	0	0
882-8	1	1	1			1	1	1	2	1	3	3	4			3	1	0	0	0
882-9	0	1	1			1	1	1	1	1	3	3	3			3	1	0	0	0
882-10	0	1	1			1	1	1	1	1	3	3	3			3	1	0	0	0
882-11	0	1	1			1	1	1	2	1	3	3	3			3	1	0	0	0
882-12	1	1	1			1	1	2	1	1	3	3	3			3	0	0	1	0
882-13	1	1	1			1	1	1	2	1	3	4	4			4	1	0	0	0
882-14	1	1	1			1	1	1	2	1	3	3	4			3	1	0	0	0
882-15	1	1	1			1	1	1	2	1	3	3	3			3	1	0	0	0
882-16	1	1	1			1	1	1	1	1	3	3	3			3	1	0	0	0
882-17	1	1	1			1	1	1	1	1	3	3	3			3	1	0	0	0
882-18	1	1	0			1	1	1	1	1	3	3	3			3	1	0	0	0
882-19	1	1	0			1	1	1	1	1	3	4	3			3	0	0	0	0
882-20	1	1	1			1	1	2	2	2	3	3	3			3	0	0	1	0
882-21	1	1	1			1	1	1	2	1	4	4	4			4	1	0	0	0
882-22	1	1	0			1	1	1	1	1	3	3	3			3	0	0	0	0
882-23	1	1	0			1	1	1	1	1	3	3	3			3	0	0	0	0
882-24	1	1	0			1	1	1	1	1	3	3	3			3	0	0	0	0
882-25	1	1	0			1	1	1	1	1	3	3	3			3	0	0	0	0
882-26	1	1	0			1	1	1	1	1	3	3	3			3	0	0	0	0
882-27	1	1	0			1	1	1	1	1	3	4	3			3	0	0	0	0
882-28	1	1	1			1	2	2	2	2	3	3	3			3	0	0	1	0
882-29	1	1	1			1	2	2	2	2	3	3	3			3	0	0	1	0
882-30	1	1	1			1	2	2	2	2	3	3	3			3	0	0	1	0
882-31	1	1	1			1	2	2	1	2	3	3	3			3	0	0	0	0
882-32	2	1	2			2	2	2	1	2	3	3	3			3	0	0	0	0
882-33	1	1	1			1	2	2	1	2	3	3	3			3	0	0	0	0
882-34	1	1	2			1	2	2	2	2	3	3	3			3	0	0	0	0
882-35	1	1	2			1	2	2	2	2	3	3	3			3	0	0	1	0
882-36	1	1	1			1	2	2	2	2	3	3	3			3	0	0	1	0
882-37	1	1	1			1	1	2	1	1	3	3	3			3	0	0	0	0
882-38	1	1	1			1	1	2	1	1	3	3	3			3	0	0	0	0
882-39	1	1	1			1	1	2	1	1	3	3	3			3	0	0	0	0
882-40	2	1	1			1	1	2	1	1	3	3	3			3	1	0	0	0
882-41	5	1	5			5	5	2	1	2	5	5	5			5	0	0	0	0
882-42	1	1	1			1	1	2	0	1	3	3	3			3	0	0	0	0
882-43	1	1	1			1	1	2	2	2	3	3	3			3	0	0	1	0
882-44	0	1	1			1	1	1	2	1	3	3	3			3	0	0	1	0
882-45	1	1	1			1	1	1	1	1	3	3	3			3	0	0	0	0
882-46	5	5	5			5	4	2	2	2	5	5	5			5	1	1	2	1
882-47	0	1	1			1	1	1	1	1	3	3	3			3	0	0	0	0
882-48	0	1	1			1	1	1	0	1	3	3	3			3	0	0	0	0
882-49	0	1	1			1	0	1	0	0	3	3	3			3	0	0	0	0
882-50	1	1	3			1	1	2	1	1	3	3	3			3	0	0	0	0
882-51	1	1	1			1	1	1	1	1	4	3	3			3	0	0	1	0
882-52	5	5	5			5	5	1	2	2	5	5	5			5	0	0	1	0
882-53	1	1	1			1	1	1	1	1	3	3	3			3	0	0	0	0
882-54	1	1	1			1	1	1	1	1	-	3	3			3	0	0	0	0
882-55	5	5	5			5	4	2	2	2	5	5	5			5	1	1	2	1
882-56	1	1	1			1	1	1	0	1	3	3	3			3	0	0	0	0
882-57	5	5	5			5	4	2	2	2	5	5	5			5	1	1	2	1
882-58	1	1	1			1	1	1	1	1	3	3	3			3	0	0	0	0
882-59	1	1	1			1	4	1	2	2	3	5	5			5	0	0	1	0
882-60	5	5	5			5	4	2	2	2	5	5	5			5	1	2	2	2
882-61	1	1	1			1	1	1	1	1	3	3	3			3	1	0	0	0
882-62	1	1	1			1	1	1	1	1	3	3	3			3	0	0	0	0
882-63	0	1	1			1	1	1	1	1	3	3	3			3	0	0	0	0
882-64	5	5	5			5	4	2	2	2	5	5	5			5	1	1	2	1
882-65	1	1	1			1	1	1	1	1	3	3	3			3	0	0	0	0
882-66	1	1	1			1	1	1	1	1	3	3	3			3	0	0	1	0
882-67	1	1	1			1	1	1	2	1	3	3	3			3	0	0	1	0
882-68	1	1	1			1	1	1	1	1	3	3	3			3	0	0	0	0
882-69	1	1	1			1	1	1	1	1	3	3	3			3	0	0	0	0
882-70	1	1	1			1	1	1	1	1	3	3	3			3	0	0	0	0
882-71	5	5	5			5	4	2	2	2	5	5	5			5	1	1	2	1
882-72	5	5	5			5	1	1	1	1	3	3	3			3	0	0	0	0
882-73	1	1	1			1	1	1	1	1	3	3	3			3	0	0	0	0
882-74	1	1	1			1	1	1	1	1	3	3	3			3	0	0	1	0
882-75	1	1	1			1	1	1	2	1	3	3	3			3	0	0	1	0
882-76	1	1	1			1	1	2	2	2	3	5	5			5	1	0	0	0
882-77	1	1	1			1	1	2	1	1	3	5	5			5	1	0	0	0
882-78	1	1	1			1	1	2	1	1	3	5	5			5	1	0	0	0
882-79	1	1	1			1	1	2	1	1	3	5	5			5	1	0	0	0
882-80	1	1	1			1	1	2	1	1	3	5	5			5	1	0	0	0
882-81	1	1	1			1	1	2	1	1	3	5	5			5	0	0	0	0
882-82	1	1	2			1	1	2	1	1	3	5	5			5	0	0	0	0
882-83	1	1	1			1	1	2	2	2	3	5	5			5	0	0	0	0
882-84	1	1	1			1	1	2	2	2	3	5	5			5	0	0	0	0
882-85	1	1	1			1	1	2	1	1	3	5	5			5	1	0	0	0
882-86	1	1	1			1	1	2	1	1	3	5	5			5	1	0	0	0
882-87	1	1	1			1	1	2	1	1	3	5	5			5	1	0	0	0
882-88	1	1	1			1	1	2	1	1	3	5	5			5	0	0	0	0
882-89	1	1	1			1	1	2	1	1	3	5	5			5	0	0	0	0
882-90	1	1	1			1	1	2	1	1	3	5	5			5	0	0	0	0
882-91	1	1	1			1	1	2	1	1	3	5	5			5	0	0	0	0
882-92	1	1	1			1	1	2	2	2	3	5	5			5	0	0	0	0
882-93	1	1	1			1	1	2	1	1	3	5	5			5	1	0	0	0
882-94	1	1	1			1	1	2	1	1	3	5	5			5	1	0	0	0
882-95	1	1	1			1	1	2	1	1	3	5	5			5	1	0	0	0
882-96	1	1	1			1	1	2	1	1	3	5	5			5	1	0	0	0
882-97	1	1	1			1	1	2	1	1	3	5	5			5	0	0	0	0
882-98	1	1	1			1	1	2	1	1	3	5	5			5	0	0	0	0
882-99	1	1	1			1	1	2	1	1	3	5	5			5	0	0	0	0
882-100	1	1	1			1	1	2	2	2	3	5	5			5	0	0	1	0
882-101	1	1	1			1	1	2	1	1	3	5	5			5	1	0	0	0
882-102	1	1	1			1	1	2	1	1	3	5	5			5	1	0	0	0
882-103	1	1	1			1	1	2	1	1	3	5	5			5	1	0	0	0
882-104	1	1	1			1	1	2	1	1	3	5	5			5	1	0	0	0
882-105	1	1	1			1	1	2	2	2	3	5	5			5	0	0	0	0
882-106	1	1	1			1	1	2	1	1	3	5	5			5	0	0	0	0
882-107	3	1	1			1	1	3	3	3	3	5	5			5	1	0	0	0
882-108	1	1	1			1	1	2	2	2	3	3	3			3	0	0	1	0
882-109	4	1	1			1	1	2	1	1	5	3	3			3	0	0	0	0
882-110	1	1	1			1	1	2	1	1	3	3	3			3	1	0	0	0
882-111	1	1	1			1	1	3	1	1	3	5	5			5	1	0	0	0
882-112	1	1	1			1	1	3	1	1	4	5	5			5	1	0	0	0
882-113	1	1	1			1	1	3	1	1	3	5	5			5	0	0	0	0
882-114	1	1	1			1	1	3	1	1	3	5	5			5	0	0	0	0
882-115	1	1	1			1	1	3	1	1	4	5	5			5	1	0	0	0
882-116	1	1	1			1	1	2	2	2	3	5	4			4	0	0	1	0
882-117	1	1	2			1	1	2	1	1	3	3	5			3	0	0	0	0
882-118	1	3	1			1	1	2	2	2	3	3	3			3	0	0	0	0
882-119	1	1	1			1	1	2	2	2	3	3	3			3	0	0	0	0
882-120	1	1	1			1	1	2	1	1	3	3	3			3	0	0	0	0
882-121	1	1	1			1	1	1	1	1	3	3	4			3	0	0	0	0
882-122	1	1	1			1	1	1	1	1	3	3	3			3	0	0	0	0
882-123	1	1	1			1	1	1	1	1	3	3	3			3	0	0	0	0
814-1	2	0	2	2	1	2	1	2	2	2	5	3	3			3	0	0	0	0
814-2	1	0	1	1	1	1	1	1	1	1	1	3	3			3	0	0	0	0
814-3	1	1	1	1	1	1	2	2	1	2	1	3	3			3	0	0	0	0
814-4	1	1	1	1	1	1	2	2	1	2	1	3	3			3	0	0	0	0
814-5	1	2	2	1	2	2	1	1	1	1	1	3	3			3	0	0	0	0
814-6	1	2	2	2	1	2	2	1	1	1	2	3	3			3	0	0	0	0
814-7	1	2	2	2	1	2	2	1	1	1	2	3	3			3	0	0	0	0
814-8	1	2	2	2	1	2	2	1	2	2	2	4	4			4	0	0	0	0
814-9	1	0	1	2	1	1	1	2	1	1	1	3	3			3	0	0	0	0
814-10	1	1	1	2	1	1	1	1	1	1	1	3	3			3	0	0	0	0
814-11	1	1	1	1	1	1	1	1	1	1	1	3	3			3	0	0	0	0
814-12	1	1	1	1	1	1	1	1	1	1	1	3	3			3	0	0	0	0
814-13	1	1	1	1	1	1	1	1	1	1	1	3	3			3	0	0	0	0
814-14	1	1	1	2	1	1	1	1	1	1	1	3	3			3	0	0	0	0
814-15	1	2	1	2	1	1	1	1	1	1	2	3	3			3	0	0	0	0
814-16	1	2	1	1	1	1	2	1	2	2	2	3	3			3	0	0	0	0
814-17	1	0	1	2	1	1	1	1	1	1	1	3	3			3	0	0	0	0
814-18	1	1	1	2	1	1	1	1	1	1	1	3	3			3	0	0	0	0
814-19	1	1	1	2	1	1	2	1	1	1	1	3	3			3	0	0	0	0
814-20	1	1	1	2	1	1	1	2	1	1	1	3	3			3	0	0	0	0
814-21	1	1	1	2	1	1	1	1	1	1	1	3	3			3	0	0	0	0
814-22	1	0	1	1	1	1	1	1	1	1	3	3	3			3	0	0	0	0
814-23	1	0	1	2	1	1	1	1	1	1	1	3	3			3	0	0	0	0
814-24	1	2	1	2	1	1	2	1	2	2	2	3	3			3	0	0	0	0
814-25	1	0	1	2	1	1	2	1	1	1	1	3	3			3	0	0	0	0
814-26	1	1	1	2	1	1	1	1	1	1	1	3	3			3	0	0	0	0
814-27	1	1	1	2	1	1	1	1	1	1	1	3	3			3	0	0	0	0
814-28	1	1	1	2	1	1	1	1	1	1	1	3	3			3	0	0	0	0
814-29	1	1	1	1	1	1	1	1	1	1	1	3	3			3	0	0	0	0
814-30	2	1	1	1	1	1	1	1	1	1	1	3	3			3	0	0	0	0
814-31	1	0	1	1	1	1	1	1	1	1	1	3	3			3	0	0	0	0
814-32	1	1	1	2	1	1	2	1	2	2	1	3	3			3	0	0	0	0
814-33	1	1	1	2	1	1	2	1	1	1	1	3	3			3	0	0	0	0
814-34	2	1	2	3	3	2	1	1	1	1	1	4	4			4	0	0	0	0
814-35	1	1	1	1	1	1	1	1	1	1	1	3	3			3	0	0	0	0
814-36	1	2	1	2	1	1	1	1	1	1	1	4	4			4	0	0	0	0
814-37	1	1	1	1	1	1	1	1	1	1	1	3	3			3	0	0	0	0
814-38	1	1	1	1	1	1	1	1	1	1	1	3	3			3	0	0	0	0
814-39	2	0	1	1	1	1	1	1	1	1	1	3	3			3	0	0	0	0
814-40	2	2	1	2	1	2	2	1	1	1	1	3	3			3	0	0	0	0
814-41	1	1	1	2	1	1	2	1	1	1	1	3	3			3	0	0	0	0
814-42	1	1	1	2	1	1	1	1	1	1	1	3	3			3	0	0	0	0
814-43	1	1	1	2	1	1	1	1	1	1	1	3	3			3	0	0	0	0
814-44	1	1	1	2	1	1	1	1	1	1	1	3	4			3	0	0	0	0
814-45	2	1	1	1	1	1	1	1	1	1	1	3	3			3	0	0	0	0
814-46	1	1	1	1	1	1	2	1	1	1	1	3	4			3	0	0	0	0
814-47	1	1	1	1	1	1	2	1	1	1	1	3	3			3	0	0	0	0
814-48	2	1	1	2	1	1	2	1	1	1	1	3	3			3	0	0	0	0
814-49	1	1	1	2	1	1	2	1	1	1	1	3	3			3	0	0	0	0
814-50	1	1	1	2	1	1	1	1	1	1	1	3	3			3	0	0	0	0
814-51	1	1	1	1	1	1	2	1	1	1	1	3	3			3	0	0	0	0
814-52	1	1	1	1	1	1	1	1	1	1	1	3	3			3	0	0	0	0
814-53	1	1	1	1	1	1	2	1	1	1	1	3	3			3	0	0	0	0
814-54	1	1	1	1	1	1	2	1	1	1	1	3	3			3	0	0	0	0
814-55	1	1	1	1	1	1	1	1	1	1	2	3	3			3	0	0	0	0
814-56	2	1	1	2	1	1	2	1	1	1	1	3	3			3	0	0	0	0
814-57	1	2	1	2	1	1	2	1	1	1	1	3	3			3	0	0	0	0
814-58	1	1	1	1	1	1	1	1	1	1	1	3	3			3	0	0	0	0
814-59	1	1	1	1	1	1	1	1	1	1	1	3	3			3	0	0	0	0
814-60	1	1	1	1	1	1	1	1	1	1	1	3	3			3	0	0	0	0
814-61	1	1	1	1	1	1	1	1	1	1	1	3	3			3	0	0	0	0
814-62	1	1	1	1	1	1	2	1	1	1	1	3	3			3	0	0	0	0
814-63	1	1	1	1	1	1	1	1	1	1	1	3	3			3	0	0	0	0
814-64	1	1	1	2	1	1	2	1	1	1	1	3	3			3	0	0	0	0
814-65	1	1	1	2	1	1	2	1	1	1	1	3	3			3	0	0	0	0
814-66	1	1	1	1	1	1	2	1	1	1	1	3	3			3	0	0	0	0
814-67	1	1	1	1	1	1	1	1	1	1	1	3	3			3	0	0	0	0
814-68	1	1	1	1	1	1	2	1	1	1	1	5	3			3	0	0	0	0
814-69	1	1	1	1	1	1	2	1	1	1	1	3	3			3	0	0	0	0
814-70	1	1	1	1	1	1	2	1	1	1	1	3	3			3	0	0	0	0
814-71	1	1	1	1	1	1	2	1	1	1	1	3	3			3	0	0	0	0
814-72	1	1	1	2	1	1	2	1	1	1	1	3	3			3	0	0	0	0
814-73	1	0	1	2	1	1	2	2	1	2	1	3	3			3	0	0	0	0
814-74	1	1	1	1	1	1	1	1	1	1	1	3	3			3	0	0	0	0
814-75	1	1	1	1	1	1	2	1	1	1	1	3	5			3	0	0	0	0
814-76	1	1	1	1	1	1	2	1	1	1	1	3	3			3	0	0	0	0
814-77	1	1	1	1	1	1	2	1	1	1	1	3	3			3	0	0	0	0
814-78	1	1	1	1	1	1	2	1	1	1	1	3	3			3	0	0	0	0
814-79	1	1	1	1	1	1	2	1	1	1	1	3	3			3	0	0	0	0
814-80	1	1	1	1	1	1	2	1	2	2	1	3	3			3	0	0	0	0
814-81	1	2	2	2	1	2	2	2	2	2	1	3	3			3	0	0	0	0
814-82	1	2	1	1	1	1	2	1	1	1	1	3	3			3	0	0	0	0
814-83	1	1	1	1	1	1	2	1	1	1	1	3	3			3	0	0	0	0
814-84	1	1	1	1	1	1	2	2	1	2	1	3	3			3	0	0	0	0
814-85	2	2	1	3	1	2	3	2	1	2	1	3	4			3	0	0	0	0
814-86	1	1	1	1	1	1	1	1	1	1	1	3	3			3	0	0	0	0
814-87	2	1	1	1	1	1	1	1	1	1	1	3	3			3	0	0	0	0
814-88	1	1	1	1	1	1	2	1	2	2	1	3	3			3	0	0	0	0
814-89	1	2	1	1	1	1	2	2	2	2	3	3	3			3	0	0	0	0
814-90	2	2	1	1	1	1	2	2	3	2	2	3	3			3	0	0	0	0
814-91	1	1	2	1	1	1	2	2	2	2	1	3	3			3	0	0	0	0
814-92	2	1	1	1	1	1	2	2	2	2	1	3	3			3	0	0	0	0
814-93	2	1	1	1	2	1	2	2	2	2	2	3	3			3	0	0	0	0
814-94	1	1	1	1	1	1	2	2	2	2	3	3	3			3	0	0	0	0
814-95	1	1	1	2	1	1	2	2	2	2	1	3	3			3	0	0	0	0
814-96	1	1	1	1	1	1	2	2	2	2	3	3	3			3	0	0	0	0
824-1	5	4	4	5	5	5	4	2	2	2	5	5	5			5	0	2	1	1
824-2	4	3	4	5	5	4	4	2	2	2	5	5	5			5	0	2	1	1
824-3	3	2	1	3	2	2	3	2	2	2	5	4	4			4	0	2	1	1
824-4	4	4	4	5	5	4	4	2	2	2	5	5	5			5	0	1	1	1
824-5	3	3	2	3	3	3	2	2	2	2	4	5	5			5	0	1	1	1
824-6	2	2	2	3	2	2	3	2	2	2	4	4	4			4	0	1	1	1
824-7	2	2	2	2	2	2	3	2	2	2	3	3	3			3	0	1	1	1
824-8	4	4	4	5	5	4	4	2	2	2	5	5	5			5	0	1	1	1
824-9	4	4	4	5	5	4	3	2	2	2	5	5	5			5	0	2	1	1
824-10	4	4	4	5	5	4	2	2	2	2	5	5	5			5	0	2	0	0
824-11	4	4	4	5	5	4	2	2	2	2	5	5	5			5	0	1	1	1
824-12	4	4	4	5	5	4	2	2	2	2	5	5	5			5	0	1	1	1
824-13	4	4	4	5	5	4	2	2	2	2	5	5	5			5	0	1	1	1
824-14	2	2	1	2	3	2	1	2	1	1	3	3	4			3	0	1	1	1
824-15	2	2	2	2	3	2	3	2	2	2	4	4	3			4	0	1	1	1
824-16	2	2	2	2	3	2	2	2	2	2	4	4	3			4	0	1	1	1
824-17	2	3	2	2	1	2	2	2	2	2	4	4	3			4	0	1	1	1
824-18	2	1	2	1	1	1	1	0	1	1	3	5	3			3	0	1	0	0
824-19	2	2	2	1	1	2	1	2	1	1	3	3	3			3	0	1	0	0
824-20	2	1	1	1	1	1	1	2	1	1	3	3	3			3	0	1	1	1
824-21	2	1	2	1	1	1	1	0	1	1	3	3	3			3	0	1	0	0
824-22	4	4	4	5	5	4	1	2	2	2	5	5	5			5	0	1	1	1
824-23	2	2	2	2	2	2	1	0	1	1	3	3	3			3	0	1	1	1
824-24	2	2	2	2	1	2	3	0	2	2	3	3	3			3	0	0	1	0
824-25	2	1	1	1	1	1	2	2	2	2	3	4	3			3	0	1	1	1
824-26	4	4	3	5	5	4	2	2	2	2	5	5	5			5	0	1	0	0
824-27	4	4	3	5	5	4	1	2	2	2	5	5	5			5	0	1	0	0
824-28	2	2	1	1	1	1	1	0	0	0	3	3	3			3	0	0	0	0
824-29	2	1	1	1	1	1	1	0	0	0	3	3	3			3	0	0	0	0
824-30	4	4	3	5	5	4	1	2	2	2	5	5	5			5	0	0	0	0
824-31	2	1	1	1	1	1	0	0	0	0	3	3	2			3	0	0	0	0
824-32	4	4	4	5	5	4	4	2	2	2	5	5	5			5	0	0	1	0
824-33	2	2	1	1	1	1	1	0	2	1	3	4	3			3	0	1	1	1
824-34	2	2	1	0	1	1	1	0	0	0	3	3	3			3	0	0	0	0
824-35	2	2	1	2	1	2	1	0	2	1	4	3	3			3	0	0	0	0
824-36	4	4	3	5	5	4	1	2	2	2	5	5	5			5	0	0	0	0
824-37	1	1	1	1	1	1	0	0	0	0	3	3	3			3	0	0	0	0
824-38	4	4	3	5	5	4	2	2	2	2	5	5	5			5	0	0	0	0
824-39	1	1	1	1	1	1	0	0	0	0	3	3	3			3	0	0	0	0
824-40	1	2	1	1	1	1	1	0	0	0	4	4	3			4	0	0	0	0
824-41	2	2	3	1	1	2	2	0	2	2	4	3	3			3	0	0	1	0
824-42	1	2	1	1	1	1	2	0	1	1	4	3	3			3	0	0	0	0
824-43	1	1	1	4	3	1	3	1	1	1	5	5	5			5	0	0	0	0
824-44	4	4	3	4	5	4	4	2	2	2	5	5	5			5	0	0	0	0
824-45	4	4	3	4	5	4	4	2	2	2	5	5	5			5	0	0	0	0
824-46	1	1	1	1	1	1	2	0	0	0	3	3	3			3	0	0	0	0
824-47	4	4	3	5	5	4	4	2	2	2	5	5	5			5	0	0	0	0
824-48	1	1	2	1	1	1	0	0	0	0	2	2	3			2	0	0	0	0
824-49	2	1	2	1	1	1	3	2	2	2	3	3	3			3	0	0	1	0
824-50	2	2	2	3	3	2	2	1	1	1	1	2	3			2	0	0	0	0
824-51	1	1	1	1	1	1	2	0	0	0	3	3	3			3	0	0	0	0
824-52	4	4	3	5	5	4	3	2	2	2	4	5	5			5	0	0	0	0
824-53	1	1	1	1	1	1	0	1	0	0	3	3	3			3	0	0	0	0
824-54	3	4	3	5	5	4	3	2	2	2	4	5	5			5	0	0	0	0
824-55	4	4	4	5	5	4	3	2	2	2	4	5	5			5	0	0	0	0
824-56	2	1	2	3	3	2	2	1	0	1	3	5	5			5	0	0	0	0
811-1	1	0	2	1	2	1	2	2	2	2	3	3	3			3	0	0	0	0
811-2	0	0	0	1	2	0	1	1	1	1	3	3	3			3	0	0	0	0
811-3	0	0	0	1	2	0	1	1	1	1	3	3	3			3	0	0	0	0
824-57	4	4	3	4	5	4	3	2	2	2	4	5	5			5	0	0	0	0
824-58	4	4	3	4	5	4	2	2	2	2	4	5	5			5	0	0	0	0
824-59	1	1	1	1	1	1	0	1	0	0	3	4	3			3	0	0	0	0
824-60	1	1	1	1	1	1	0	1	0	0	3	3	3			3	0	0	0	0
824-61	1	1	1	1	1	1	1	1	0	1	3	3	3			3	0	0	0	0
811-4	1	0	2	1	2	1	1	2	2	2	3	3	3			3	0	0	0	0
811-5	0	0	1	1	2	1	1	1	2	1	3	3	3			3	0	0	0	0
811-6	1	0	1	1	2	1	1	1	1	1	3	3	3			3	0	0	0	0
811-7	5	5	5	4	4	5	2	2	2	2	4	4	5			4	1	1	1	1
811-8	0	0	0	1	1	0	1	1	1	1	3	3	3			3	0	0	0	0
811-9	0	0	0	1	1	0	1	1	1	1	3	3	2			3	0	0	0	0
811-10	5	5	5	4	4	5	3	2	2	2	4	4	5			4	1	1	1	1
811-11	0	0	0	1	1	0	1	1	1	1	4	3	3			3	0	0	0	0
811-12	2	2	2	1	2	2	1	2	2	2	3	3	3			3	0	0	0	0
811-13	1	0	1	3	2	1	1	2	2	2	3	3	3			3	0	0	0	0
811-14	1	0	1	1	2	1	1	2	2	2	3	3	3			3	0	0	0	0
811-15	5	5	5	4	4	5	2	2	2	2	4	4	5			4	1	1	1	1
811-16	0	0	0	1	1	0	1	2	1	1	3	3	3			3	0	0	0	0
811-17	5	5	5	1	4	5	2	2	2	2	4	4	5			4	1	1	1	1
811-18	1	0	0	4	1	1	1	1	1	1	3	3	3			3	0	0	0	0
811-19	1	0	0	1	2	1	1	1	2	1	3	3	3			3	0	0	0	0
811-20	2	2	2	2	2	2	1	2	2	2	3	3	3			3	0	0	0	0
811-21	1	1	1	1	2	1	1	2	2	2	3	3	3			3	0	0	0	0
811-22	1	1	1	1	2	1	1	2	2	2	4	3	3			3	0	0	0	0
811-23	2	0	1	1	2	1	1	2	2	2	3	3	3			3	0	0	0	0
811-24	3	0	0	1	2	1	1	2	2	2	3	3	5			3	0	0	0	0
811-25	0	1	0	1	2	1	1	2	2	2	3	3	3			3	0	0	0	0
811-26	0	0	0	1	2	0	1	1	2	1	3	3	5			3	0	0	0	0
811-27	0	0	0	1	2	0	1	1	2	1	3	3	3			3	0	0	0	0
811-28	2	2	2	2	2	2	2	2	2	2	3	3	3			3	0	0	0	0
811-29	1	0	2	1	2	1	2	2	2	2	3	3	3			3	0	0	0	0
811-30	1	0	2	1	2	1	2	2	2	2	3	3	3			3	0	0	0	0
811-31	0	0	0	1	2	0	2	2	2	2	3	3	3			3	0	0	0	0
811-32	5	5	5	4	4	5	3	2	3	3	5	4	5			5	0	1	1	1
811-33	1	0	1	1	1	1	2	1	2	2	3	3	3			3	0	0	0	0
811-34	0	0	0	1	1	0	2	1	2	2	3	3	3			3	0	0	0	0
811-35	0	0	0	1	2	0	2	1	2	2	3	3	3			3	0	0	0	0
813-1	1	2	1	1	1	1	2	2	2	2	4	3	5			4	0	1	1	1
813-2	1	1	0	1	1	1	2	2	2	2	4	3	5			4	0	1	1	1
813-3	1	2	0	1	2	1	2	2	2	2	4	3	5			4	0	1	1	1
813-4	1	1	0	2	2	1	2	2	2	2	4	3	5			4	0	1	1	1
813-5	1	1	0	2	2	1	2	2	2	2	4	3	5			4	0	1	1	1
813-6	1	2	0	2	1	1	2	2	2	2	4	3	5			4	0	1	1	1
813-7	1	2	0	2	1	1	2	2	2	2	4	3	5			4	0	1	1	1
813-8	2	2	1	2	1	2	2	2	2	2	4	3	5			4	0	1	1	1
813-9	2	1	0	2	1	1	2	2	2	2	4	3	5			4	0	1	1	1
813-10	1	1	0	1	1	1	2	2	2	2	4	3	5			4	0	0	1	0
813-11	1	1	0	1	1	1	2	2	2	2	x	3	5			4	0	0	1	0
813-12	1	1	0	1	1	1	2	2	2	2	3	3	5			3	0	0	1	0
813-13	1	1	1	1	1	1	2	2	2	2	3	3	5			3	0	1	1	1
813-14	1	1	0	1	1	1	2	2	2	2	3	3	5			3	0	1	1	1
813-15	1	3	0	1	1	1	2	2	2	2	3	3	5			3	0	1	1	1
813-16	2	2	1	1	1	1	2	2	2	2	3	3	5			3	0	1	1	1
813-17	2	1	0	2	1	1	2	2	2	2	3	3	5			3	0	1	1	1
813-18	1	1	0	1	1	1	2	2	2	2	3	3	5			3	0	0	0	0
813-19	1	1	0	1	1	1	2	2	2	2	3	3	5			3	0	0	1	0
813-20	1	1	0	1	1	1	2	2	2	2	3	3	5			3	0	0	1	0
813-21	1	1	0	1	1	1	2	2	2	2	3	3	5			3	0	0	1	0
813-22	1	1	0	1	1	1	2	2	2	2	3	3	5			3	0	1	1	1
813-23	1	2	0	1	1	1	2	2	2	2	3	3	5			3	0	1	1	1
813-24	2	2	1	2	1	2	2	2	2	2	4	3	5			4	0	1	1	1
813-25	3	3	4	2	1	3	5	2	2	2	5	3	5			5	0	1	1	1
813-26	1	1	0	1	1	1	2	2	2	2	3	3	5			3	0	0	0	0
813-27	1	1	1	1	1	1	2	2	2	2	3	3	5			3	0	0	0	0
813-28	1	1	1	1	1	1	2	2	2	2	3	3	5			3	0	0	0	0
813-29	1	1	1	1	1	1	2	2	2	2	3	3	5			3	0	0	0	0
813-30	2	1	1	1	1	1	2	2	2	2	3	3	5			3	0	0	0	0
813-31	1	1	1	1	1	1	1	2	2	2	4	3	5			4	0	1	0	0
813-32	2	1	1	2	1	1	2	2	2	2	4	3	5			4	0	1	0	0
813-33	3	3	3	2	1	3	3	2	1	2	3	2	3			3	0	0	0	0
813-34	2	3	3	1	1	2	2	2	2	2	3	3	5			3	0	0	0	0
813-35	1	1	1	1	1	1	2	2	2	2	3	3	5			3	0	0	0	0
813-36	1	1	2	1	1	1	2	2	2	2	3	3	5			3	0	0	0	0
813-37	1	1	2	2	1	1	2	2	2	2	3	3	5			3	0	0	0	0
813-38	2	1	2	1	1	1	2	1	1	1	3	3	5			3	0	0	0	0
813-39	1	1	1	1	1	1	2	2	2	2	4	3	5			4	0	0	0	0
813-40	2	1	1	2	1	1	2	2	2	2	4	3	5			4	0	1	0	0
813-41	3	3	3	1	1	3	3	2	2	2	3	2	3			3	0	0	0	0
813-42	3	3	3	1	1	3	3	1	1	1	3	2	3			3	0	0	0	0
813-43	2	3	2	1	1	2	2	2	2	2	3	3	5			3	0	0	0	0
813-49	2	2	2	2	1	2	2	2	2	2	3	3	5			3	0	1	1	1
813-50	1	2	2	1	1	1	2	2	2	2	3	3	5			3	0	0	0	0
813-51	1	2	2	1	1	1	2	2	2	2	3	3	5			3	0	0	0	0
813-52	1	2	2	1	1	1	2	2	2	2	3	4	5			4	0	0	0	0
813-53	1	1	1	1	1	1	0	2	1	1	2	2	3			2	0	0	0	0
813-54	1	2	1	1	1	1	2	2	2	2	4	3	5			4	0	0	0	0
813-55	1	1	1	1	1	1	2	2	2	2	4	3	5			4	0	0	0	0
813-56	1	1	1	2	1	1	2	2	2	2	4	3	5			4	0	0	0	0
813-57	2	1	2	2	1	2	2	2	2	2	3	3	5			3	0	1	1	1
813-58	1	1	2	1	1	1	2	2	2	2	3	3	5			3	0	0	0	0
813-59	3	1	1	1	1	1	2	2	2	2	3	3	5			3	0	0	0	0
813-60	1	2	1	1	1	1	2	2	2	2	3	3	5			3	0	0	0	0
813-61	1	1	1	1	1	1	2	2	2	2	5	3	5			5	0	0	0	0
813-62	1	2	1	1	1	1	2	2	2	2	3	3	5			3	0	0	0	0
813-63	1	2	1	1	1	1	2	2	2	2	4	3	5			4	0	0	0	0
813-64	1	2	1	2	1	1	2	2	2	2	4	3	5			4	0	0	0	0
813-65	2	2	2	2	1	2	2	2	2	2	3	3	5			3	0	1	1	1
813-66	2	2	2	1	1	2	2	2	2	2	3	3	5			3	0	0	0	0
813-67	1	2	2	1	1	1	2	2	2	2	3	3	5			3	0	0	0	0
813-68	1	2	2	1	1	1	2	2	2	2	3	3	5			3	0	0	0	0
813-69	1	2	1	1	1	1	2	2	2	2	3	3	5			3	0	0	0	0
813-70	1	2	1	1	1	1	2	2	2	2	3	3	5			3	0	0	0	0
813-71	1	1	1	1	1	1	2	2	2	2	3	3	5			3	0	0	0	0
813-72	1	2	1	2	1	1	2	2	2	2	3	3	5			3	0	1	0	0
813-73	2	2	2	2	2	2	2	2	2	2	3	3	5			3	0	1	1	1
813-74	2	2	2	1	2	2	2	2	2	2	3	3	5			3	0	0	1	0
813-75	1	2	2	1	1	1	2	2	2	2	3	3	5			3	0	0	1	0
813-76	1	1	1	1	1	1	2	2	2	2	4	3	5			4	0	0	1	0
813-77	1	2	1	1	1	1	2	2	2	2	3	3	5			3	0	0	1	0
813-78	1	1	1	1	1	1	2	2	2	2	3	3	5			3	0	0	1	0
813-79	3	2	3	1	1	2	2	2	2	2	5	4	5			5	0	1	1	1
813-80	1	2	2	1	1	1	2	2	2	2	3	3	5			3	0	1	1	1
813-81	2	2	2	2	2	2	3	2	3	3	3	4	5			4	0	1	1	1
813-82	2	2	2	1	2	2	2	2	2	2	3	3	5			3	0	1	1	1
813-83	1	2	2	1	1	1	2	2	2	2	3	3	5			3	0	1	1	1
813-84	1	1	2	1	1	1	2	2	2	2	3	3	5			3	0	1	1	1
813-85	1	1	1	1	1	1	2	2	2	2	3	3	5			3	0	1	1	1
813-86	1	1	1	1	1	1	2	2	2	2	3	3	5			3	0	1	1	1
813-87	1	2	1	1	1	1	2	2	2	2	3	3	5			3	0	1	1	1
813-88	1	2	2	1	2	2	2	2	2	2	4	3	5			4	0	1	1	1
813-89	2	2	2	2	2	2	3	2	2	2	4	4	5			4	0	1	1	1
813-90	2	2	2	1	1	2	2	2	2	2	3	3	5			3	0	1	1	1
813-91	2	2	1	1	2	2	2	2	2	2	3	3	5			3	0	1	1	1
813-92	1	2	2	1	1	1	2	2	2	2	3	3	5			3	0	1	1	1
813-93	1	1	1	1	1	1	2	2	2	2	3	3	5			3	0	1	1	1
813-94	1	1	1	1	1	1	2	2	2	2	3	3	5			3	0	1	1	1
813-95	1	1	2	1	3	1	2	2	2	2	3	3	5			3	0	1	1	1
813-96	1	2	2	1	2	2	3	2	2	2	4	3	5			4	0	2	1	1
814-97	1	1	1			1	1	2	2	2	3	3	4			3	1	1	1	1
814-98	1	1	1			1	0	2	2	2	3	3	4			3	0	1	1	1
814-99	1	1	1			1	0	2	2	2	3	3	4			3	0	1	1	1
814-100	1	1	1			1	2	2	2	2	3	3	4			3	0	1	1	1
814-101	5	4	3			4	1	2	2	2	5	3	4			4	0	1	1	1
814-102	1	1	1			1	1	2	1	1	3	3	4			3	0	1	1	1
814-103	2	1	1			1	1	2	1	1	3	3	4			3	0	1	1	1
814-104	2	1	1			1	1	2	1	1	3	3	4			3	1	1	1	1
814-105	1	1	1			1	1	2	2	2	3	3	4			3	1	1	1	1
814-106	1	1	1			1	1	2	1	1	5	3	4			4	0	1	1	1
814-107	5	1	1			1	1	2	1	1	3	3	4			3	0	1	1	1
814-108	1	1	1			1	1	1	1	1	3	3	4			3	0	1	1	1
814-109	1	1	1			1	1	1	1	1	3	3	4			3	0	1	1	1
814-110	1	1	1			1	1	2	1	1	3	3	4			3	0	0	1	0
814-111	1	1	1			1	1	2	1	1	5	4	4			4	0	0	1	0
814-112	1	1	1			1	1	2	1	1	3	3	4			3	0	0	1	0
814-113	2	2	2			2	2	2	2	2	3	3	4			3	1	1	1	1
814-114	2	2	2			2	2	1	1	1	3	3	4			3	0	1	0	0
814-115	2	2	2			2	2	1	1	1	5	3	4			4	0	1	0	0
814-116	2	2	2			2	2	1	1	1	3	3	4			3	0	1	0	0
814-117	2	2	2			2	2	1	1	1	3	3	4			3	0	0	0	0
814-118	2	2	2			2	2	1	1	1	3	3	4			3	0	0	0	0
814-119	2	2	2			2	2	2	1	2	4	3	4			4	0	0	0	0
814-120	2	2	2			2	2	2	1	2	4	3	4			4	0	0	0	0
814-121	2	2	2			2	2	2	1	2	3	3	4			3	0	1	1	1
814-145	2	2	2			2	2	2	2	2	3	3	4			3	0	1	1	1
814-146	2	2	2			2	2	1	1	1	3	3	4			3	0	0	0	0
814-147	2	2	2			2	2	1	1	1	3	3	4			3	0	0	0	0
814-148	2	2	2			2	2	1	1	1	3	3	4			3	0	0	0	0
814-149	2	2	2			2	2	1	1	1	3	3	4			3	0	0	0	0
814-150	2	2	2			2	2	1	1	1	3	3	4			3	0	0	0	0
814-151	2	2	2			2	2	1	1	1	3	3	4			3	0	0	0	0
814-152	2	2	2			2	2	1	1	1	3	3	4			3	0	0	0	0
814-153	1	1	1			1	2	2	1	2	3	3	4			3	0	1	1	1
814-154	1	1	1			1	2	1	1	1	3	3	4			3	0	0	0	0
814-155	1	1	1			1	1	1	1	1	3	3	4			3	0	0	0	0
814-156	1	1	1			1	2	1	1	1	3	3	4			3	0	0	0	0
814-157	1	1	1			1	2	1	1	1	3	3	4			3	0	0	0	0
814-158	1	1	1			1	2	1	1	1	3	3	4			3	0	0	0	0
814-159	1	1	1			1	2	1	1	1	3	3	4			3	0	0	0	0
814-160	1	1	1			1	2	1	1	1	3	3	4			3	0	0	0	0
814-161	2	2	2			2	2	2	2	2	4	4	5			4	1	1	1	1
814-162	1	1	1			1	2	1	1	1	3	3	4			3	0	1	0	0
814-163	1	1	1			1	1	1	1	1	3	3	4			3	0	1	0	0
814-164	1	1	1			1	1	1	1	1	3	3	4			3	0	1	0	0
814-165	1	1	1			1	1	1	1	1	3	3	4			3	0	0	0	0
814-166	1	1	1			1	1	1	1	1	3	3	4			3	0	0	0	0
814-167	1	1	1			1	1	1	1	1	3	3	4			3	0	0	0	0
872-49	1	1	1			1	1	1	1	1	3	3	4			3	0	1	0	0
872-50	4	1	2			2	2	2	2	2	4	4	5			4	1	1	1	1
872-51	2	1	2			2	2	2	2	2	4	4	5			4	1	1	1	1
872-52	2	1	2			2	2	2	2	2	4	4	5			4	1	1	1	1
872-53	2	1	2			2	2	2	2	2	4	4	5			4	1	1	1	1
872-54	2	1	2			2	2	2	2	2	4	4	5			4	1	1	0	1
872-55	2	1	2			2	2	2	2	2	4	4	5			4	1	1	0	1
872-56	4	1	2			2	2	2	2	2	4	4	5			4	1	1	0	1
872-57	2	1	2			2	2	2	2	2	4	4	5			4	1	1	1	1
872-58	2	1	2			2	2	2	2	2	4	4	5			4	1	1	1	1
872-59	2	1	2			2	2	2	2	2	4	4	5			4	1	1	1	1
872-60	5	3	4			4	3	2	2	2	5	5	5			5	1	1	1	1
872-61	2	2	2			2	2	2	2	2	4	4	5			4	1	1	1	1
872-62	2	2	2			2	2	2	2	2	4	4	5			4	1	1	1	1
872-63	2	2	2			2	2	2	2	2	4	4	5			4	1	1	1	1
872-64	2	2	2			2	2	2	2	2	4	4	5			4	1	1	1	1
872-65	2	2	2			2	2	2	2	2	4	4	5			4	1	1	1	1
872-66	2	2	2			2	2	2	2	2	5	4	5			5	1	1	1	1
872-67	2	2	2			2	2	2	2	2	4	5	5			5	1	1	1	1
872-68	2	2	2			2	2	2	2	2	5	4	5			5	1	1	1	1
872-69	2	2	2			2	2	2	2	2	4	4	5			4	1	1	1	1
872-70	2	2	2			2	2	2	2	2	5	4	5			5	1	1	1	1
872-71	2	2	2			2	2	2	2	2	4	4	5			4	1	1	1	1
872-72	2	4	2			2	2	2	2	2	4	4	5			4	1	1	1	1
872-73	2	2	2			2	2	2	2	2	5	4	5			5	1	1	1	1
811-36	1	0	1			1	0	2	2	2	1	4	3			3	0	0	0	0
811-37	0	0	1			0	1	2	2	2	1	4	3			3	0	0	0	0
811-38	0	0	0			0	1	2	2	2	1	4	3			3	0	0	0	0
811-39	0	0	0			0	1	2	2	2	1	4	3			3	0	0	0	0
811-40	0	0	1			0	1	1	1	1	1	4	3			3	0	0	0	0
811-41	1	1	1			1	2	2	2	2	1	4	3			3	0	0	0	0
811-42	1	0	0			0	1	2	2	2	1	4	3			3	0	0	0	0
811-43	1	2	2			2	2	2	2	2	1	4	3			3	0	0	0	0
811-44	1	0	0			0	1	2	2	2	1	4	3			3	0	0	0	0
811-45	1	0	1			1	1	1	1	1	1	4	3			3	0	0	0	0
811-46	0	0	0			0	1	1	1	1	1	4	3			3	0	0	0	0
811-47	0	0	0			0	1	1	1	1	1	4	3			3	0	0	0	0
811-48	0	0	0			0	1	1	1	1	1	4	3			3	0	0	0	0
811-49	1	1	1			1	1	1	1	1	1	5	5			5	0	0	0	0
811-50	1	1	1			1	1	1	2	1	1	5	5			5	0	0	0	0
811-51	2	1	1			1	2	2	3	2	4	5	5			5	0	0	0	0
811-52	1	0	2			1	2	2	2	2	1	4	4			4	0	0	0	0
811-53	0	0	1			0	1	1	1	1	1	4	3			3	0	0	0	0
811-54	0	0	0			0	1	1	1	1	1	4	3			3	0	0	0	0
811-55	0	0	0			0	1	1	1	1	1	4	3			3	0	0	0	0
811-56	1	0	0			0	1	1	1	1	1	4	3			3	0	0	0	0
811-57	0	0	3			0	1	1	1	1	1	4	3			3	0	0	0	0
811-58	1	1	2			1	1	1	1	1	1	5	3			3	0	0	0	0
811-59	0	0	0			0	1	1	2	1	1	4	3			3	0	0	0	0
811-60	0	0	0			0	1	1	1	1	1	4	4			4	0	0	0	0
969-1	1	3	1			1	2	2	2	2	2	3	3			3	0	1	1	1
969-2	1	1	0			1	1	2	2	2	2	3	3			3	0	1	1	1
969-3	2	2	0			2	3	2	2	2	3	4	4			4	1	1	1	1
969-4	1	1	0			1	1	1	2	1	2	3	3			3	0	1	1	1
969-5	2	3	1			2	3	2	1	2	3	3	3			3	0	1	1	1
969-6	1	1	0			1	2	2	1	2	2	3	3			3	0	1	1	1
969-7	1	1	0			1	1	2	2	2	2	3	3			3	1	1	1	1
969-8	2	1	1			1	2	3	3	3	5	3	3			3	1	1	1	1
969-9	2	1	0			1	1	2	2	2	2	3	3			3	1	1	1	1
902-1	3	3	0			3	2	1	2	2	3	5	5			5	0	1	1	1
902-2	3	3	0			3	2	1	1	1	3	3	4			3	0	1	1	1
902-3	3	3	0			3	3	1	1	1	3	3	4			3	0	1	1	1
973-1	1	1	0			1	2	1	1	1	2	3	3			3	0	1	1	1
973-2	1	1	0			1	3	2	1	2	2	3	3			3	0	1	0	0
973-3	1	1	0			1	3	2	1	2	2	3	3			3	0	1	0	0
973-4	1	1	0			1	1	2	2	2	2	3	3			3	0	1	1	1
971-1	1	1	0			1	1	2	2	2	2	3	5			3	1	1	1	1
971-2	1	1	0			1	2	1	1	1	2	3	5			3	1	0	1	1
971-3	1	1	0			1	2	1	1	1	2	3	5			3	1	0	1	1
971-4	1	1	0			1	2	1	1	1	2	3	5			3	1	0	0	0
971-5	1	1	0			1	2	1	1	1	3	3	5			3	1	0	0	0
971-6	1	1	0			1	2	1	1	1	3	3	5			3	1	0	0	0
971-7	1	1	0			1	1	2	2	2	2	3	5			3	1	1	0	1
971-8	1	1	0			1	1	2	2	2	2	3	5			3	1	1	0	1
971-9	1	1	0			1	1	2	1	1	2	3	5			3	1	0	1	1
971-10	1	1	0			1	2	2	1	2	2	3	5			3	1	0	0	0
971-11	1	1	0			1	1	2	1	1	2	3	5			3	1	0	0	0
971-12	1	1	0			1	2	1	1	1	3	3	5			3	1	0	0	0
971-13	2	1	0			1	2	1	1	1	2	3	5			3	1	1	0	1
971-14	1	1	0			1	2	1	1	1	2	3	5			3	1	0	0	0
906-1	1	0	0			0	1	0	1	1	2	3	3			3	0	0	0	0
906-2	1	0	0			0	1	2	1	1	2	3	3			3	0	1	0	0
904-1	3	1	0			1	1	1	1	1	3	4	5			4	0	0	0	0
904-2	2	1	0			1	1	1	1	1	3	4	5			4	0	0	0	0
904-3	2	2	0			2	1	1	1	1	3	4	5			4	1	0	0	0
904-4	1	2	0			1	1	1	1	1	2	4	5			4	1	0	0	0
904-5	1	1	0			1	2	1	1	1	2	4	5			4	1	0	0	0
904-6	2	1	0			1	1	1	1	1	2	5	5			5	0	0	0	0
904-7	1	1	0			1	1	1	1	1	2	4	5			4	0	0	0	0
904-8	1	0	0			0	1	2	1	1	2	4	5			4	0	1	0	0
904-9	1	1	0			1	1	1	1	1	2	4	5			4	0	0	0	0
946-1	4	4	1			4	5	2	3	3	5	5	5			5	1	0	0	0
946-2	4	4	1			4	5	2	3	3	5	5	5			5	1	0	0	0
946-3	4	4	1			4	5	3	3	3	5	5	5			5	1	0	0	0
946-4	4	4	1			4	5	2	3	3	5	5	5			5	1	0	0	0
946-5	4	4	1			4	5	3	3	3	5	5	5			5	1	0	0	0
946-6	4	4	1			4	5	2	2	2	5	5	5			5	1	0	0	0
946-7	4	5	2			4	5	2	2	2	5	5	5			5	1	0	0	0
946-8	4	4	2			4	5	3	3	3	5	5	5			5	1	0	0	0
946-9	4	4	2			4	5	3	3	3	5	5	5			5	1	0	0	0
946-10	4	4	2			4	5	3	3	3	5	5	5			5	1	0	0	0
946-11	4	4	2			4	5	3	3	3	5	5	5			5	1	0	0	0
946-12	4	2	1			2	3	2	1	2	3	5	5			5	1	0	0	0
946-13	4	5	2			4	5	3	3	3	5	5	5			5	1	0	0	0
946-14	5	4	2			4	5	3	2	3	5	5	5			5	1	0	0	0
910-1	1	1	0			1	1	1	1	1	2	4	5			4	0	0	0	0
967-1	3	1	1			1	3	3	3	3	3	5	5			5	1	0	0	0
967-2	3	1	1			1	3	3	3	3	3	5	5			5	0	0	0	0
967-3	5	5	1			5	5	3	3	3	3	5	5			5	1	0	0	0
935-1	0	0	0			0	0	1	1	1	2	4	5			4	0	0	0	0
935-2	0	0	0			0	0	2	2	2	5	5	5			5	0	0	0	0
935-3	5	5	1			5	5	2	2	2	5	5	5			5	0	0	0	0
940-1	0	0	0			0	0	1	1	1	2	4	5			4	0	0	0	0
940-2	1	1	0			1	1	1	1	1	3	4	5			4	0	0	0	0
918-1	1	0	0			0	3	5	5	5	5	5	5			5	0	0	0	0
952-1	0	2	1			1	2	1	2	2	4	5	4			4	1	1	1	1
952-2	1	1	1			1	1	1	2	1	4	4	4			4	0	1	1	1
952-3	1	1	1			1	1	1	2	1	4	5	5			5	0	1	1	1
952-4	0	0	1			0	1	1	2	1	4	4	3			4	0	1	1	1
952-5	1	0	1			1	1	2	2	2	4	4	3			4	0	0	1	0
952-6	1	1	1			1	1	1	2	1	4	5	4			4	0	0	1	0
952-7	1	1	1			1	1	1	2	1	4	4	4			4	0	0	1	0
952-8	2	2	2			2	1	2	2	2	4	4	4			4	1	1	2	1
952-9	1	1	1			1	1	1	2	1	4	5	3			4	1	1	2	1
952-10	1	1	1			1	1	1	1	1	4	5	3			4	1	1	1	1
952-11	1	1	1			1	1	1	1	1	4	4	4			4	0	0	1	0
952-12	1	1	1			1	1	1	1	1	4	4	3			4	0	0	1	0
952-13	0	1	1			1	1	1	1	1	4	4	3			4	0	0	1	0
952-14	1	1	1			1	1	1	1	1	4	4	4			4	0	0	0	0
952-15	1	1	1			1	1	1	1	1	3	4	3			3	0	0	0	0
952-16	1	2	1			1	1	2	2	2	4	4	3			4	0	1	1	1
952-17	1	1	1			1	1	1	1	1	4	4	4			4	1	1	1	1
952-18	1	1	1			1	1	1	1	1	5	5	3			5	0	0	1	0
952-19	1	1	1			1	1	1	1	1	3	4	3			3	0	0	0	0
952-20	1	1	1			1	1	1	1	1	4	5	4			4	0	0	0	0
952-21	1	1	1			1	1	1	0	1	3	4	3			3	0	0	0	0
952-22	1	1	1			1	1	1	0	1	3	4	3			3	0	0	0	0
952-23	0	1	1			1	1	1	0	1	3	4	3			3	0	0	0	0
952-24	1	2	1			1	1	2	1	1	5	5	5			5	1	0	1	1
952-25	1	1	1			1	1	5	1	1	3	4	3			3	0	0	0	0
952-26	1	0	0			0	0	1	1	1	3	3	3			3	0	0	0	0
952-27	1	1	1			1	1	1	1	1	3	3	3			3	0	0	0	0
952-28	1	1	1			1	1	1	1	1	3	4	3			3	0	0	0	0
952-29	0	1	1			1	1	1	0	1	3	3	3			3	0	0	0	0
952-30	0	1	1			1	1	1	0	1	3	3	3			3	0	0	0	0
952-31	0	1	1			1	1	1	0	1	3	4	3			3	0	0	0	0
952-32	1	2	1			1	1	1	1	1	4	4	3			4	0	0	0	0
952-33	1	1	1			1	2	1	1	1	4	4	3			4	0	0	0	0
952-34	1	1	1			1	1	1	0	1	4	4	3			4	0	0	0	0
952-35	1	1	1			1	1	1	1	1	4	3	3			3	0	0	0	0
952-36	1	1	1			1	1	2	1	1	3	5	3			3	0	0	0	0
952-37	0	1	1			1	1	1	3	1	3	3	3			3	0	0	0	0
952-38	1	1	1			1	1	1	1	1	3	3	3			3	0	0	0	0
952-39	1	1	1			1	1	2	0	1	4	4	3			4	0	0	0	0
952-40	1	2	1			1	2	1	1	1	4	4	3			4	0	0	0	0
952-41	1	1	1			1	1	1	0	1	3	4	3			3	1	0	0	0
952-42	0	0	1			0	1	1	1	1	5	4	3			4	0	0	0	0
952-43	2	1	1			1	1	1	1	1	3	3	3			3	0	0	0	0
952-44	1	1	1			1	1	0	1	1	3	3	3			3	0	0	0	0
952-45	1	1	1			1	1	1	1	1	3	3	3			3	0	0	0	0
952-46	1	1	1			1	1	0	1	1	3	4	3			3	0	0	0	0
952-47	1	1	1			1	1	0	1	1	3	3	3			3	0	0	0	0
952-48	1	2	1			1	1	0	1	1	4	4	3			4	0	0	0	0
952-49	1	1	1			1	1	1	1	1	4	3	3			3	0	0	0	0
952-50	0	1	1			1	1	1	1	1	3	3	3			3	0	0	0	0
952-51	0	1	1			1	1	1	1	1	3	3	3			3	0	0	0	0
952-52	0	1	0			0	1	1	1	1	3	5	3			3	0	0	0	0
952-53	1	1	1			1	1	1	1	1	3	3	3			3	0	0	0	0
952-54	1	1	0			1	1	1	1	1	3	3	3			3	0	0	0	0
952-55	1	1	1			1	1	1	2	1	4	4	4			4	0	0	0	0
952-56	1	1	1			1	1	1	1	1	5	4	3			4	0	0	0	0
952-57	0	1	1			1	1	1	1	1	4	3	3			3	0	0	0	0
952-58	1	1	1			1	1	1	1	1	3	3	3			3	0	0	0	0
952-59	1	1	1			1	2	1	3	2	4	4	4			4	0	0	0	0
952-60	0	1	0			0	1	1	1	1	3	3	3			3	0	0	0	0
952-61	0	1	1			1	1	1	1	1	3	4	3			3	0	0	0	0
952-62	1	1	1			1	1	1	1	1	3	3	3			3	0	0	0	0
952-63	1	1	0			1	1	1	1	1	3	3	3			3	0	0	0	0
952-64	1	1	1			1	1	1	1	1	3	4	3			3	0	0	0	0
952-65	0	1	1			1	1	1	2	1	3	4	3			3	0	0	0	0
952-66	1	1	1			1	1	1	1	1	3	4	3			3	0	0	0	0
952-67	1	1	1			1	1	1	1	1	3	3	3			3	0	0	0	0
952-68	1	1	0			1	1	1	1	1	3	3	3			3	0	0	0	0
952-69	0	1	1			1	1	1	2	1	4	3	3			3	0	0	0	0
952-70	1	1	1			1	1	1	1	1	4	3	3			3	0	0	0	0
952-71	1	1	1			1	1	1	1	1	3	3	3			3	0	0	0	0
952-72	1	2	1			1	1	1	1	1	3	3	3			3	1	0	0	0
952-73	0	1	1			1	1	1	2	1	3	4	3			3	0	0	1	0
952-74	1	1	1			1	1	1	3	1	3	4	3			3	0	0	1	0
952-75	0	1	1			1	1	1	1	1	3	4	4			4	0	0	0	0
952-76	1	1	0			1	1	1	1	1	4	4	3			4	0	0	0	0
952-77	1	1	1			1	1	1	1	1	4	4	3			4	0	0	0	0
952-78	1	1	1			1	1	1	2	1	3	3	3			3	0	0	0	0
952-79	1	1	1			1	1	1	1	1	4	4	3			4	0	0	0	0
952-80	1	2	1			1	1	1	2	1	5	4	3			4	1	1	1	1
952-81	1	1	1			1	1	1	2	1	4	3	3			3	0	1	1	1
952-82	1	3	1			1	1	1	2	1	3	3	3			3	0	1	1	1
952-83	1	1	1			1	1	1	2	1	3	3	3			3	0	1	1	1
952-84	1	1	1			1	1	1	2	1	3	3	3			3	0	1	1	1
952-85	1	1	1			1	1	1	2	1	3	3	3			3	0	0	1	0
952-86	1	1	1			1	2	1	2	2	3	3	3			3	0	0	1	0
952-87	1	2	1			1	1	1	2	1	4	4	5			4	0	0	0	0
952-88	1	1	1			1	3	1	2	2	3	3	3			3	0	1	1	1
952-89	1	2	1			1	1	2	3	2	4	5	4			4	1	1	2	1
952-90	2	1	1			1	1	2	2	2	4	4	4			4	0	1	1	1
952-91	1	1	1			1	1	1	2	1	4	4	4			4	0	1	1	1
952-92	2	1	1			1	1	1	2	1	3	4	4			4	0	1	1	1
952-93	1	1	1			1	2	1	3	2	4	4	4			4	1	1	1	1
952-94	1	1	1			1	1	1	2	1	4	3	4			4	1	0	1	1
952-95	1	1	1			1	1	1	2	1	4	4	4			4	0	0	1	0
952-96	5	5	3			5	3	1	5	3	5	5	5			5	1	1	2	1

## Sheet: Fig 4A
	Butyrate 60mM				Caffeine 6.25mM						Calcofluor White (CFW) 10X				Calcofluor White (CFW) 1X				CuSO4 10mM				Farnesol 30mM				Fluconazole 2ng/mL				Itaconic				LiCl 125mM				YNB lactate				YNB dextrose lactate				pH 2
Isolate	replicate 1	replicate 2	average	relative	replicate 1	replicate 2	replicate 3	replicate 4	average	relative	replicate 1	replicate 2	average	relative	replicate 1	replicate 2	average	relative	replicate 1	replicate 2	average	relative	replicate 1	replicate 2	average	relative	replicate 1	replicate 2	average	relative	replicate 1	replicate 2	average	relative	replicate 1	replicate 2	average	relative	replicate 1	replicate 2	average	relative	replicate 1	replicate 2	average	relative	replicate 1	replicate 2	average
806-1	0.839	0.913	0.876	0.974416	1.05	1.233	1.24	1.196	1.17975	0.967405	1.265	1.244	1.2545	0.976645	1.274	1.272	1.273	1.10216	1.516	1.47	1.493	2.15285	1.046	1.04	1.043	0.997132	0.803	0.661	0.732	1.14464	1.273	1.266	1.2695	0.994127	1.153	1.099	1.126	0.983836	0.23	0.201	0.2155	1.04106	0.831	0.844	0.8375	1.05082	0.833	0.889	0.861
811-1	1.01	0.825	0.9175	1.02058	0.831	0.561	0.72	0.483	0.64875	0.53198	1.327	1.326	1.3265	1.0327	1.319	1.294	1.3065	1.13117	1.512	1.135	1.3235	1.90844	1.133	1.116	1.1245	1.07505	0.449	0.661	0.555	0.867866	1.301	1.269	1.285	1.00626	1.144	1.198	1.171	1.02315	0.256	0.21	0.233	1.1256	0.723	0.779	0.751	0.942284	0.816	0.88	0.848
811-36	1.072	0.889	0.9805	1.09066	1.329	1.348	1.306	1.268	1.31275	1.07647	1.299	1.323	1.311	1.02063	1.334	1.328	1.331	1.15238	1.572	1.257	1.4145	2.03965	1.087	1.051	1.069	1.02199	0.515	0.447	0.481	0.75215	1.326	1.305	1.3155	1.03015	1.186	1.176	1.181	1.03189	0.206	0.197	0.2015	0.97343	0.816	0.821	0.8185	1.02698	0.88	0.867	0.8735
811-62	0.97	0.868	0.919	1.02225	0.585	0.424	0.759	0.649	0.60425	0.49549	1.318	1.299	1.3085	1.01868	1.325	1.314	1.3195	1.14242	1.549	1.532	1.5405	2.22134	1.078	1.101	1.0895	1.04159	0.297	0.477	0.387	0.60516	1.346	1.355	1.3505	1.05756	1.181	1.155	1.168	1.02053	0.209	0.217	0.213	1.02899	0.802	0.865	0.8335	1.0458	0.857	0.817	0.837
811-7	0.595	0.562	0.5785	0.643493	0.532	0.484	0.6	0.512	0.532	0.436244	0.813	0.793	0.803	0.625146	0.826	0.774	0.8	0.692641	1.243	0.966	1.1045	1.59265	1.011	0.902	0.9565	0.914436	0.148	0.31	0.229	0.358092	1.304	1.287	1.2955	1.01449	0.702	0.696	0.699	0.610747	0.149	0.144	0.1465	0.707729	0.519	0.61	0.5645	0.708281	0.721	0.692	0.7065
813-25	1.201	1.012	1.1065	1.23081	1.318	1.295	1.263	1.269	1.28625	1.05474	1.674	1.351	1.5125	1.1775	1.355	1.393	1.374	1.18961	1.567	1.509	1.538	2.21774	1.093	1.052	1.0725	1.02533	1.07	1.157	1.1135	1.7412	1.273	1.278	1.2755	0.998825	1.203	1.256	1.2295	1.07427	0.22	0.225	0.2225	1.07488	0.837	0.786	0.8115	1.01819	0.81	0.857	0.8335
813-61	0.973	0.828	0.9005	1.00167	1.335	1.277	1.315	1.207	1.2835	1.05248	1.304	1.301	1.3025	1.01401	1.326	1.314	1.32	1.14286	1.588	1.533	1.5605	2.25018	1.15	1.103	1.1265	1.07696	0.842	0.847	0.8445	1.32056	1.284	1.269	1.2765	0.999608	1.228	1.225	1.2265	1.07165	0.234	0.218	0.226	1.09179	0.781	0.779	0.78	0.97867	0.793	0.916	0.8545
813-96	0.896	0.863	0.8795	0.978309	1.33	1.304	1.251	1.24	1.28125	1.05064	1.294	1.298	1.296	1.00895	1.304	1.272	1.288	1.11515	1.533	1.474	1.5035	2.16799	1.116	1.06	1.088	1.04015	0.865	0.811	0.838	1.3104	1.312	1.304	1.308	1.02428	1.174	1.159	1.1665	1.01922	0.237	0.217	0.227	1.09662	0.777	0.81	0.7935	0.995609	0.846	0.816	0.831
814-147	0.899	0.861	0.88	0.978865	1.245	1.299	1.216	1.164	1.231	1.00943	1.259	1.262	1.2605	0.981316	1.275	1.299	1.287	1.11429	1.458	1.448	1.453	2.09517	1.047	1.004	1.0255	0.980402	1.003	0.985	0.994	1.55434	1.318	1.305	1.3115	1.02702	1.072	1.069	1.0705	0.935343	0.222	0.218	0.22	1.0628	0.777	0.802	0.7895	0.99059	0.768	0.83	0.799
814-168	0.801	0.805	0.803	0.893215	1.118	1.219	1.063	1.065	1.11625	0.915334	1.178	1.151	1.1645	0.906578	1.179	1.181	1.18	1.02165	1.401	1.436	1.4185	2.04542	0.96	0.97	0.965	0.922562	0.959	0.941	0.95	1.48554	1.344	1.321	1.3325	1.04346	0.984	1.007	0.9955	0.869812	0.248	0.181	0.2145	1.03623	0.775	0.801	0.788	0.988708	0.742	0.72	0.731
814-183	0.933	0.875	0.904	1.00556	1.271	1.313	1.254	1.272	1.2775	1.04756	1.305	1.3	1.3025	1.01401	1.313	1.328	1.3205	1.14329	1.541	1.5	1.5205	2.1925	1.041	1.039	1.04	0.994264	0.927	0.824	0.8755	1.36904	1.314	1.291	1.3025	1.01997	1.11	1.053	1.0815	0.944954	0.266	0.182	0.224	1.08213	0.75	0.87	0.81	1.01631	0.837	0.753	0.795
814-186	0.941	0.831	0.886	0.985539	1.245	1.221	1.195	1.235	1.224	1.00369	1.321	1.311	1.316	1.02452	1.353	1.319	1.336	1.15671	1.523	1.479	1.501	2.16438	1.044	1.055	1.0495	1.00335	0.853	0.918	0.8855	1.38468	1.304	1.29	1.297	1.01566	1.147	1.065	1.106	0.966361	0.255	0.21	0.2325	1.12319	0.706	0.824	0.765	0.959849	0.892	0.786	0.839
814-42	0.919	0.832	0.8755	0.97386	1.265	1.282	1.201	1.23	1.2445	1.0205	1.262	1.265	1.2635	0.983651	1.287	1.272	1.2795	1.10779	1.514	1.49	1.502	2.16583	1.065	1.018	1.0415	0.995698	0.98	0.971	0.9755	1.52541	1.292	1.276	1.284	1.00548	1.115	1.099	1.107	0.967235	0.25	0.184	0.217	1.04831	0.717	0.865	0.791	0.992472	0.804	0.837	0.8205
814-45	0.846	0.822	0.834	0.927697	1.31	1.248	1.261	1.188	1.25175	1.02645	1.262	1.256	1.259	0.980148	1.27	1.272	1.271	1.10043	1.471	1.345	1.408	2.03028	1.118	1.013	1.0655	1.01864	1.244	0.982	1.113	1.74042	0.974	0.918	0.946	0.740799	1.127	1.168	1.1475	1.00262	0.203	0.22	0.2115	1.02174	0.76	0.795	0.7775	0.975533	0.829	0.702	0.7655
824-51	1.045	0.908	0.9765	1.08621	1.288	1.246	0.53	1.231	1.07375	0.880484	1.313	1.297	1.305	1.01596	1.319	1.304	1.3115	1.1355	1.603	1.484	1.5435	2.22567	1.11	1.073	1.0915	1.0435	0.859	0.906	0.8825	1.37998	1.292	1.27	1.281	1.00313	1.048	0.986	1.017	0.888598	0.226	0.229	0.2275	1.09903	0.747	0.787	0.767	0.962359	0.784	0.826	0.805
830-11	0.906	0.951	0.9285	1.03281	1.244	1.238	1.148	1.1	1.1825	0.96966	1.329	1.323	1.326	1.03231	1.325	1.349	1.337	1.15758	1.54	1.518	1.529	2.20476	1.077	1.056	1.0665	1.0196	0.253	0.363	0.308	0.481626	1.349	1.338	1.3435	1.05208	1.038	0.95	0.994	0.868502	0.23	0.195	0.2125	1.02657	0.727	0.855	0.791	0.992472	0.745	0.834	0.7895
830-22	0.987	0.908	0.9475	1.05395	1.277	1.236	0.783	1.25	1.1365	0.931939	1.317	1.352	1.3345	1.03893	1.355	1.333	1.344	1.16364	1.6	1.496	1.548	2.23216	1.096	1.137	1.1165	1.0674	0.238	0.392	0.315	0.492572	1.31	1.289	1.2995	1.01762	0.949	0.833	0.891	0.778506	0.258	0.21	0.234	1.13043	0.748	0.821	0.7845	0.984316	0.848	0.799	0.8235
830-26	0.947	0.929	0.938	1.04338	1.249	1.243	1.068	1.168	1.182	0.96925	1.335	1.334	1.3345	1.03893	1.349	1.344	1.3465	1.1658	1.51	1.554	1.532	2.20908	1.071	1.087	1.079	1.03155	0.377	0.394	0.3855	0.602815	1.307	1.296	1.3015	1.01919	0.954	1.026	0.99	0.865007	0.203	0.205	0.204	0.985507	0.744	0.852	0.798	1.00125	0.806	0.885	0.8455
831-1	0.855	0.825	0.84	0.934372	0.427	0.385	1.238	0.549	0.64975	0.5328	1.278	1.284	1.281	0.997275	1.279	1.305	1.292	1.11861	1.562	1.462	1.512	2.18025	1.086	0.969	1.0275	0.982314	1.156	1.128	1.142	1.78577	1.297	1.285	1.291	1.01096	0.947	0.831	0.889	0.776758	0.264	0.189	0.2265	1.0942	0.849	0.93	0.8895	1.11606	0.761	0.699	0.73
831-2	0.947	0.869	0.908	1.01001	0.902	1.04	0.684	1.237	0.96575	0.791923	1.292	1.276	1.284	0.999611	1.301	1.312	1.3065	1.13117	1.427	1.428	1.4275	2.0584	1.051	1.03	1.0405	0.994742	0.369	0.691	0.53	0.828772	1.343	1.324	1.3335	1.04424	1.032	0.968	1	0.873744	0.278	0.2	0.239	1.15459	0.775	0.93	0.8525	1.06964	0.801	0.786	0.7935
833-19	0.994	0.762	0.878	0.976641	0.559	0.624	1.319	1.277	0.94475	0.774703	1.351	1.324	1.3375	1.04126	1.359	1.341	1.35	1.16883	1.465	1.532	1.4985	2.16078	1.16	1.142	1.151	1.10038	0.846	0.562	0.704	1.10086	1.308	1.301	1.3045	1.02153	1.228	1.179	1.2035	1.05155	0.29	0.204	0.247	1.19324	0.824	0.972	0.898	1.12673	0.888	0.946	0.917
833-21	1.066	0.891	0.9785	1.08843	0.879	0.813	1.319	1.301	1.078	0.883969	1.335	1.338	1.3365	1.04048	1.348	1.339	1.3435	1.1632	1.602	1.53	1.566	2.25811	1.185	1.135	1.16	1.10899	0.426	0.415	0.4205	0.657545	1.298	1.279	1.2885	1.00901	1.224	1.251	1.2375	1.08126	0.214	0.239	0.2265	1.0942	0.826	0.858	0.842	1.05646	0.791	0.885	0.838
833-27	0.992	0.892	0.942	1.04783	0.523	0.607	0.596	0.818	0.636	0.521525	1.359	1.311	1.335	1.03931	1.326	1.314	1.32	1.14286	1.355	1.492	1.4235	2.05263	1.154	1.135	1.1445	1.09417	0.851	0.827	0.839	1.31196	1.35	1.346	1.348	1.0556	1.211	1.191	1.201	1.04937	0.257	0.258	0.2575	1.24396	0.83	0.866	0.848	1.06399	0.823	0.822	0.8225
833-4	0.972	0.944	0.958	1.06563	0.841	0.792	0.627	0.569	0.70725	0.579951	1.336	1.355	1.3455	1.04749	1.347	1.385	1.366	1.18268	1.359	1.527	1.443	2.08075	1.158	1.195	1.1765	1.12476	0.264	0.621	0.4425	0.691947	1.312	1.304	1.308	1.02428	1.202	1.247	1.2245	1.0699	0.263	0.204	0.2335	1.12802	0.818	0.899	0.8585	1.07716	0.821	0.827	0.824
838-2	0.981	0.835	0.908	1.01001	0.705	0.682	0.572	1.18	0.78475	0.643501	1.33	1.351	1.3405	1.0436	1.352	1.344	1.348	1.1671	1.443	1.556	1.4995	2.16222	1.164	1.15	1.157	1.10612	0.538	0.656	0.597	0.933542	1.236	1.238	1.237	0.968677	1.22	1.175	1.1975	1.04631	0.23	0.221	0.2255	1.08937	0.905	0.856	0.8805	1.10477	0.776	0.837	0.8065
838-4	0.999	0.944	0.9715	1.08065	1.427	1.373	1.143	1.312	1.31375	1.07729	1.352	1.364	1.358	1.05722	1.372	1.363	1.3675	1.18398	1.622	1.533	1.5775	2.27469	1.158	1.14	1.149	1.09847	0.993	0.847	0.92	1.43862	1.239	1.219	1.229	0.962412	1.199	1.19	1.1945	1.04369	0.22	0.265	0.2425	1.1715	0.901	0.872	0.8865	1.1123	0.776	0.875	0.8255
847-3	0.837	0.876	0.8565	0.952725	0.558	1.16	1.261	1.25	1.05725	0.866954	1.294	1.275	1.2845	1	1.294	1.308	1.301	1.12641	1.538	1.492	1.515	2.18457	1.131	1.063	1.097	1.04876	0.327	0.383	0.355	0.555121	1.311	1.3	1.3055	1.02232	1.061	0.981	1.021	0.892093	0.239	0.258	0.2485	1.20048	0.758	0.743	0.7505	0.941656	0.686	0.751	0.7185
847-7	0.822	0.827	0.8245	0.91713	0.479	0.837	0.401	0.78	0.62425	0.51189	1.329	1.319	1.324	1.03075	1.309	1.308	1.3085	1.1329	1.518	1.49	1.504	2.16871	1.044	1.02	1.032	0.986616	0.483	0.445	0.464	0.725567	1.328	1.283	1.3055	1.02232	1.084	0.908	0.996	0.870249	0.233	0.227	0.23	1.11111	0.737	0.827	0.782	0.981179	0.849	0.725	0.787
851-1	0.907	0.873	0.89	0.989989	1.005	1.158	1.044	0.868	1.01875	0.835383	1.311	1.3	1.3055	1.01635	1.315	1.292	1.3035	1.12857	1.482	1.431	1.4565	2.10022	1.129	1.125	1.127	1.07744	0.201	0.437	0.319	0.498827	1.298	1.263	1.2805	1.00274	1.167	1.24	1.2035	1.05155	0.261	0.21	0.2355	1.13768	0.744	0.838	0.791	0.992472	0.749	0.768	0.7585
851-2	0.903	0.815	0.859	0.955506	1.244	1.256	1.251	1.204	1.23875	1.01579	1.308	1.307	1.3075	1.01791	1.345	1.302	1.3235	1.14589	1.538	1.498	1.518	2.1889	1.094	1.083	1.0885	1.04063	0.802	0.652	0.727	1.13683	1.346	1.317	1.3315	1.04268	1.189	1.138	1.1635	1.0166	0.212	0.192	0.202	0.975845	0.833	0.842	0.8375	1.05082	0.893	0.91	0.9015
859-2	0.895	0.893	0.894	0.994438	1.128	1.014	0.747	1.128	1.00425	0.823493	1.267	1.304	1.2855	1.00078	1.306	1.315	1.3105	1.13463	1.611	1.508	1.5595	2.24874	1.062	1.064	1.063	1.01625	0.17	0.886	0.528	0.825645	1.178	1.185	1.1815	0.925215	1.137	1.152	1.1445	1	0.217	0.188	0.2025	0.978261	0.727	0.888	0.8075	1.01317	0.843	0.853	0.848
861-3	0.902	0.786	0.844	0.938821	1.395	1.138	1.236	1.2	1.24225	1.01866	1.31	1.276	1.293	1.00662	1.327	1.306	1.3165	1.13983	1.504	1.452	1.478	2.13122	1.131	1.151	1.141	1.09082	1.016	0.763	0.8895	1.39093	1.312	1.299	1.3055	1.02232	1.15	1.037	1.0935	0.955439	0.211	0.231	0.221	1.06763	0.773	0.816	0.7945	0.996863	0.863	0.83	0.8465
861-4	0.864	0.866	0.865	0.96218	1.316	1.319	1.115	1.283	1.25825	1.03178	1.292	1.305	1.2985	1.0109	1.291	1.306	1.2985	1.12424	1.544	1.49	1.517	2.18745	1.089	1.094	1.0915	1.0435	0.444	0.734	0.589	0.921032	1.278	1.268	1.273	0.996868	1.124	1.008	1.066	0.931411	0.267	0.221	0.244	1.17874	0.801	0.803	0.802	1.00627	0.877	0.822	0.8495
871-1	0.889	0.814	0.8515	0.947164	1.331	1.311	1.315	1.254	1.30275	1.06827	1.331	1.319	1.325	1.03153	1.325	1.36	1.3425	1.16234	1.504	1.471	1.4875	2.14492	1.15	1.112	1.131	1.08126	0.235	0.244	0.2395	0.374511	1.209	1.195	1.202	0.941269	1.21	1.157	1.1835	1.03408	0.215	0.187	0.201	0.971014	0.838	0.887	0.8625	1.08218	0.88	0.813	0.8465
872-27	0.885	0.841	0.863	0.959956	0.68	0.628	1.223	0.938	0.86725	0.711152	1.302	1.287	1.2945	1.00779	1.302	1.31	1.306	1.13074	1.555	1.494	1.5245	2.19827	1.095	1.04	1.0675	1.02055	1.001	0.899	0.95	1.48554	1.294	1.298	1.296	1.01488	1.151	1.092	1.1215	0.979904	0.35	0.196	0.273	1.31884	0.734	0.863	0.7985	1.00188	0.81	0.871	0.8405
872-60	0.919	0.855	0.887	0.986652	1.262	1.286	1.272	1.2	1.255	1.02911	1.325	1.296	1.3105	1.02024	1.315	1.306	1.3105	1.13463	1.584	1.481	1.5325	2.20981	1.046	1.019	1.0325	0.987094	0.34	0.527	0.4335	0.677873	1.341	1.313	1.327	1.03915	1.104	1.149	1.1265	0.984273	0.241	0.235	0.238	1.14976	0.761	0.765	0.763	0.95734	0.807	0.81	0.8085
874-2	0.803	0.811	0.807	0.897664	0.41	0.512	0.379	0.691	0.498	0.408364	1.258	1.246	1.252	0.974698	1.234	1.242	1.238	1.07186	1.48	1.453	1.4665	2.11464	1.053	1.046	1.0495	1.00335	0.472	0.794	0.633	0.989836	1.357	1.349	1.353	1.05951	1.119	1.137	1.128	0.985583	0.235	0.204	0.2195	1.06039	0.774	0.748	0.761	0.954831	0.84	0.908	0.874
874-4	0.887	0.881	0.884	0.983315	1.237	1.261	1.022	1.175	1.17375	0.962485	1.288	1.327	1.3075	1.01791	1.314	1.305	1.3095	1.13377	1.139	1.453	1.296	1.86878	1.105	1.142	1.1235	1.07409	0.301	0.779	0.54	0.84441	1.304	1.295	1.2995	1.01762	1.147	1.235	1.191	1.04063	0.207	0.204	0.2055	0.992754	0.801	0.917	0.859	1.07779	0.856	0.891	0.8735
880-2	0.858	0.818	0.838	0.932147	1.083	1.104	1.07	1.069	1.0815	0.886839	1.216	1.214	1.215	0.945893	1.2	1.255	1.2275	1.06277	1.285	1.4	1.3425	1.93583	1.087	1.057	1.072	1.02486	0.464	0.388	0.426	0.666145	1.322	1.311	1.3165	1.03093	0.926	0.946	0.936	0.817824	0.232	0.19	0.211	1.01932	0.668	0.769	0.7185	0.901506	0.807	0.793	0.8
882-46	0.635	0.583	0.609	0.677419	0.592	0.669	0.492	0.501	0.5635	0.462075	0.932	0.988	0.96	0.747373	0.807	0.907	0.857	0.741991	1.013	1.204	1.1085	1.59841	0.786	0.957	0.8715	0.833174	0.217	0.307	0.262	0.409695	1.359	1.335	1.347	1.05482	0.655	0.622	0.6385	0.557886	0.151	0.162	0.1565	0.756039	0.543	0.688	0.6155	0.772271	0.663	0.608	0.6355
882-52	0.936	0.831	0.8835	0.982759	0.604	0.513	0.59	0.902	0.65225	0.53485	1.327	1.369	1.348	1.04944	1.325	1.319	1.322	1.14459	1.579	1.517	1.548	2.23216	1.122	1.133	1.1275	1.07792	0.324	0.762	0.543	0.849101	1.298	1.288	1.293	1.01253	1.148	1.117	1.1325	0.989515	0.229	0.223	0.226	1.09179	0.877	0.836	0.8565	1.07465	0.825	0.844	0.8345
882-60	0.605	0.587	0.596	0.662959	0.559	0.698	0.628	0.708	0.64825	0.53157	1.133	1.163	1.148	0.893733	1.152	1.171	1.1615	1.00563	1.184	1.251	1.2175	1.75559	0.863	1.015	0.939	0.897706	0.216	0.358	0.287	0.448788	1.3	1.3	1.3	1.01801	0.815	0.849	0.832	0.726955	0.145	0.162	0.1535	0.741546	0.527	0.511	0.519	0.651192	0.68	0.652	0.666
882-62	0.882	0.848	0.865	0.96218	0.722	0.779	1.275	1.224	1	0.820008	1.304	1.299	1.3015	1.01323	1.31	1.341	1.3255	1.14762	1.574	1.508	1.541	2.22206	1.142	1.085	1.1135	1.06453	0.459	0.63	0.5445	0.851446	1.184	1.175	1.1795	0.923649	1.222	1.214	1.218	1.06422	0.202	0.204	0.203	0.980676	0.741	0.831	0.786	0.986198	0.854	0.745	0.7995
888-1	0.914	0.761	0.8375	0.931591	1.046	1.114	1.078	1.03	1.067	0.874949	1.196	1.191	1.1935	0.929155	1.247	1.228	1.2375	1.07143	0.767	1.321	1.044	1.50541	1.082	1.101	1.0915	1.0435	0.401	0.437	0.419	0.655199	1.356	1.317	1.3365	1.04659	0.93	0.983	0.9565	0.835736	0.243	0.203	0.223	1.07729	0.651	0.729	0.69	0.865747	0.772	0.871	0.8215
946-12	1.064	0.77	0.917	1.02002	0.598	0.84	0.275	0.961	0.6685	0.548175	1.244	1.232	1.238	0.963799	1.237	1.236	1.2365	1.07056	1.177	1.44	1.3085	1.88681	0.976	0.953	0.9645	0.922084	0.43	0.317	0.3735	0.58405	1.354	1.31	1.332	1.04307	1.041	0.905	0.973	0.850153	0.193	0.209	0.201	0.971014	0.747	0.757	0.752	0.943538	0.701	0.852	0.7765
SC5314	0.9	0.898	0.899	1	1.223	1.283	1.147	1.225	1.2195	1	1.276	1.293	1.2845	1	1.113	1.197	1.155	1	0.821	0.566	0.6935	1	1.074	1.018	1.046	1	0.449	0.83	0.6395	1	1.287	1.267	1.277	1	1.162	1.127	1.1445	1	0.197	0.217	0.207	1	0.799	0.795	0.797	1	0.744	0.813	0.7785
[truncated: 201 more columns]

## Sheet: Fig 4B
CP2 location	Isolate
A1	806-1	1.27591	0.63824
A2	847-3	1.34026	0.918323	1.22627
A3	833-21	1.00896	0.552524
A4	871-1	1.10959	0.913187
A5	882-62	0.652304	0.773415
A6	813-96	0.850899	0.642795
B1	851-2	0.732446	0.848463
B2	833-19	0.673465	0.790156
B3	872-27	0.802365	0.847053
B4	831-1	0.841471	0.890056
B5	814-42	0.840161	0.815727	0.979001
B6	814-147	0.752076	0.906406
C1	811-62	0.757709	0.60924
C2	833-4	0.670299	0.425086
C3	830-11	0.792836	0.844298
C4	851-1	0.816111	0.819187
C5	814-45	0.730874	0.801938
C6	872-60	0.91962	0.665315	0.778982
D1	814-168	0.82929	1.17217	0.940037	1.69528
D2	880-2	0.778288	0.965518	0.791109	0.658735
D3	830-26	0.873308	1.04822	1.05287
D4	888-1	1.03961	0.963119	0.834385
D5	811-1	0.961762	0.651116	1.04035
D6	811-36	0.900401	0.813427	1.21588
E1	814-183	1.0215	0.745444
E2	859-2	0.976613	0.93576	1.32068
E3	874-4	0.890272	0.898468	0.918695
E4	830-22	0.601668	0.901523	0.76615	1.21774
E5	811-7	0.650191	0.483047	0.398613
E6	824-51	0.896991	0.649773	1.1871
F1	831-2	0.828833	1.0439
F2	861-4	0.95036	1.14669
F3	874-2	0.935975	0.887532	1.29329
F4	882-46	0.759036	0.934438
F5	813-61	0.889413	0.548245	0.799206
F6	946-12	0.732618	0.697917	0.9646
G1	814-186	0.762257	0.843249
G2	861-3	0.578398	0.637739
G3	838-2	0.574328	0.771557
G4	882-52	0.67489	0.602965
G6	SC5314	1	1	1	1
H1	847-7	1.13561	0.828167	0.937621
H2	833-27	0.830328	0.645561	0.684243
H3	838-4	0.860813	0.645529	0.668151
H4	882-60	0.587832	0.456551
H5	813-25	0.546278	0.792682
H6	CHN1	0.633805	0.676742
	P78048	2.09897	2.17002	2.30363	2.63212
	P37039	1.35334	2.05749	1.79452	0.806105
	P75010	2.74229	2.28115	2.81594	2.62169
	P57055	2.35574		1.62849	2.0763
	P78042	1.9391	2.69007	2.9454	1.93334
	P34048	2.64602	4.55579	2.34039	3.10453
	P76055	1.58379	2.44756	1.99552	2.16023
	P76067	4.32904	3.30322		1.6764
	P60002	2.13646	1.53527	2.47972
	P94015	2.05373	2.09638	2.36374	2.36374
	P75063	1.9503	1.74954	2.98196	2.63812
	P75016	1.51585	1.55103	1.77904	1.6393

## Sheet: Fig 4C
	% macrophage cell death
	biological replicate 1					biological replicate 2
Isolate	field 1	field 2	field 3	field 4	average	field 1	field 2	field 3	field 4	average	Cell Death Rate
SC5314	5.71429	8.40708	7.08333	6.12245	6.83179	23.8095	0.877193	7.47664	0.970874	8.28356	7.55767
814-186	0.377358	0.37037	0.887574	1.93548	0.892697	0	1.97044	0.505051	0	0.618873	0.755785
814-183	0.326797	1.44928	0.717703	1.04895	0.885682	0.571429	0	1.20482	0.549451	0.581425	0.733553
814-45	1.11111	1.61943	1.41343	1.55844	1.4256	1.97044	1.08108	1.75439	0.657895	1.36595	1.39578
814-168	0.815217	1.84502	0.903614	2.12766	1.42288	1.98675	1.19048	0.456621	1.36986	1.25093	1.3369
814-147	1.47929	2.14477	1.58311	1.41643	1.6559	1.13636	1.1976	0.584795	0.578035	0.8742	1.26505
814-42	3.18841	3.05344	3.0303	1.19403	2.61654	0.704225	1.76991	0.684932	1.53846	1.17438	1.89546
872-27	1.39276	0.857143	0.537634	0.914634	0.925542	1.23457	2.58065	0	0.609756	1.10624	1.01589
872-60	2.02899	0.990099	2.83912	1.62602	1.87105	4.44444	0	1.20482	1.04167	1.67273	1.77189
833-27	2.80702	1.16618	1.2945	1.21581	1.62088	0.543478	1.1976	0.636943	1.79641	1.04361	1.33224
833-19	2.64901	0.826446	1.93548	2.42215	1.95827	4.95868	3.04878	1.21951	0.591716	2.45467	2.20647
838-2	9.77444	6.23229	7.59494	8.39416	7.99896	2.27273	3.38983	4.49438	0.546448	2.67585	5.3374
833-4	0.519481	2.48619	2.48447	0.769231	1.56484	2.53807	2.58065	1.65289	0.699301	1.86773	1.71629
838-4	2.29226	4.21456	2.49377	3.89222	3.2232	1.16279	1.3245	2	2.43902	1.73158	2.47739
833-21	1.63399	1.4652	0.647249	1.53846	1.32122	3.01205	0.617284	0	1.2987	1.23201	1.27662
831-2	3.125	3.13725	2.37389	3.33333	2.99237	0	1.68539	1.08108	0.662252	0.857181	1.92478
831-1	4.71976	6.82731	4.01235	9.33333	6.22319	3.72093	2.12766	1.71429	1.77515	2.33451	4.27885
946-12	4.01606	3.09735	3.43137	0.746269	2.82276	1.0101	7.77778	3.26087	5.21739	4.31653	3.56965
813-61	2.07469	2.72109	1.08303	1.37931	1.81453	0	1.16959	0	1.41844	0.647008	1.23077
813-96	0.660066	2.64901	1.09091	1.92308	1.58076	0	0	0.787402	2	0.69685	1.13881
813-25	3.02013	1.44928	2.89855	2.0202	2.34704	0.613497	2.12766	0	1.3245	1.01641	1.68173
882-52	3.74532	0.983607	1.38408	1.03806	1.78777	7.46269	1.5625	2.06186	0.571429	2.91462	2.35119
811-62	0.423729	4	0.425532	0.473934	1.3308	0	2.85714	1.90476	1	1.44048	1.38564
882-62	1.94553	1.5873	0.852273	2.1148	1.62498	2.22222	0.892857	1.22699	1.13636	1.36961	1.49729
811-1	7.0922	1.7094	1.20482	1.48515	2.87289	4.03226	2.77778	3.90625	3.22581	3.48552	3.17921
851-2	0.895522	2	1.0101	0.854701	1.19008	0.930233	1.68539	0.588235	1.38889	1.14819	1.16913
851-1	1.45349	4.40252	1.29534	1.38889	2.13506	1.37931	0	1.76471	2.04082	1.29621	1.71563
871-1	3.52113	3.42679	3.94265	1.01695	2.97688	1.1236	0.564972	2.85714	1.21212	1.43946	2.20817
830-26	1.12782	0.990099	1.4652	2	1.39578	2.58621	0.70922	1.62602	0.746269	1.41693	1.40635
830-22	2.18978	0.687285	1.25392	0.369004	1.125	0	1.69492	0.699301	1.47059	0.966201	1.0456
830-11	0.996678	0.990099	0.664452	0.327869	0.744774	1.43885	0.549451	1.44928	2.88462	1.58055	1.16266
874-2	4.18251	5.46218	4.96689	1.62602	4.0594	1.40845	0.75188	2.01342	1.48148	1.41381	2.7366
874-4	2.53968	2.28571	3.04878	3.125	2.74979	1.38889	0	1.31579	2.30769	1.25309	2.00144
859-2	3.44828	8.17121	4.95627	7.02875	5.90113	2.58065	0.675676	1.49254	1.05263	1.45037	3.67575
806-1	3.7594	1.5625	2.15054	4.25532	2.93194	6.08696	5.17241	4.71698	12.6582	7.15864	5.04529
888-1	2.66667	4.70588	3.13725	6	4.12745	1.42857	0.806452	2.27273	3.84615	2.08848	3.10796
880-2	8.86076	7.393	10.625	15.2047	10.5209	1.0101	8.88889	2.9703	0	3.21732	6.86909
824-51	3.07018	2.68657	3.26087	2.6616	2.9198	0.847458	0.970874	0	0	0.454583	1.68719
847-7	1.95312	0.286533	0.983607	2.11864	1.33548	0	0	0.485437	0	0.121359	0.728418
847-3	1.24611	3.40909	1.79856	1.88088	2.08366	0.699301	0.571429	1.3986	0.526316	0.798912	1.44129
861-3	2.49307	3.30882	3.36134	1.10294	2.56655	1.29032	0	0	0.529101	0.454856	1.5107
861-4	1.49701	0	2.28426	2.9304	1.67792	1.28205	0.561798	1.13636	0.543478	0.880923	1.27942
882-60	1.09091	0.711744	0.808625	0.328947	0.735056	0.70922	1.53846	0.680272	0.746269	0.918556	0.826806
882-46	0	0	1.74216	0.302115	0.511069	0	1.48148	2.08333	2.80374	1.59214	1.0516
811-7	0.896861	0	1.18577	0.943396	0.756507	0.980392	5.26316	1.5625	0	1.95151	1.35401
811-36	0.692042	0.888889	0.636943	2.0339	1.06294	5.61798	4	6.17284	4.54545	5.08407	3.07351
P78048	2.84553	1.25	1.18694	1.47493	1.68935	0.684932	1.0929	1.41509	0	0.798231	1.24379
P37039	0	1.53846	0.677966	1.18694	0.850843	1.59574	0	0.657895	1.1976	0.862811	0.856827
P75010	2.30769	1.85185	1.9544	1.15942	1.81834	1.16279	3.42466	0.598802	3.59281	2.19477	2.00655
P57055	6.95187	5.15873	2.89017	1.97368	4.24361	4.49438	4.34783	0.934579	3.64964	3.35661	3.80011
P78042	1.82927	0.959233	1.65563	0.30303	1.18679	1.13636	0	0.581395	1.18343	0.725298	0.956044
P34048	1.59744	0	0.974026	1.45773	1.0073	0.429185	0.571429	0	0	0.250153	0.628726
P76055	1.22324	0.341297	0.47619	0.920245	0.740244	0.564972	0.775194	0	1.24224	0.6456	0.692922
P76067	1.43678	0.738007	2.32558	2.2409	1.68532	0.628931	2.48447	1.6129	2.5641	1.8226	1.75396
P60002	1.66667	1.57895	1.66113	0.793651	1.4251	0.813008	3.84615	0	2.08333	1.68562	1.55536
P94015	1.1396	0.859599	1.16732	1.51515	1.17042	0.621118	0.645161	0.632911	0.729927	0.657279	0.913848
P75063	1.2931	1.59363	2.83401	1.51515	1.80897	0	2.54237	0.884956	5.76923	2.29914	2.05406
P75016	0.699301	2.3569	1.94175	1.87266	1.71765	3.81679	2.8777	2.05479	1.57068	2.57999	2.14882
mock	1.1583	0.895522	1.21212	0.58997	0.963979	0.934579	0	1.05263	0	0.496803	0.730391

## Sheet: Fig 5C
CalCEN	description_1	description_2	feature_name_1	interaction	name	sac_ortholog_1	sac_ortholog_2	selected	shared interaction	shared name
0.992928	C2H2 transcription factor; Spider biofilm induced	C2H2 transcription factor; ortholog of S. cerevisiae Adr1 but mutant phenotype suggests a different set of target genes; transposon mutation affects filamentous growth; Spider biofilm induced	C1_13880C_A	interacts with	ZMS1 (interacts with) ADR1	TDA9	NA	FALSE	interacts with	ZMS1 (interacts with) ADR1
0.989913	C2H2 transcription factor; Spider biofilm induced	Putative Aft domain transcription factor; role in regulation of iron metabolism, oxidative stress, adhesion, hyphal growth, colony morphology, virulence; complements S. cerevisiae aft1 mutation; Spider biofilm induced	C1_13880C_A	interacts with	ZMS1 (interacts with) AFT2	TDA9	AFT2	FALSE	interacts with	ZMS1 (interacts with) AFT2
0.993702	C2H2 transcription factor; Spider biofilm induced	Zn(II)2Cys6 transcription factor; involved in regulation of adhesion genes; involved in white-opaque switch; forms complex with Mcm1; mutant is sensetive to 5-fluorocytosine and lithium chloride; Spider biofilm induced	C1_13880C_A	interacts with	ZMS1 (interacts with) AHR1	TDA9	NA	FALSE	interacts with	ZMS1 (interacts with) AHR1
0.988115	C2H2 transcription factor; Spider biofilm induced	Putative vacuolar transporter of large neutral amino acids; induced by alpha pheromone in SpiderM medium	C1_13880C_A	interacts with	ZMS1 (interacts with) AVT4	TDA9	AVT4	FALSE	interacts with	ZMS1 (interacts with) AVT4
0.988761	C2H2 transcription factor; Spider biofilm induced	Ortholog(s) have borate efflux transmembrane transporter activity, role in borate transport, protein targeting to vacuole and fungal-type vacuole, plasma membrane localization	C1_13880C_A	interacts with	ZMS1 (interacts with) BOR1	TDA9	BOR1	FALSE	interacts with	ZMS1 (interacts with) BOR1
0.997241	C2H2 transcription factor; Spider biofilm induced	Chitin synthase; nonessential; required for wild-type chitin deposition in hyphae; transcript regulated during dimorphic transition; Chs1 and Chs2, but not Chs3, are inhibited by the protoberberine HWY-289; flow model biofilm repressed	C1_13880C_A	interacts with	ZMS1 (interacts with) CHS2	TDA9	CHS1	FALSE	interacts with	ZMS1 (interacts with) CHS2
0.987024	C2H2 transcription factor; Spider biofilm induced	Transcription factor; for mating, filamentation on solid media, pheromone-stimulated biofilms; in pathway with Ess1, Czf1; required with Efg1 for host cytokine response; regulates galactose metabolism genes; rat cathether biofilm repressed	C1_13880C_A	interacts with	ZMS1 (interacts with) CPH1	TDA9	STE12	FALSE	interacts with	ZMS1 (interacts with) CPH1
0.98745	C2H2 transcription factor; Spider biofilm induced	VH1 family MAPK phosphatase; regulates Cst20-Hst7-Cek1-Cph1 filamentation pathway; represses yeast-hyphal switch; required for virulence in mice; yeast-enriched; induced by alpha pheromone in SpiderM medium; Spider biofilm induced	C1_13880C_A	interacts with	ZMS1 (interacts with) CPP1	TDA9	MSG5	FALSE	interacts with	ZMS1 (interacts with) CPP1
0.998841	C2H2 transcription factor; Spider biofilm induced	Putative zinc-finger transcription factor, similar to A. nidulans FarA and FarB; activates genes required for fatty acid degradation; induced by oleate; null mutant displays carbon source utilization defects and slightly reduced virulence	C1_13880C_A	interacts with	ZMS1 (interacts with) CTF1	TDA9	NA	FALSE	interacts with	ZMS1 (interacts with) CTF1
0.992525	C2H2 transcription factor; Spider biofilm induced	Aminophospholipid translocase (flippase); maintains membrane lipid asymmetry in post-Golgi secretory vesicles; contributes to clathrin-coated vesicle formation and endocytosis; flow model biofilm repressed	C1_13880C_A	interacts with	ZMS1 (interacts with) DRS2	TDA9	DRS2	FALSE	interacts with	ZMS1 (interacts with) DRS2
0.987387	C2H2 transcription factor; Spider biofilm induced	GATA transcription factor, involved in regulation of nitrogen starvation-induced filamentous growth; regulates transcription of Mep2 ammonium permease; regulated by Gcn2 and Gcn4; mRNA binds She3; Spider biofilm induced	C1_13880C_A	interacts with	ZMS1 (interacts with) GLN3	TDA9	GLN3	FALSE	interacts with	ZMS1 (interacts with) GLN3
0.988455	C2H2 transcription factor; Spider biofilm induced	Protein involved in attachment of GPI-linked proteins to cell wall; member of major facilitator superfamily; phosphodiesterase/nucleotide pyrophosphatase domain; similar to S. cerevisiae Gpi7p	C1_13880C_A	interacts with	ZMS1 (interacts with) GPI7	TDA9	LAS21	FALSE	interacts with	ZMS1 (interacts with) GPI7
0.988922	C2H2 transcription factor; Spider biofilm induced	Plasma membrane G-protein-coupled receptor of the cAMP-PKA pathway; detects lactate and triggers signaling pathway that regulates beta-glucan masking and immune evasion; binds Gpa2; regulates HWP1 and ECE1; required for WT hyphal growth	C1_13880C_A	interacts with	ZMS1 (interacts with) GPR1	TDA9	GPR1	FALSE	interacts with	ZMS1 (interacts with) GPR1
0.990372	C2H2 transcription factor; Spider biofilm induced	Hexadecenal dehydrogenase; involved in the conversion of sphingosine 1-phosphate breakdown product hexadecenal to hexadecenoic acid; Spider biofilm induced	C1_13880C_A	interacts with	ZMS1 (interacts with) HFD1	TDA9	HFD1	FALSE	interacts with	ZMS1 (interacts with) HFD1
0.993926	C2H2 transcription factor; Spider biofilm induced	Glucose and galactose sensor; fermentation, filamentation, virulence roles; 20-member glucose transporter family; extended C terminus; high-glucose repressed; macrophage induced; flow model biofilm repressed; Spider biofilm induced	C1_13880C_A	interacts with	ZMS1 (interacts with) HGT4	TDA9	SNF3	FALSE	interacts with	ZMS1 (interacts with) HGT4
0.990811	C2H2 transcription factor; Spider biofilm induced	Ortholog of Kch1 a potassium transporter; mediates K+ influx and activates high-affinity Ca2+ influx system during mating pheromone response in S. cerevisiae; induced by alpha pheromone in SpiderM medium	C1_13880C_A	interacts with	ZMS1 (interacts with) KCH1	TDA9	KCH1	FALSE	interacts with	ZMS1 (interacts with) KCH1
0.989312	C2H2 transcription factor; Spider biofilm induced	Ortholog(s) have lysophospholipase activity, role in lipid homeostasis and lipid droplet localization	C1_13880C_A	interacts with	ZMS1 (interacts with) LPL1	TDA9	LPL1	FALSE	interacts with	ZMS1 (interacts with) LPL1
0.987528	C2H2 transcription factor; Spider biofilm induced	Zn(II)2Cys6 transcription factor; ortholog of S. cerevisiae Lys14 involved in the regulation of lysine biosynthesis genes	C1_13880C_A	interacts with	ZMS1 (interacts with) LYS143	TDA9	LYS14	FALSE	interacts with	ZMS1 (interacts with) LYS143
0.988014	C2H2 transcription factor; Spider biofilm induced	Ortholog(s) have role in cellular manganese ion homeostasis, mitochondrion organization	C1_13880C_A	interacts with	ZMS1 (interacts with) MAM3	TDA9	MAM3	FALSE	interacts with	ZMS1 (interacts with) MAM3
0.992988	C2H2 transcription factor; Spider biofilm induced	Alpha-1,2-mannosyl transferase; adds 3rd mannose in cell-wall mannoprotein biosynthesis; partially redundant with Mnt1; role in adherence and virulence; expressed in yeast and hyphae; fungal-specific; Hap43-induced; Spider biofilm induced	C1_13880C_A	interacts with	ZMS1 (interacts with) MNT2	TDA9	KRE2	FALSE	interacts with	ZMS1 (interacts with) MNT2
0.992266	C2H2 transcription factor; Spider biofilm induced	Putative RNA-binding protein; Hap43p-repressed gene; protein induced during the mating process	C1_13880C_A	interacts with	ZMS1 (interacts with) MPT5	TDA9	MPT5	FALSE	interacts with	ZMS1 (interacts with) MPT5
0.989856	C2H2 transcription factor; Spider biofilm induced	Ortholog(s) have S-adenosylmethionine-dependent methyltransferase activity and role in translational readthrough	C1_13880C_A	interacts with	ZMS1 (interacts with) MTQ1	TDA9	MTQ1	FALSE	interacts with	ZMS1 (interacts with) MTQ1
0.994376	C2H2 transcription factor; Spider biofilm induced	Has domain(s) with predicted oxidoreductase activity and role in metabolic process	C1_13880C_A	interacts with	ZMS1 (interacts with) C1_01620C_A	TDA9	NA	FALSE	interacts with	ZMS1 (interacts with) C1_01620C_A
0.993749	C2H2 transcription factor; Spider biofilm induced	Trimethylaminobutyraldehyde dehydrogenase, the third enzyme of the carnitine biosynthesis pathway	C1_13880C_A	interacts with	ZMS1 (interacts with) CR_04870C_A	TDA9	NA	FALSE	interacts with	ZMS1 (interacts with) CR_04870C_A
0.992569	C2H2 transcription factor; Spider biofilm induced	Protein with a mitochondrial distribution and morphology domain; possibly an essential gene, disruptants not obtained by UAU1 method; rat catheter and Spider biofilm induced	C1_13880C_A	interacts with	ZMS1 (interacts with) CR_10420W_A	TDA9	NA	FALSE	interacts with	ZMS1 (interacts with) CR_10420W_A
0.991769	C2H2 transcription factor; Spider biofilm induced	Ortholog(s) have glyoxysome localization	C1_13880C_A	interacts with	ZMS1 (interacts with) C3_04630W_A	TDA9	NA	FALSE	interacts with	ZMS1 (interacts with) C3_04630W_A
0.990492	C2H2 transcription factor; Spider biofilm induced	Protein of unknown function; fluconazole-induced; Spider biofilm induced	C1_13880C_A	interacts with	ZMS1 (interacts with) C7_03310W_A	TDA9	NA	FALSE	interacts with	ZMS1 (interacts with) C7_03310W_A
0.990282	C2H2 transcription factor; Spider biofilm induced	Protein of unknown function; flow model biofilm induced; Spider biofilm induced	C1_13880C_A	interacts with	ZMS1 (interacts with) C5_03710C_A	TDA9	NA	FALSE	interacts with	ZMS1 (interacts with) C5_03710C_A
0.989689	C2H2 transcription factor; Spider biofilm induced	Predicted amino acid transport domain; transcript upregulated in clinical strains from HIV+ patients with oral candidiasis; alkaline upregulated by Rim101; rat catheter, Spider and flow model biofilm induced	C1_13880C_A	interacts with	ZMS1 (interacts with) CR_09920W_A	TDA9	NA	FALSE	interacts with	ZMS1 (interacts with) CR_09920W_A
0.989454	C2H2 transcription factor; Spider biofilm induced	Protein of unknown function; hyphal-induced expression; upregulated in a cyr1 null mutant	C1_13880C_A	interacts with	ZMS1 (interacts with) C2_09050C_A	TDA9	NA	FALSE	interacts with	ZMS1 (interacts with) C2_09050C_A
0.989145	C2H2 transcription factor; Spider biofilm induced	Predicted fatty acid acyl transferase-related protein domain; repressed by prostaglandins	C1_13880C_A	interacts with	ZMS1 (interacts with) C3_05280C_A	TDA9	NA	FALSE	interacts with	ZMS1 (interacts with) C3_05280C_A
0.988594	C2H2 transcription factor; Spider biofilm induced	Ortholog of C. dubliniensis CD36 : Cd36_86500, C. parapsilosis CDC317 : CPAR2_206120, Candida tenuis NRRL Y-1498 : CANTEDRAFT_100862 and Debaryomyces hansenii CBS767 : DEHA2F17270g	C1_13880C_A	interacts with	ZMS1 (interacts with) C3_06530W_A	TDA9	NA	FALSE	interacts with	ZMS1 (interacts with) C3_06530W_A
0.987725	C2H2 transcription factor; Spider biofilm induced	Has domain(s) with predicted heme binding activity	C1_13880C_A	interacts with	ZMS1 (interacts with) C2_09570C_A	TDA9	NA	FALSE	interacts with	ZMS1 (interacts with) C2_09570C_A
0.987052	C2H2 transcription factor; Spider biofilm induced	Protein with a transient receptor potential (TRP) ion channel domain; mutants are viable; rat catheter and Spider biofilm induced; flow model biofilm repressed	C1_13880C_A	interacts with	ZMS1 (interacts with) C5_03260C_B	TDA9	NA	FALSE	interacts with	ZMS1 (interacts with) C5_03260C_B
0.994262	C2H2 transcription factor; Spider biofilm induced	Ortholog(s) have nucleoside-triphosphatase activity, nucleoside-triphosphate diphosphatase activity and role in cellular response to phosphate starvation, nucleoside triphosphate metabolic process	C1_13880C_A	interacts with	ZMS1 (interacts with) NPP1	TDA9	NPP1	FALSE	interacts with	ZMS1 (interacts with) NPP1
0.997192	C2H2 transcription factor; Spider biofilm induced	Vacuolar calcium P-type ATPase; transcript regulated by calcineurin and fluconazole; mutant shows increased resistance to fluconazole, lithium; increased sensitivity to calcium; Spider biofilm induced	C1_13880C_A	interacts with	ZMS1 (interacts with) PMC1	TDA9	PMC1	FALSE	interacts with	ZMS1 (interacts with) PMC1
0.996454	C2H2 transcription factor; Spider biofilm induced	Transcription factor with zinc cluster DNA-binding motif involved in regulation of purine catabolism; has similarity to S. cerevisiae Ppr1p, which is a transcription factor involved in the regulation of uracil biosynthesis genes	C1_13880C_A	interacts with	ZMS1 (interacts with) PPR1	TDA9	PPR1	FALSE	interacts with	ZMS1 (interacts with) PPR1
0.989084	C2H2 transcription factor; Spider biofilm induced	Putative dual specificity protein phosphatase, similar to S. cerevisiae Pps1p	C1_13880C_A	interacts with	ZMS1 (interacts with) PPS1	TDA9	PPS1	FALSE	interacts with	ZMS1 (interacts with) PPS1
0.994217	C2H2 transcription factor; Spider biofilm induced	Putative gluconate transport protein; antigenic during human oral infection; possibly an essential gene, disruptants not obtained by UAU1 method	C1_13880C_A	interacts with	ZMS1 (interacts with) PTH1	TDA9	TAM41	FALSE	interacts with	ZMS1 (interacts with) PTH1
0.989362	C2H2 transcription factor; Spider biofilm induced	RNA-binding protein involved in regulation of mitochondrial biogenesis	C1_13880C_A	interacts with	ZMS1 (interacts with) PUF3	TDA9	PUF3	FALSE	interacts with	ZMS1 (interacts with) PUF3
0.99276	C2H2 transcription factor; Spider biofilm induced	Putative peroxisomal, half-size adrenoleukodystrophy protein (ALD or ALDp) subfamily ABC transporter; Gcn4p-regulated	C1_13880C_A	interacts with	ZMS1 (interacts with) PXA2	TDA9	PXA2	FALSE	interacts with	ZMS1 (interacts with) PXA2
0.992835	C2H2 transcription factor; Spider biofilm induced	Protein with a predicted role in bud site selection; hypha-induced expression; Spider biofilm induced	C1_13880C_A	interacts with	ZMS1 (interacts with) RAX1	TDA9	RAX1	FALSE	interacts with	ZMS1 (interacts with) RAX1
0.994251	C2H2 transcription factor; Spider biofilm induced	Transcription factor; involved in DNA damage responses, morphogenesis, and virulence; Spider biofilm induced	C1_13880C_A	interacts with	ZMS1 (interacts with) RFX1	TDA9	RFX1	FALSE	interacts with	ZMS1 (interacts with) RFX1
0.996627	C2H2 transcription factor; Spider biofilm induced	Transcriptional repressor; regulator of filamentation, response to DNA damage, adhesion, virulence in murine mucosal, systemic infections; RFX domain; regulated by Nrg1, UV-induced; partially complements S. cerevisiae rfx1 mutant defects	C1_13880C_A	interacts with	ZMS1 (interacts with) RFX2	TDA9	NA	FALSE	interacts with	ZMS1 (interacts with) RFX2
0.988304	C2H2 transcription factor; Spider biofilm induced	Zn(II)2Cys6 transcription factor; transcriptional repressor involved in the regulation of glucose transporter genes; ortholog of S. cerevisiae Rgt1; mutants display decreased colonization of mouse kidneys	C1_13880C_A	interacts with	ZMS1 (interacts with) RGT1	TDA9	RGT1	FALSE	interacts with	ZMS1 (interacts with) RGT1
0.989585	C2H2 transcription factor; Spider biofilm induced	Required for wild-type lifespan, asymmetric inheritance of oxidatively damaged proteins, rDNA silencing; regulates phenotypic switch in strain 3153A, not WO-1; partially complements S. cerevisiae sir2 mating defect; Spider biofilm induced	C1_13880C_A	interacts with	ZMS1 (interacts with) SIR2	TDA9	NA	FALSE	interacts with	ZMS1 (interacts with) SIR2
0.994689	C2H2 transcription factor; Spider biofilm induced	Zn(2)-Cys(6) transcriptional activator of drug-responsive genes (CDR1 and CDR2); binds DRE element; gene in zinc cluster region near MTL locus; resequencing indicates that TAC1 spans orf19.3188 and orf19.3189; Spider biofilm induced	C1_13880C_A	interacts with	ZMS1 (interacts with) TAC1	TDA9	HAL9	FALSE	interacts with	ZMS1 (interacts with) TAC1
0.993699	C2H2 transcription factor; Spider biofilm induced	Protein of unknown function; Hap43-induced; Spider biofilm induced	C1_13880C_A	interacts with	ZMS1 (interacts with) CR_07920W_A	TDA9	YLR352W	FALSE	interacts with	ZMS1 (interacts with) CR_07920W_A
0.99441	C2H2 transcription factor; Spider biofilm induced	Zn(II)2Cys6 transcription factor, required for adaptation to reactive sulfur species; regulates sulfite tolerance through expression of SSU1 and CDG1; Hap43-repressed; Spider biofilm induced	C1_13880C_A	interacts with	ZMS1 (interacts with) ZCF2	TDA9	NA	FALSE	interacts with	ZMS1 (interacts with) ZCF2
0.9982	C2H2 transcription factor; Spider biofilm induced	Predicted Zn(II)2Cys6 transcription factor; ortholog of S. cerevisiae Gsm1; flow model biofilm induced	C1_13880C_A	interacts with	ZMS1 (interacts with) ZCF23	TDA9	GSM1	FALSE	interacts with	ZMS1 (interacts with) ZCF23

## Sheet: Fig 6A
STRAIN	INPUT COUNT		OUTPUT COUNT		OUTPUT COUNT		OUTPUT COUNT		OUTPUT COUNT		OUTPUT COUNT		OUTPUT COUNT		OUTPUT COUNT		OUTPUT COUNT		OUTPUT COUNT		OUTPUT COUNT			To plot:
	QUERY	CATO31	QUERY	CATO31	QUERY	CATO31	QUERY	CATO31	QUERY	CATO31	QUERY	CATO31	QUERY	CATO31	QUERY	CATO31	QUERY	CATO31	QUERY	CATO31	QUERY	CATO31			Normalize output ratios over input
A1	142	162	156	36	28	64	127	35	72	6	112	19	12	5	16	1	111	15							log2 transform to get competitive index
A2	130	116	27	1	111	67	17	2	18	3	119	92	44	4	39	16	136	53
A3	326	217	134	9	43	7	104	10	55	4	13	1	69	14
A4	89	123	1	2	80	66	5	5	14	12	14	57	11	3	4	1	14	3
A4 repeat	521	370	15	1	7	1	9	6	7	3	28	8	15	5	10	12	89	56
A5	104	103	19	2	108	35	48	1	124	20	34	5	8	1
A6	86	86	36	40	10	1	32	10	26	3	11	3	24	6	5	6	12	9
A6 repeat	377	365
B1	102	83	145	12	81	54	18	7	19	3	44	8	66	79
B1 repeat	458	371	4	4	5	0	2	0	7	0	24	4	51	2	5	0	34	4	8	1	8	5
B2	102	54	125	20	85	4	114	14	25	1	74	48	31	6	161	8	54	8
B3	81	63	32	4	53	4	76	3	19	3	18	4	33	6	180	7	26	3
B4	77	49	86	4	7	6	15	7	30	8	6	7	23	19	7	7	28	5	37	11	107	105
B5	88	65	6	1	20	7	75	23	132	28	230	1	69	30	152	82	47	14	51	5	109	16
B6	99	74	65	16	62	23	36	12	14	1	79	27	76	21	233	7
C1	81	88	48	10	113	45	30	3	15	1	5	1	8	1	19	1
C1 repeat	438	353
C2	166	144	2	1	167	27	192	25	115	23	44	2	41	18	48	17
C3	55	58	52	10	144	3	48	24	38	21	90	20	58	18
C4	52	55	17	12	107	13	30	2	113	5	103	14	21	4	161	55	58	23
C5	84	91	88	119	38	2	169	65	45	35	32	14	9	3	49	72	18	1	26	3	55	45
C5 repeat	311	307
C6	54	56	118	77	333	16	112	15	52	34	27	18	33	6	66	11	69	20
D1	102	120	5	2	20	7	64	28	304	7	1	1	127	0	3	3	12	15
D2	77	99	16	4	135	46	57	11	16	6	221	25	4	2
D3	128	125	17	3	114	18	21	0	43	8	206	230	5	21	6	122	262	67	0	3
D4	104	129	8	8	3	115	206	80	23	354	13	8	7	55	5	7	6	5	3	14	23
D5	224	190	15	52	10	14	3	80	6	66				186	14	231	16
D6	124	88	60	55	7	71	4	94	34	11	2	30	1	125	57	43	1	123	3	116	2
E1	107	116	56	0	60	31	15	2	64	21	20	11			80	8	83	111	44	30	21	47
E2	109	123	258	70	159	3	272	141	41	7	324	153	89	6	213	41	130	31
E3	110	114	425	159	17	0	572	242	72	2
E4	97	100	4	1	65	62	439	127					60	10
E5	59	101	7	34	2	0	4	20	36	64	9	12	134	250			16	46	27	15
E6	161	185	91	17	20	0	392	28	206	6	31	1	161	33	92	16	41	2	85	67
F1	107	89	3	12	3	2	15	1	11	1	15	6	16	7	29	2	17	2	287	6	23	3
F1 repeat	354	318	7	1	7	5	15	6	21	7	77	2	12	1	9	0	21	1	60	4	36	1
F2	154	83	21	2	59	8	128	18	30	4	27	5	3	0	3	3	35	9	35	9	34	7
F3	102	55	209	3	21	5	73	60	94	9	160	8	6	0	41	0	130	87	23	11
F4	75	103	34	8	0	3	31	13	1	2	15	4	234	8
F4 repeat	102	292	1	2	2	0	0	2	5	28	5	1	1	4	0	22	6	43	1	3	9	2
F5	76	60	24	2	37	4	22	1	25	5	28	0	46	3	9	1	11	2	21	5	47	5
F6	169	156	33	55	2	1	8	17	22	8	38	39	6	9	8	8
G1	121	148	37	2	6	0	27	6	30	4	56	0	12	0	18	2	37	1	73	53	29	9
G1 repeat	174	213	26	2	4	0	36	2	34	1	52	3	4	3	33	0	52	1	52	0
G2	134	180	37	18	45	9	51	83	18	2	40	0	32	8	12	0	3	0	4	0	5	6
G2 repeat	355	262	13	3	8	2	9	2	77	1	13	1	30	1	28	1	33	9	14	2	60	25
G3	105	123	22	2	60	8	42	2	58	2	19	7	31	1	244	4	39	7	9	0	75	0
G4	95	100	4	4	50	1	13	2	8	0	25	1	146	6	172	108	42	4	29	11	11	1
G4 repeat	430	268	81	4	35	5	17	4	42	0	13	1	35	4	63	6	147	15	13	2	450	32
H1	189	216	67	6	4	0	36	6	7	0	7	1	55	0	23	2	19	6	2	5	305	0
H1 repeat	368	349	31	5	8	0	82	0	23	9	27	2	18	2	35	2	2	3	58	17	174	22
H2	189	117	19	2	67	3	23	4	385	37	55	4	12	0	10	0	39	3	28	0	62	2
H3	161	142	12	2	58	31	30	2	37	0	2	0	29	1	15	0	18	0	28	2	4	0
H4	111	106	168	34	1	0	4	13	1	1	21	46			1	1	324	51	1	8	14	36
H4 repeat	176	290	2	12	1	9	2	1	2	5	0	2	1	1	23	5	3	14	2	2	37	18
H5	76	79	34	0	11	2	40	16	12	0	21	4	14	38	156	7	7	1	17	1	41	7
SC5314	266	301	0	7	0	1	3	0	10	4	1	8	2	1	4	8	3	0	0	1	10	5
SC5314 repeat	95	99	0	4			1	5	6	3	3	0	21	8	3	14	7	5	0	11
CHN1	133	178	63	5	33	2	42	0	62	8	80	0	24	2	10	9	90	8	12	3	27	9

## Sheet: Fig 6B SFig7A SFig7B
Day	PBS	SC5314	882-62	882-52	811-1	811-62	833-27	833-19	838-2	833-4	838-4	833-21	814-183	814-186	814-168	814-147	814-45	814-42
2	1
2	1
3	1
3	1
5	1
20	1
20	1
20	1
20	1
20	1
20	1
20	1
20	1
20	1
20	1
20	1
20	1
20	1
20	1
20	1
2		1
2		1
3		1
3		1
3		1
4		1
4		1
4		1
4		1
4		1
4		1
5		1
5		1
7		1
8		1
11		1
12		1
20		1
20		1
2			1
3			1
3			1
4			1
4			1
4			1
4			1
5			1
6			1
7			1
9			1
9			1
9			1
20			1
20			1
20			1
20			1
20			1
20			1
20			1
1				1
1				1
2				1
3				1
3				1
3				1
4				1
4				1
5				1
5				1
5				1
6				1
7				1
7				1
7				1
11				1
13				1
20				1
20				1
20				1
2					1
2					1
3					1
3					1
4					1
4					1
5					1
5					1
5					1
5					1
5					1
6					1
6					1
7					1
7					1
8					1
8					1
10					1
20					1
20					1
1						1
2						1
2						1
2						1
2						1
2						1
3						1
3						1
3						1
5						1
5						1
6						1
7						1
7						1
7						1
9						1
11						1
13						1
20						1
20						1
2							1
2							1
2							1
2							1
2							1
2							1
3							1
3							1
3							1
3							1
3							1
4							1
4							1
4							1
5							1
8							1
8							1
11							1
20							1
20							1
2								1
2								1
2								1
2								1
2								1
2								1
2								1
2								1
3								1
3								1
3								1
3								1
3								1
3								1
6								1
7								1
9								1
20								1
2									1
2									1
2									1
2									1
2									1
2									1
2									1
2									1
2									1
2									1
2									1
3									1
3									1
3									1
3									1
3									1
3									1
3									1
4									1
4									1
1										1
2										1
3										1
3										1
3										1
3										1
3										1
3										1
3										1
3										1
3										1
3										1
3										1
3										1
4										1
7										1
9										1
9										1
9										1
11										1
1												1
1												1
2												1
2												1
2												1
3												1
3												1
3												1
3												1
3												1
3												1
3												1
4												1
4												1
4												1
4												1
20												1
20												1
2													1
2													1
3													1
3													1
3													1
4													1
4													1
4													1
4													1
5													1
6													1
7													1
9													1
9													1
10													1
12													1
12													1
20													1
20													1
20													1
1														1
2														1
2														1
2														1
3														1
3														1
3														1
3														1
3														1
3														1
4														1
5														1
6														1
7														1
8														1
12														1
13														1
20														1
20														1
20														1
2															1
2															1
3															1
3															1
3															1
3															1
4															1
4															1
6															1
6															1
6															1
7															1
9															1
9															1
9															1
11															1
20															1
20															1
20															1
20															1
1																1
2																1
2																1
2																1
2																1
2																1
2																1
2																1
2																1
2																1
3																1
3																1
3																1
3																1
3																1
5																1
8																1
20																1
20																1
20																1
2																	1
3																	1
3																	1
3																	1
5																	1
5																	1
5																	1
5																	1
6																	1
7																	1
11																	1
13																	1
20																	1
20																	1
20																	1
20																	1
20																	1
20																	1
20																	1
20																	1
2																		1
2																		1
2																		1
3																		1
4																		1
4																		1
5																		1
6																		1
7																		1
7																		1
13																		1
20																		1
20																		1
20																		1
20																		1
20																		1
20																		1
20																		1
20																		1
20																		1
1											1
2											1
3											1
3											1
3											1
3											1
3											1
3											1
3											1
3											1
3											1
3											1
3											1
3											1
3											1
4											1
6											1
7											1
9											1
20											1

## Sheet: SFig 4
	biological replicate 1										biological replicate 2
Isolate	technical replicates (wells)						Average	Relative		Isolate	technical replicates (wells)						Average	Relative		Isolate							Average	Relative
806-1	0.195	0.216	0.226	0.243	0.291	0.239	0.235	0.589174		806-1	0.185	0.195	0.154	0.149	0.21	0.265	0.193	0.481036		811-7	0.231	0.298	0.306	0.302	0.296	0.304	0.2895	0.670204
811-1	0.242	0.264	0.225	0.201	0.202	0.226	0.226667	0.568281		811-1	0.274	0.238	0.266	0.227	0.378	0.521	0.317333	0.790926		811-62	0.33	0.4	0.359	0.331	0.336	0.341	0.3495	0.809106
811-7	0.321	0.411	0.551	0.357	0.394	0.317	0.391833	0.982374		811-7	0.377	0.277	0.331	0.276	0.356	0.253	0.311667	0.776802		830-26	0.311	0.392	0.37	0.321	0.314	0.33	0.339667	0.786341
811-36	0.359	0.301	0.282	0.34	0.257	0.265	0.300667	0.753808		811-36	0.27	0.295	0.258	0.274	0.267	0.246	0.268333	0.668798		847-7	0.339	0.413	0.385	0.345	0.378	0.364	0.370667	0.858107
811-62	0.73	0.276	0.509	0.279	0.301	0.259	0.392333	0.983628		811-62	0.265	0.33	0.27	0.347	0.413	0.244	0.3115	0.776387		882-46	0.293	0.335	0.432	0.351	0.354	0.376	0.356833	0.826083
824-51	0.46	0.399	0.346	0.355	0.276	0.303	0.3565	0.893789		824-51	0.224	0.265	0.225	0.27	0.254	0.205	0.2405	0.599426		SC5314	0.317	0.44	0.416	0.447	0.452	0.476	0.431958	1
813-25	0.312	0.298	0.225	0.278	0.304	0.389	0.301	0.754644		813-25	0.622	0.485	0.601	0.618	0.604	0.638	0.594667	1.48216			0.417	0.441	0.44	0.458	0.472	0.443
813-61	0.214	0.271	0.236	0.306	0.248	0.23	0.250833	0.62887		813-61	0.29	0.218	0.392	0.544	0.465	0.467	0.396	0.986996			0.333	0.42	0.415	0.41	0.452	0.46
813-96	0.305	0.281	0.277	0.251	0.26	0.304	0.279667	0.701159		813-96	0.35	0.403	0.39	0.345	0.44	0.448	0.396	0.986996			0.487	0.476	0.355	0.472	0.486	0.382
830-11	0.227	0.259	0.237	0.231	0.268	0.22	0.240333	0.602545		830-11	0.253	0.374	0.383	0.452	0.372	0.374	0.368	0.917208
830-26	0.224	0.306	0.234	0.229	0.248	0.255	0.249333	0.625109		830-26	0.128	0.177	0.333	0.271	0.15	0.354	0.2355	0.586964
830-22	0.269	0.381	0.313	0.34	0.269	0.235	0.301167	0.755062		830-22	0.198	0.31	0.365	0.24	0.141	0.225	0.2465	0.61438
SC5314	0.363	0.379	0.347	0.381	0.288	0.397	0.398864	1		SC5314	0.55	0.514	0.306	0.392	0.313	0.325	0.401217	1
	0.351	0.335	0.834	0.674	0.335	0.389					0.366	0.392	0.3	0.341	0.521	0.382
	0.333	0.362	0.402	0.404	0.435	0.348					0.396	0.363	0.42	0.437	0.52	0.562
	0.334	0.361	0.361	0.362							0.399	0.326	0.365	0.354	0.384
814-42	0.243	0.283	0.261	0.193	0.226	0.272	0.246333	0.70764		814-42	0.255	0.249	0.286	0.343	0.224	0.259	0.269333	0.712265		824-51	0.233	0.296	0.347	0.308	0.355	0.344	0.313833	0.73452
814-45	0.246	0.257	0.211	0.16	0.192	0.214	0.213333	0.612841		814-45	0.329	0.267	0.42	0.212	0.289	0.245	0.293667	0.776616		813-25	0.283	0.324	0.326	0.317	0.344	0.366	0.326667	0.764556
814-168	0.267	0.258	0.259	0.268	0.239	0.293	0.264	0.758391		814-168	0.283	0.308	0.311	0.31	0.274	0.284	0.295	0.780142		813-61	0.297	0.306	0.441	0.319	0.322	0.339	0.337333	0.789521
814-183	0.269	0.251	0.275	0.25	0.229	0.317	0.265167	0.761743		814-183	0.278	0.347	0.294	0.311	0.306	0.288	0.304	0.803943		847-3	0.3	0.347	0.39	0.355	0.34	0.344	0.346	0.809805
814-186	0.284	0.271	0.318	0.242	0.222	0.386	0.287167	0.824942		814-186	0.292	0.614	0.347	0.286	0.335	0.376	0.375	0.991706		847-7	0.287	0.346	0.344	0.339	0.368	0.431	0.3525	0.825018
814-147	0.252	0.258	0.203	0.239	0.22	0.357	0.254833	0.732058		814-147	0.286	0.351	0.358	0.277	0.32	0.315	0.317833	0.840526		859-2	0.284	0.291	0.325	0.338	0.342	0.346	0.321	0.751293
831-1	0.195	0.198	0.192	0.258	0.252	0.233	0.221333	0.635823		831-1	0.251	0.189	0.265	0.263	0.393	0.297	0.276333	0.730777		871-1	0.281	0.31	0.332	0.358	0.386	0.357	0.337333	0.789521
831-2	0.208	0.187	0.319	0.221	0.279	0.332	0.257667	0.740198		831-2	0.284	0.423	0.474	0.251	0.351	0.315	0.349667	0.924711		872-27	0.285	0.4	0.388	0.389	0.411	0.377	0.375	0.877679
833-4	0.303	0.254	0.278	0.332	0.329	0.241	0.2895	0.831645		833-4	0.257	0.274	0.283	0.304	0.585	0.282	0.330833	0.874905		872-60	0.347	0.331	0.35	0.365	0.402	0.427	0.370333	0.866757
833-19	0.242	0.271	0.232	0.224	0.285	0.24	0.249	0.715301		833-19	0.324	0.331	0.344	0.252	0.337	0.333	0.320167	0.846696		SC5314	0.434	0.423	0.415	0.444	0.421	0.421	0.427263	1
833-21	0.267	0.325	0.259	0.239	0.269	0.285	0.274	0.787118		833-21	0.267	0.284	0.278	0.485	0.411	0.388	0.352167	0.931322			0.379	0.418	0.41	0.399	0.42	0.378
833-27	0.24	0.238	0.252	0.232	0.189	0.23	0.230167	0.661198		833-27	0.361	0.344	0.352	0.386	0.381	0.307	0.355167	0.939256			0.454	0.467	0.457	0.433	0.429	0.441
SC5314	0.361	0.351	0.312	0.336	0.321	0.325	0.348105	1		SC5314	0.345	0.339	0.366	0.369	0.391	0.367	0.378136	1			0.475
	0.366	0.315	0.318	0.341	0.318	0.351					0.337	0.358	0.39	0.368	0.398	0.365
	0.31	0.306	0.334	0.313	0.363	0.321					0.39	0.396	0.379	0.41	0.437	0.409
	0.648	0.311	0.361	0.329							0.394	0.39	0.369	0.352
838-2	0.339	0.35	0.382	0.329	0.436	0.39	0.371	1.07282		838-2	0.409	0.471	0.256	0.425	0.462	0.341	0.394	0.856606
838-4	0.258	0.272	0.295	0.345	0.35	0.377	0.316167	0.914257		838-4	0.345	0.419	0.436	0.443	0.331	0.442	0.402667	0.875449
847-3	0.303	0.362	0.351	0.394	0.43	0.413	0.3755	1.08583		847-3	0.254	0.392	0.318	0.337	0.352	0.337	0.331667	0.721086
847-7	0.31	0.402	0.382	0.439	0.443	0.458	0.405667	1.17306		847-7	0.311	0.299	0.303	0.315	0.33	0.33	0.314667	0.684126
851-1	0.305	0.33	0.347	0.304	0.65	0.378	0.385667	1.11523		851-1	0.333	0.531	0.671	0.433	0.419	0.36	0.457833	0.995388
851-2	0.242	0.343	0.343	0.303	0.333	0.378	0.323667	0.935945		851-2	0.497	0.548	0.561	0.452	0.525	0.511	0.515667	1.12113
859-2	0.249	0.308	0.297	0.322	0.324	0.338	0.306333	0.885822		859-2	0.179	0.212	0.227	0.248	0.267	0.22	0.2255	0.490266
861-3	0.249	0.256	0.249	0.261	0.286	0.259	0.26	0.75184		861-3	0.213	0.64	0.377	0.208	0.195	0.215	0.308	0.669631
861-4	0.26	0.266	0.282	0.268	0.295	0.299	0.278333	0.804855		861-4	0.298	0.365	0.272	0.432	0.344	0.344	0.3425	0.744639
871-1	0.257	0.26	0.262	0.273	0.283	0.277	0.268667	0.776902		871-1	0.254	0.221	0.215	0.217	0.222	0.192	0.220167	0.47867
872-27	0.305	0.291	0.303	0.3	0.329	0.337	0.310833	0.898835		872-27	0.272	0.327	0.259	0.226	0.217	0.207	0.251333	0.546431
872-60	0.257	0.293	0.27	0.232	0.255	0.293	0.266667	0.771118		872-60	0.278	0.329	0.239	0.253	0.227	0.249	0.2625	0.570709
SC5314	0.356	0.394	0.406	0.376	0.331	0.372	0.345818	1		SC5314	0.581	0.344	0.479	0.516	0.555	0.615	0.459955	1
	0.304	0.391	0.37	0.381	0.279	0.303					0.35	0.561	0.614	0.361	0.45	0.568
	0.361	0.383	0.359	0.325	0.362	0.327					0.543	0.333	0.482	0.335	0.362	0.309
	0.324	0.313	0.306	0.285							0.446	0.399	0.584	0.332
874-2	0.303	0.333	0.333	0.321	0.372	0.329	0.331833	0.823036		874-2	0.322	0.289	0.285	0.294	0.28	0.278	0.291333	0.887351
874-4	0.284	0.352	0.319	0.353	0.395	0.365	0.344667	0.854867		874-4	0.222	0.222	0.23	0.201	0.243	0.212	0.221667	0.675158
882-46	0.242	0.277	0.285	0.282	0.306	0.3	0.282	0.699436		882-46	0.26	0.233	0.246	0.249	0.255	0.241	0.247333	0.753334
882-52	0.226	0.285	0.328	0.312	0.343	0.352	0.307667	0.763097		882-52	0.228	0.272	0.29	0.298	0.296	0.282	0.277667	0.845724
882-60	0.237	0.281	0.376	0.305	0.324	0.406	0.3215	0.797407		882-60	0.259	0.302	0.353	0.307	0.288	0.306	0.3025	0.921362
882-62	0.257	0.373	0.408	0.434	0.441	0.387	0.383333	0.95077		882-62	0.222	0.234	0.25	0.263	0.257	0.267	0.248833	0.757903
880-2	0.201	0.298	0.323	0.336	0.354	0.369	0.3135	0.777565		880-2	0.331	0.283	0.289	0.266	0.256	0.314	0.289833	0.882782
888-1	0.211	0.277	0.435	0.339	0.33	0.398	0.331667	0.822623		888-1	0.204	0.22	0.26	0.248	0.23	0.219	0.230167	0.701048
946-12	0.287	0.349	0.363	0.367	0.392	0.378	0.356	0.882976		946-12	0.273	0.297	0.296	0.33	0.285	0.282	0.293833	0.894965
CHN1	0.257	0.274	0.371	0.374	0.322	0.396	0.332333	0.824277		CHN1	0.214	0.217	0.256	0.236	0.212	0.21	0.224167	0.682773
SC5314	0.375	0.485	0.333	0.424	0.503	0.447	0.403182	1		SC5314	0.306	0.305	0.328	0.345	0.356	0.359	0.328318	1
	0.379	0.364	0.364	0.428	0.412	0.401					0.33	0.292	0.288	0.304	0.296	0.314
	0.422	0.44	0.414	0.338	0.35	0.384					0.431	0.404	0.321	0.398	0.361	0.31
	0.414	0.367	0.381	0.445							0.208	0.296	0.32	0.351

[truncated: 3 more sheets: SFig 5B, GelImage for Fig3, GelImages for S3F]
